# Supplementary material for: Orthology and synteny analysis of receptor-like kinases “RLK” and receptor-like proteins “RLP” in legumes
Source: BMC Genomics. 2021 Feb 10;22:113. doi: 10.1186/s12864-021-07384-w (PMC7874474; doi:10.1186/s12864-021-07384-w)
Supplement: Supplementary file 1 — Additional file 1: Table S1. Orthologous, paralogus and single-copy gene clusters of RLK among VV, CC, PV, VU, MT, and GM. [file 12864_2021_7384_MOESM1_ESM.xlsx]

## Sheet:  Sheet1
Table S1: orthologous, paralogus and single-copy gene clusters of RLK among VV, CC, PV, VU, MT, and GM.
Cluster number	IDS
1	cca|KYP57545.1	cca|KYP59304.1	mtr|Medtr2g039290.1	mtr|Medtr2g039290.2	gma|Glyma.13G104300.3.p	gma|Glyma.13G104300.14.p	gma|Glyma.13G104300.15.p	gma|Glyma.13G104300.7.p	gma|Glyma.13G104300.8.p	gma|Glyma.13G104300.10.p	gma|Glyma.13G104300.2.p	gma|Glyma.15G170000.2.p	gma|Glyma.15G170000.14.p	gma|Glyma.09G063200.2.p	gma|Glyma.13G104300.9.p	vvi|GSVIVT01015198001	pvu|Phvul.009G232100.7.p	pvu|Phvul.009G232100.2.p	vun|Vigun09g033200.2.p	gma|Glyma.09G063200.5.p	gma|Glyma.09G063200.3.p	gma|Glyma.09G063200.1.p	gma|Glyma.13G104300.6.p	gma|Glyma.13G104300.5.p	gma|Glyma.13G104300.4.p	gma|Glyma.13G104300.18.p	gma|Glyma.13G104300.17.p	gma|Glyma.13G104300.16.p	gma|Glyma.13G104300.13.p	gma|Glyma.13G104300.12.p	gma|Glyma.13G104300.11.p	gma|Glyma.13G104300.1.p	pvu|Phvul.009G232100.8.p	pvu|Phvul.009G232100.6.p	pvu|Phvul.009G232100.5.p	pvu|Phvul.009G232100.4.p	pvu|Phvul.009G232100.3.p	pvu|Phvul.009G232100.1.p	vun|Vigun09g033200.4.p	vun|Vigun09g033200.3.p	vun|Vigun09g033200.1.p	mtr|Medtr2g039290.3	gma|Glyma.15G170000.9.p	gma|Glyma.15G170000.8.p	gma|Glyma.15G170000.7.p	gma|Glyma.15G170000.6.p	gma|Glyma.15G170000.5.p	gma|Glyma.15G170000.4.p	gma|Glyma.15G170000.3.p
2	gma|Glyma.13G352900.6.p	gma|Glyma.13G352900.5.p	gma|Glyma.13G352900.7.p	gma|Glyma.15G021400.1.p	mtr|Medtr8g014930.2	gma|Glyma.15G266400.1.p	gma|Glyma.13G352900.3.p	gma|Glyma.13G352900.2.p	pvu|Phvul.005G163500.1.p	vun|Vigun05g278900.2.p	vun|Vigun05g278900.1.p	pvu|Phvul.005G163000.1.p	vun|Vigun05g278800.1.p	vun|Vigun05g278700.1.p	vun|Vigun05g278400.1.p	vun|Vigun05g278200.1.p	vun|Vigun05g278000.1.p	gma|Glyma.15G021900.1.p	gma|Glyma.15G021800.1.p	gma|Glyma.15G021700.2.p	gma|Glyma.15G021700.1.p	gma|Glyma.13G352900.4.p	gma|Glyma.13G352900.1.p	gma|Glyma.13G352800.1.p	pvu|Phvul.005G163800.6.p	pvu|Phvul.005G163800.5.p	pvu|Phvul.005G164500.1.p	pvu|Phvul.005G163800.7.p	pvu|Phvul.005G162100.1.p	pvu|Phvul.005G163800.3.p	pvu|Phvul.005G163800.8.p	pvu|Phvul.005G164200.1.p	pvu|Phvul.005G162400.1.p	pvu|Phvul.005G162500.1.p	pvu|Phvul.005G163800.4.p	pvu|Phvul.005G162600.1.p	pvu|Phvul.005G164000.1.p	pvu|Phvul.005G164300.1.p	pvu|Phvul.005G163800.11.p	pvu|Phvul.005G162300.1.p	pvu|Phvul.005G163100.1.p	pvu|Phvul.005G163800.10.p	pvu|Phvul.005G164100.1.p	pvu|Phvul.005G163800.12.p	pvu|Phvul.005G163800.9.p	pvu|Phvul.005G163800.2.p	pvu|Phvul.005G163800.13.p	vun|Vigun05g278300.1.p	vun|Vigun05g279000.1.p
3	pvu|Phvul.004G072600.1.p	pvu|Phvul.001G115100.1.p	pvu|Phvul.001G115100.2.p	vun|Vigun01g091500.2.p	vun|Vigun01g091500.1.p	vun|Vigun01g091500.3.p	vun|Vigun01g091500.4.p	vun|Vigun04g094400.1.p	vun|Vigun04g094400.2.p	vun|Vigun04g094400.3.p	vun|Vigun04g094400.5.p	vun|Vigun04g094400.4.p	mtr|Medtr7g086420.1	mtr|Medtr7g086420.2	mtr|Medtr7g086420.3	mtr|Medtr7g086420.4	gma|Glyma.17G187200.2.p	gma|Glyma.17G187200.1.p	gma|Glyma.17G187200.3.p	gma|Glyma.16G037500.5.p	gma|Glyma.16G037500.1.p	gma|Glyma.16G037500.2.p	gma|Glyma.16G037500.3.p	gma|Glyma.16G037500.4.p	gma|Glyma.19G115800.1.p	gma|Glyma.19G115800.2.p	gma|Glyma.19G115800.3.p	gma|Glyma.19G115800.4.p	gma|Glyma.19G115800.5.p	gma|Glyma.19G115800.6.p	vvi|GSVIVT01029950001	cca|KYP35855.1	mtr|Medtr6g027720.1
4	vvi|GSVIVT01021673001	vvi|GSVIVT01021685001	vvi|GSVIVT01008212001	vvi|GSVIVT01008214001	vvi|GSVIVT01021682001	vvi|GSVIVT01021671001	vvi|GSVIVT01021686001	vvi|GSVIVT01037112001	vvi|GSVIVT01008780001	vvi|GSVIVT01008432001	vun|Vigun06g136500.2.p	vun|Vigun06g136500.1.p	gma|Glyma.14G158300.1.p	gma|Glyma.14G157600.1.p	cca|KYP40053.1	pvu|Phvul.001G066400.1.p	vun|Vigun09g159100.1.p	mtr|Medtr1g027640.1	gma|Glyma.06G119200.1.p	vun|Vigun08g070600.1.p	mtr|Medtr2g009670.1	cca|KYP52032.1	pvu|Phvul.006G125300.2.p	mtr|Medtr2g031520.1	gma|Glyma.09G027500.1.p	gma|Glyma.04G244100.1.p	pvu|Phvul.006G125300.1.p	vun|Vigun06g136600.1.p	vun|Vigun06g136700.1.p	mtr|Medtr2g031530.1
5	pvu|Phvul.008G192900.1.p	pvu|Phvul.008G192900.2.p	vun|Vigun08g192800.5.p	vun|Vigun08g192800.1.p	vun|Vigun08g192800.2.p	vun|Vigun08g192800.3.p	vun|Vigun08g192800.4.p	vun|Vigun08g192800.6.p	vun|Vigun08g192800.7.p	vun|Vigun08g192800.8.p	mtr|Medtr5g091380.5	mtr|Medtr5g091380.1	mtr|Medtr5g091380.2	mtr|Medtr5g091380.3	mtr|Medtr5g091380.4	mtr|Medtr5g091380.6	mtr|Medtr5g091380.7	mtr|Medtr5g091380.8	gma|Glyma.02G286000.10.p	gma|Glyma.02G286000.1.p	gma|Glyma.02G286000.11.p	gma|Glyma.02G286000.9.p	gma|Glyma.14G029000.1.p	gma|Glyma.14G029000.2.p	gma|Glyma.14G029000.3.p	gma|Glyma.14G029000.4.p	gma|Glyma.14G029000.5.p	vvi|GSVIVT01020860001	cca|KYP73346.1	mtr|Medtr8g028695.1
6	cca|KYP48861.1	pvu|Phvul.008G127100.1.p	vun|Vigun05g130400.1.p	mtr|Medtr7g056450.1	vun|Vigun05g131000.1.p	vun|Vigun05g130900.1.p	gma|Glyma.08G352300.1.p	gma|Glyma.08G352200.1.p	vun|Vigun05g130700.1.p	mtr|Medtr7g056680.3	mtr|Medtr7g056680.1	mtr|Medtr7g056667.1	mtr|Medtr7g056420.1	vun|Vigun05g130800.5.p	vun|Vigun05g130600.3.p	vun|Vigun05g130600.11.p	vun|Vigun05g130800.1.p	vun|Vigun05g130600.4.p	vun|Vigun05g130600.13.p	vun|Vigun05g130600.2.p	vun|Vigun05g130700.2.p	vun|Vigun05g130600.10.p	vun|Vigun05g130600.5.p	vun|Vigun05g130600.1.p	vun|Vigun05g130600.6.p	mtr|Medtr7g056647.1	vun|Vigun05g130600.12.p	vun|Vigun05g130600.9.p	mtr|Medtr7g056510.1	mtr|Medtr7g056650.1
7	pvu|Phvul.009G042300.2.p	pvu|Phvul.009G042300.1.p	vun|Vigun09g134700.4.p	vun|Vigun08g135800.1.p	vun|Vigun08g135800.2.p	vun|Vigun09g134700.2.p	vun|Vigun09g134700.3.p	vun|Vigun09g134700.1.p	mtr|Medtr3g093710.1	mtr|Medtr3g093710.2	mtr|Medtr3g093710.3	mtr|Medtr3g093710.4	gma|Glyma.14G206000.2.p	gma|Glyma.14G206000.1.p	gma|Glyma.06G141100.1.p	gma|Glyma.04G223800.1.p	gma|Glyma.04G223800.2.p	gma|Glyma.04G223800.3.p	gma|Glyma.04G223800.4.p	gma|Glyma.06G141100.2.p	gma|Glyma.06G141100.3.p	pvu|Phvul.008G245900.2.p	mtr|Medtr5g075630.1	gma|Glyma.02G237000.3.p	gma|Glyma.02G237000.2.p	gma|Glyma.02G237000.1.p	pvu|Phvul.008G245900.1.p
8	pvu|Phvul.010G057300.1.p	pvu|Phvul.010G057600.1.p	vun|Vigun10g003000.1.p	vun|Vigun10g003100.1.p	vun|Vigun10g003300.1.p	mtr|Medtr3g031490.1	mtr|Medtr3g031480.1	mtr|Medtr3g031500.1	mtr|Medtr3g031580.1	mtr|Medtr3g031610.1	mtr|Medtr3g031640.1	vvi|GSVIVT01009414001	cca|KYP76668.1	gma|Glyma.03G003000.1.p	vvi|GSVIVT01009412001	cca|KYP76928.1	pvu|Phvul.010G057000.1.p	vun|Vigun10g003400.1.p	mtr|Medtr3g031470.1	gma|Glyma.07G080700.1.p	vun|Vigun10g117700.1.p	pvu|Phvul.010G057100.1.p	gma|Glyma.03G002900.1.p	gma|Glyma.07G108400.1.p	gma|Glyma.07G108200.1.p	gma|Glyma.03G002700.1.p	pvu|Phvul.010G057500.1.p
9	gma|Glyma.08G134600.3.p	gma|Glyma.18G016400.1.p	gma|Glyma.08G134600.5.p	gma|Glyma.08G134600.2.p	gma|Glyma.08G134600.4.p	gma|Glyma.08G134600.1.p	vun|Vigun04g119400.1.p	vvi|GSVIVT01001600001	gma|Glyma.05G177500.5.p	gma|Glyma.05G177500.4.p	gma|Glyma.05G177500.3.p	gma|Glyma.05G177500.2.p	gma|Glyma.05G177500.1.p	pvu|Phvul.007G086800.1.p	mtr|Medtr1g097160.1	cca|KYP49267.1	cca|KYP51046.1	pvu|Phvul.002G257000.2.p	vun|Vigun03g077300.3.p	vun|Vigun03g077300.2.p	vun|Vigun03g077300.1.p	mtr|Medtr8g090140.3	mtr|Medtr8g090140.2	mtr|Medtr8g090140.1	pvu|Phvul.004G086300.1.p	vun|Vigun07g209900.1.p	pvu|Phvul.002G257000.1.p
10	vvi|GSVIVT01025061001	cca|KYP68441.1	pvu|Phvul.011G069600.1.p	vun|Vigun11g150300.2.p	vun|Vigun11g150300.1.p	mtr|Medtr4g061930.1	mtr|Medtr4g061833.2	gma|Glyma.12G074600.7.p	gma|Glyma.12G074600.6.p	gma|Glyma.12G074600.5.p	gma|Glyma.12G074600.4.p	gma|Glyma.12G074600.3.p	gma|Glyma.12G074600.2.p	gma|Glyma.12G074600.10.p	gma|Glyma.12G074600.1.p	cca|KYP58594.1	pvu|Phvul.L003081.1.p	vun|Vigun05g253900.1.p	mtr|Medtr2g096160.1	gma|Glyma.15G042900.2.p	gma|Glyma.15G042900.1.p	mtr|Medtr4g061833.1	gma|Glyma.U033500.4.p	gma|Glyma.U033500.2.p	gma|Glyma.U033500.1.p	gma|Glyma.12G074600.9.p	gma|Glyma.12G074600.8.p
11	gma|Glyma.11G246200.4.p	gma|Glyma.05G144400.1.p	gma|Glyma.05G144400.3.p	gma|Glyma.05G144400.4.p	gma|Glyma.08G100800.1.p	gma|Glyma.08G100800.2.p	gma|Glyma.08G100800.3.p	gma|Glyma.11G246200.1.p	gma|Glyma.11G246200.2.p	gma|Glyma.11G246200.3.p	gma|Glyma.11G246200.5.p	gma|Glyma.11G246200.6.p	gma|Glyma.11G246200.7.p	gma|Glyma.11G246200.8.p	gma|Glyma.11G246200.9.p	gma|Glyma.18G011000.1.p	gma|Glyma.05G144400.2.p	vvi|GSVIVT01010298001	cca|KYP75723.1	cca|KYP52986.1	pvu|Phvul.002G177200.1.p	vun|Vigun03g171700.1.p	vun|Vigun01g243500.1.p	mtr|Medtr3g086120.2	mtr|Medtr3g086120.1
12	gma|Glyma.11G144800.1.p	gma|Glyma.11G144800.10.p	gma|Glyma.11G144800.11.p	gma|Glyma.11G144800.12.p	gma|Glyma.11G144800.13.p	gma|Glyma.11G144800.14.p	gma|Glyma.11G144800.2.p	gma|Glyma.11G144800.3.p	gma|Glyma.11G144800.4.p	gma|Glyma.11G144800.5.p	gma|Glyma.11G144800.6.p	gma|Glyma.11G144800.7.p	gma|Glyma.11G144800.8.p	gma|Glyma.11G144800.9.p	gma|Glyma.12G077300.1.p	gma|Glyma.12G077300.10.p	gma|Glyma.12G077300.5.p	gma|Glyma.12G077300.6.p	gma|Glyma.12G077300.7.p	gma|Glyma.12G077300.8.p	gma|Glyma.12G077300.9.p	vvi|GSVIVT01025212001	pvu|Phvul.011G081200.1.p	vun|Vigun11g140700.1.p
13	pvu|Phvul.001G069264.1.p	pvu|Phvul.001G069232.1.p	pvu|Phvul.001G069600.1.p	pvu|Phvul.001G070000.1.p	pvu|Phvul.008G174300.1.p	pvu|Phvul.008G175200.1.p	pvu|Phvul.001G068500.1.p	vun|Vigun08g081300.2.p	vun|Vigun08g081300.1.p	vun|Vigun08g081300.3.p	vun|Vigun08g072800.1.p	vun|Vigun08g072400.1.p	vun|Vigun08g073100.1.p	mtr|Medtr1g027500.1	mtr|Medtr1g026940.1	mtr|Medtr1g027370.1	gma|Glyma.13G033900.1.p	gma|Glyma.13G032700.1.p	gma|Glyma.13G033200.1.p	gma|Glyma.17G214200.1.p	gma|Glyma.17G214500.1.p	gma|Glyma.17G214700.1.p	vvi|GSVIVT01038703001
14	cca|KYP43367.1	pvu|Phvul.008G245000.1.p	vun|Vigun08g137000.2.p	vun|Vigun08g136100.5.p	vun|Vigun08g136100.4.p	vun|Vigun08g136100.3.p	vun|Vigun08g136100.2.p	vun|Vigun08g136100.1.p	vun|Vigun05g083600.6.p	vun|Vigun05g083600.5.p	vun|Vigun05g083600.4.p	vun|Vigun05g083600.3.p	vun|Vigun05g083600.2.p	vun|Vigun05g083600.1.p	mtr|Medtr3g062570.1	pvu|Phvul.008G079800.1.p	mtr|Medtr5g075650.3	mtr|Medtr5g075650.2	mtr|Medtr5g075650.1	gma|Glyma.11G200300.2.p	gma|Glyma.11G200300.1.p	gma|Glyma.14G206200.2.p	gma|Glyma.14G206200.1.p
15	cca|KYP49602.1	cca|KYP35443.1	pvu|Phvul.008G030800.1.p	pvu|Phvul.008G030200.1.p	pvu|Phvul.008G030700.1.p	vun|Vigun05g031300.1.p	vun|Vigun05g030800.1.p	vun|Vigun05g030900.1.p	gma|Glyma.18G271100.1.p	gma|Glyma.08G248900.1.p	gma|Glyma.08G249200.1.p	gma|Glyma.08G249400.1.p	gma|Glyma.18G269900.1.p	gma|Glyma.18G270100.1.p	gma|Glyma.18G270600.1.p	gma|Glyma.18G270700.1.p	gma|Glyma.18G270900.1.p	gma|Glyma.18G271000.1.p	gma|Glyma.18G271200.1.p	gma|Glyma.18G270800.1.p	vvi|GSVIVT01032888001	pvu|Phvul.008G030400.1.p
16	pvu|Phvul.011G194300.4.p	pvu|Phvul.011G194200.2.p	pvu|Phvul.011G194401.1.p	pvu|Phvul.011G194401.2.p	pvu|Phvul.011G194300.3.p	vun|Vigun11g021500.1.p	vun|Vigun11g021400.1.p	vun|Vigun11g021700.1.p	vun|Vigun11g022000.1.p	vun|Vigun11g021800.1.p	vun|Vigun11g022000.2.p	vun|Vigun11g022100.1.p	gma|Glyma.15G227000.1.p	gma|Glyma.13G189000.1.p	gma|Glyma.15G226800.1.p	gma|Glyma.15G227000.2.p	cca|KYP43510.1	cca|KYP35494.1	pvu|Phvul.011G196200.1.p	vun|Vigun11g021200.1.p	mtr|Medtr8g041650.1	mtr|Medtr8g041690.1
17	vvi|GSVIVT01023113001	cca|KYP62580.1	pvu|Phvul.003G273700.1.p	vun|Vigun03g245500.2.p	mtr|Medtr2g028580.2	gma|Glyma.07G270800.1.p	cca|KYP57988.1	vun|Vigun03g245500.3.p	vun|Vigun03g245500.1.p	mtr|Medtr8g070880.1	gma|Glyma.16G101800.2.p	gma|Glyma.16G101800.1.p	gma|Glyma.08G266100.2.p	gma|Glyma.08G266100.1.p	pvu|Phvul.003G090000.1.p	vun|Vigun06g144700.1.p	cca|KYP52109.1	pvu|Phvul.003G090000.2.p	mtr|Medtr2g028580.1	gma|Glyma.15G124900.1.p	pvu|Phvul.006G133400.2.p	pvu|Phvul.006G133400.1.p
18	pvu|Phvul.001G174500.2.p	pvu|Phvul.007G163000.1.p	vun|Vigun07g079100.1.p	vun|Vigun01g156800.2.p	vvi|GSVIVT01025552001	cca|KYP70838.1	cca|KYP43931.1	mtr|Medtr7g100630.1	mtr|Medtr1g066950.1	gma|Glyma.19G178400.2.p	gma|Glyma.19G178400.1.p	gma|Glyma.13G136700.3.p	gma|Glyma.13G136700.2.p	gma|Glyma.13G136700.1.p	gma|Glyma.10G048800.1.p	gma|Glyma.03G177600.2.p	gma|Glyma.03G177600.1.p	gma|Glyma.10G048800.2.p	pvu|Phvul.001G174500.1.p	vun|Vigun01g156800.1.p	vun|Vigun01g156800.3.p
19	vun|Vigun03g038500.2.p	vun|Vigun03g038500.1.p	mtr|Medtr8g099195.1	mtr|Medtr8g099195.2	gma|Glyma.05G214300.3.p	gma|Glyma.01G224000.1.p	gma|Glyma.01G224000.2.p	gma|Glyma.05G214300.1.p	gma|Glyma.05G214300.2.p	gma|Glyma.11G019100.1.p	pvu|Phvul.002G162400.1.p	vun|Vigun02g180700.1.p	gma|Glyma.08G020800.8.p	gma|Glyma.08G020800.7.p	gma|Glyma.08G020800.6.p	gma|Glyma.08G020800.5.p	gma|Glyma.08G020800.4.p	gma|Glyma.08G020800.3.p	gma|Glyma.08G020800.2.p	gma|Glyma.08G020800.1.p	pvu|Phvul.002G295600.1.p
20	gma|Glyma.11G206100.4.p	gma|Glyma.11G206100.3.p	gma|Glyma.11G206100.7.p	gma|Glyma.11G206100.1.p	gma|Glyma.11G206100.11.p	gma|Glyma.11G206100.2.p	gma|Glyma.11G206700.5.p	gma|Glyma.11G206100.10.p	gma|Glyma.11G206100.5.p	gma|Glyma.11G206700.1.p	gma|Glyma.11G206700.3.p	gma|Glyma.11G206700.6.p	gma|Glyma.11G206400.1.p	gma|Glyma.11G205200.1.p	gma|Glyma.11G205300.1.p	gma|Glyma.11G206300.1.p	gma|Glyma.11G206400.2.p	gma|Glyma.11G207300.1.p	gma|Glyma.18G046400.1.p	gma|Glyma.18G046600.1.p	gma|Glyma.11G206100.6.p
21	vvi|GSVIVT01030565001	cca|KYP68835.1	pvu|Phvul.011G112700.1.p	vun|Vigun11g108800.2.p	vun|Vigun11g108800.1.p	mtr|Medtr4g046113.1	gma|Glyma.13G300000.4.p	gma|Glyma.13G300000.3.p	gma|Glyma.13G300000.2.p	gma|Glyma.13G300000.1.p	cca|KYP35827.1	pvu|Phvul.005G106800.1.p	vun|Vigun05g218000.1.p	mtr|Medtr2g090120.5	mtr|Medtr2g090120.4	mtr|Medtr2g090120.3	mtr|Medtr2g090120.1	gma|Glyma.13G300000.5.p	gma|Glyma.06G296800.1.p	gma|Glyma.12G108400.1.p	gma|Glyma.12G108400.3.p
22	pvu|Phvul.007G204300.1.p	pvu|Phvul.007G204300.2.p	vun|Vigun07g136400.1.p	vun|Vigun07g136400.2.p	mtr|Medtr7g111690.2	mtr|Medtr7g111690.1	gma|Glyma.10G144200.2.p	gma|Glyma.10G144200.1.p	gma|Glyma.20G093200.1.p	vvi|GSVIVT01031315001	pvu|Phvul.010G103100.1.p	vvi|GSVIVT01026982001	cca|KYP40006.1	pvu|Phvul.001G222700.1.p	vun|Vigun01g207000.1.p	gma|Glyma.03G228800.1.p	gma|Glyma.16G032700.1.p	cca|KYP71602.1	vun|Vigun10g133700.1.p	mtr|Medtr7g078730.1
23	pvu|Phvul.002G063900.1.p	pvu|Phvul.002G063700.2.p	vvi|GSVIVT01013798001	vun|Vigun02g079700.4.p	vun|Vigun02g079700.3.p	vun|Vigun02g079700.2.p	vun|Vigun02g079700.1.p	mtr|Medtr5g033690.1	gma|Glyma.01G028100.4.p	gma|Glyma.01G028100.3.p	gma|Glyma.01G028100.2.p	gma|Glyma.01G028100.1.p	gma|Glyma.02G037100.8.p	gma|Glyma.02G037100.6.p	gma|Glyma.02G037100.5.p	gma|Glyma.02G037100.4.p	gma|Glyma.02G037100.3.p	gma|Glyma.02G037100.2.p	gma|Glyma.02G037100.1.p	pvu|Phvul.002G063700.1.p
24	gma|Glyma.01G175000.2.p	gma|Glyma.01G175000.1.p	vvi|GSVIVT01015383001	pvu|Phvul.004G164000.1.p	vun|Vigun04g014700.1.p	gma|Glyma.09G191300.1.p	cca|KYP65188.1	pvu|Phvul.009G106200.1.p	vun|Vigun09g196200.1.p	gma|Glyma.06G081800.3.p	gma|Glyma.06G081800.1.p	cca|KYP66745.1	mtr|Medtr8g077850.1	cca|KYP34373.1	vun|Vigun02g132500.1.p	pvu|Phvul.002G029200.1.p	pvu|Phvul.002G029200.2.p	mtr|Medtr5g019940.1	gma|Glyma.11G067200.2.p	gma|Glyma.11G067200.1.p
25	vvi|GSVIVT01037563001	cca|KYP48555.1	pvu|Phvul.007G268200.1.p	vun|Vigun05g232400.2.p	vun|Vigun05g232400.1.p	mtr|Medtr4g051605.1	gma|Glyma.12G188100.3.p	pvu|Phvul.001G195500.1.p	vun|Vigun01g179800.1.p	mtr|Medtr7g106210.1	gma|Glyma.03G202000.1.p	cca|KYP68672.1	gma|Glyma.11G179200.1.p	pvu|Phvul.005G120300.1.p	mtr|Medtr2g087230.1	vun|Vigun07g014200.1.p	gma|Glyma.12G188100.2.p	gma|Glyma.12G188100.1.p	gma|Glyma.10G081300.1.p	gma|Glyma.13G313100.1.p
26	vun|Vigun05g128100.1.p	vun|Vigun05g127700.1.p	vun|Vigun05g127800.1.p	vun|Vigun05g128000.1.p	vun|VigunL088600.1.p	vun|Vigun05g127600.1.p	mtr|Medtr7g058830.1	mtr|Medtr4g094858.1	mtr|Medtr7g053050.1	mtr|Medtr7g058550.1	mtr|Medtr7g058860.1	mtr|Medtr7g058530.1	gma|Glyma.08G355100.1.p	gma|Glyma.08G354900.1.p	gma|Glyma.08G355000.1.p	gma|Glyma.08G355200.1.p	cca|KYP50158.1	pvu|Phvul.008G124300.1.p	pvu|Phvul.008G124800.1.p
27	mtr|Medtr3g116640.2	mtr|Medtr3g116640.1	vvi|GSVIVT01031972001	pvu|Phvul.009G023800.1.p	vun|Vigun09g265300.1.p	gma|Glyma.06G012700.1.p	cca|KYP51314.1	vun|Vigun08g015600.1.p	mtr|Medtr1g022265.1	gma|Glyma.17G250800.2.p	gma|Glyma.17G250800.1.p	pvu|Phvul.001G014400.1.p	gma|Glyma.14G074700.1.p	gma|Glyma.06G012700.2.p	gma|Glyma.04G012800.4.p	gma|Glyma.04G012800.3.p	gma|Glyma.04G012800.2.p	gma|Glyma.04G012800.1.p	mtr|Medtr1g022265.2
28	vun|Vigun05g247100.4.p	vun|Vigun05g247100.1.p	vun|Vigun05g247100.2.p	vun|Vigun05g247100.3.p	gma|Glyma.12G175300.3.p	gma|Glyma.12G175300.1.p	gma|Glyma.12G175300.10.p	gma|Glyma.12G175300.11.p	gma|Glyma.12G175300.12.p	gma|Glyma.12G175300.2.p	gma|Glyma.12G175300.4.p	gma|Glyma.12G175300.5.p	gma|Glyma.12G175300.6.p	gma|Glyma.12G175300.7.p	gma|Glyma.12G175300.8.p	gma|Glyma.12G175300.9.p	cca|KYP50028.1	pvu|Phvul.005G133700.1.p
29	gma|Glyma.13G053600.1.p	gma|Glyma.13G053600.2.p	gma|Glyma.13G053700.1.p	gma|Glyma.13G053800.1.p	gma|Glyma.13G054400.1.p	gma|Glyma.U027100.1.p	gma|Glyma.19G033100.1.p	cca|KYP46650.1	pvu|Phvul.004G038800.1.p	vun|Vigun04g061600.1.p	cca|KYP46641.1	pvu|Phvul.004G039900.1.p	pvu|Phvul.004G039800.1.p	pvu|Phvul.004G039700.1.p	pvu|Phvul.004G039600.1.p	vun|Vigun04g062700.1.p	vun|Vigun04g062300.1.p	mtr|Medtr6g015805.1
30	gma|Glyma.12G104100.1.p	gma|Glyma.12G198600.1.p	gma|Glyma.06G300600.1.p	gma|Glyma.12G198800.1.p	vvi|GSVIVT01014328001	pvu|Phvul.005G110400.1.p	vun|Vigun05g221800.1.p	mtr|Medtr2g089360.1	cca|KYP58767.1	pvu|Phvul.005G110300.1.p	mtr|Medtr2g089440.1	mtr|Medtr0280s0040.1	cca|KYP50310.1	pvu|Phvul.005G110300.3.p	pvu|Phvul.011G109100.2.p	vun|Vigun11g112200.1.p	gma|Glyma.13G303400.1.p	vun|Vigun05g221900.1.p
31	vvi|GSVIVT01000200001	cca|KYP74764.1	cca|KYP61948.1	pvu|Phvul.004G109500.1.p	pvu|Phvul.007G074000.1.p	pvu|Phvul.007G074000.2.p	vun|Vigun07g222700.4.p	vun|Vigun04g150000.1.p	vun|Vigun07g222700.1.p	vun|Vigun07g222700.2.p	vun|Vigun07g222700.3.p	mtr|Medtr6g048090.1	mtr|Medtr1g100110.1	gma|Glyma.20G162300.1.p	gma|Glyma.09G133000.1.p	gma|Glyma.10G231500.1.p	gma|Glyma.16G179600.1.p
32	pvu|Phvul.005G159200.2.p	pvu|Phvul.005G159200.1.p	pvu|Phvul.005G159200.3.p	pvu|Phvul.005G159200.4.p	vun|Vigun10g173300.2.p	vun|Vigun10g173300.1.p	gma|Glyma.07G009800.1.p	gma|Glyma.07G009800.2.p	gma|Glyma.13G350000.1.p	gma|Glyma.15G024300.1.p	gma|Glyma.15G024300.2.p	vvi|GSVIVT01016857001	cca|KYP54334.1	pvu|Phvul.010G138900.1.p	mtr|Medtr8g016330.1	cca|KYP58374.1	vun|Vigun05g275300.1.p
33	pvu|Phvul.006G175100.2.p	pvu|Phvul.006G175100.3.p	pvu|Phvul.006G175100.4.p	pvu|Phvul.006G175100.1.p	mtr|Medtr2g016320.1	mtr|Medtr2g016360.1	gma|Glyma.13G228700.3.p	gma|Glyma.15G083800.1.p	gma|Glyma.13G228700.1.p	gma|Glyma.13G228700.2.p	gma|Glyma.13G228700.4.p	gma|Glyma.13G228700.5.p	gma|Glyma.13G228700.6.p	vvi|GSVIVT01032772001	cca|KYP50376.1	vun|Vigun06g190000.1.p	vun|Vigun06g190000.4.p
34	pvu|Phvul.006G193000.1.p	pvu|Phvul.006G193000.2.p	vun|Vigun06g209000.3.p	vun|Vigun06g209000.1.p	vun|Vigun06g209000.2.p	vun|Vigun06g209000.4.p	vun|Vigun06g209000.5.p	gma|Glyma.15G066700.6.p	gma|Glyma.13G247300.1.p	gma|Glyma.13G247300.2.p	gma|Glyma.13G247300.3.p	gma|Glyma.13G247300.4.p	gma|Glyma.15G066700.1.p	gma|Glyma.15G066700.2.p	gma|Glyma.15G066700.4.p	cca|KYP62986.1	mtr|Medtr2g011640.1
35	vun|Vigun03g271100.1.p	vun|Vigun03g271100.2.p	vun|Vigun03g271100.3.p	vun|Vigun03g271100.4.p	mtr|Medtr8g078940.2	mtr|Medtr8g078940.1	gma|Glyma.02G061700.2.p	gma|Glyma.02G061700.1.p	gma|Glyma.02G061700.3.p	gma|Glyma.02G061700.4.p	gma|Glyma.02G061700.5.p	gma|Glyma.02G061700.6.p	gma|Glyma.16G144000.1.p	gma|Glyma.16G144000.2.p	gma|Glyma.16G144000.4.p	cca|KYP38233.1	pvu|Phvul.003G249300.1.p
36	gma|Glyma.08G116600.2.p	gma|Glyma.08G116600.1.p	gma|Glyma.08G116600.4.p	gma|Glyma.08G116600.3.p	gma|Glyma.05G158800.1.p	gma|Glyma.05G158800.3.p	vvi|GSVIVT01021228001	cca|KYP40097.1	pvu|Phvul.002G238900.1.p	vun|Vigun03g098300.2.p	vun|Vigun03g098300.1.p	mtr|Medtr8g086390.2	mtr|Medtr8g086390.1	pvu|Phvul.002G238900.2.p	vun|Vigun03g098300.4.p	vun|Vigun03g098300.3.p	gma|Glyma.05G158800.2.p
37	cca|KYP66978.1	vvi|GSVIVT01012008001	cca|KYP33801.1	pvu|Phvul.002G070900.1.p	vun|Vigun02g025400.4.p	vun|Vigun02g025400.3.p	vun|Vigun02g025400.2.p	mtr|Medtr7g018890.3	mtr|Medtr7g018890.2	mtr|Medtr7g018890.1	gma|Glyma.02G129300.1.p	pvu|Phvul.003G024000.1.p	gma|Glyma.18G280200.1.p	vun|Vigun03g236500.1.p	mtr|Medtr6g088610.1	mtr|Medtr0194s0030.1	gma|Glyma.01G093100.1.p
38	vvi|GSVIVT01029870001	cca|KYP39085.1	pvu|Phvul.006G080500.1.p	vun|Vigun06g089400.1.p	mtr|Medtr7g074010.1	gma|Glyma.18G217000.2.p	pvu|Phvul.008G080000.2.p	vun|Vigun05g083800.2.p	vun|Vigun05g083800.1.p	gma|Glyma.18G216800.2.p	gma|Glyma.18G216800.1.p	cca|KYP39083.1	mtr|Medtr7g074010.2	gma|Glyma.18G217000.4.p	gma|Glyma.18G217000.3.p	gma|Glyma.18G217000.1.p	mtr|Medtr7g021570.1
39	vun|Vigun09g158700.1.p	vun|Vigun09g158900.1.p	mtr|Medtr3g088785.1	mtr|Medtr3g088750.1	mtr|Medtr3g088775.1	mtr|Medtr3g088780.1	mtr|Medtr3g088755.1	cca|KYP78105.1	pvu|Phvul.009G131900.1.p	cca|KYP60717.1	pvu|Phvul.007G138200.1.p	vun|Vigun07g185700.1.p	gma|Glyma.06G119300.1.p	pvu|Phvul.009G131700.1.p	vun|Vigun09g159300.1.p	vun|Vigun09g158800.1.p
40	vun|Vigun03g118600.1.p	vun|Vigun03g118600.2.p	vun|Vigun03g118600.3.p	gma|Glyma.08G061900.2.p	gma|Glyma.08G061900.1.p	gma|Glyma.08G061900.10.p	gma|Glyma.08G061900.3.p	gma|Glyma.08G061900.4.p	gma|Glyma.08G061900.5.p	gma|Glyma.08G061900.6.p	gma|Glyma.08G061900.7.p	gma|Glyma.08G061900.8.p	gma|Glyma.08G061900.9.p	cca|KYP43180.1	pvu|Phvul.002G218800.1.p	mtr|Medtr4g092070.1
41	vun|Vigun06g089100.1.p	vun|Vigun06g089100.2.p	mtr|Medtr3g062500.1	mtr|Medtr3g062500.2	gma|Glyma.18G051100.3.p	gma|Glyma.11G199700.1.p	gma|Glyma.11G199700.2.p	gma|Glyma.11G199700.3.p	gma|Glyma.11G199700.4.p	gma|Glyma.18G051100.1.p	gma|Glyma.18G051100.2.p	gma|Glyma.18G051100.4.p	gma|Glyma.18G051100.5.p	gma|Glyma.18G051100.6.p	vvi|GSVIVT01024545001	pvu|Phvul.006G080200.1.p
42	mtr|Medtr7g062950.1	mtr|Medtr1g052275.1	mtr|Medtr7g062660.1	mtr|Medtr7g062680.1	mtr|Medtr7g062700.1	mtr|Medtr7g062750.1	mtr|Medtr7g062770.1	mtr|Medtr7g062890.1	mtr|Medtr7g062920.1	mtr|Medtr7g062940.1	gma|Glyma.18G185400.1.p	gma|Glyma.07G135400.1.p	cca|KYP37520.1	pvu|Phvul.008G117800.1.p	vun|Vigun05g116200.1.p	mtr|Medtr7g062990.1
43	gma|Glyma.19G074900.2.p	gma|Glyma.05G075800.1.p	gma|Glyma.19G074900.1.p	vvi|GSVIVT01001815001	cca|KYP50038.1	pvu|Phvul.004G055400.1.p	vun|Vigun04g082200.1.p	mtr|Medtr7g031470.1	mtr|Medtr6g023390.1	cca|KYP63372.1	gma|Glyma.19G087800.1.p	gma|Glyma.16G059700.5.p	gma|Glyma.16G059700.4.p	gma|Glyma.16G059700.3.p	gma|Glyma.16G059700.2.p	gma|Glyma.16G059700.1.p
44	gma|Glyma.12G198100.4.p	gma|Glyma.12G198100.2.p	gma|Glyma.12G198100.5.p	gma|Glyma.12G198100.3.p	cca|KYP44313.1	pvu|Phvul.011G041400.1.p	pvu|Phvul.005G110900.2.p	vun|Vigun05g222900.1.p	vun|Vigun05g222500.1.p	cca|KYP44314.1	pvu|Phvul.005G110900.1.p	vun|Vigun05g222700.1.p	vun|Vigun05g222600.2.p	vun|Vigun05g222600.1.p	vun|Vigun05g222500.2.p	mtr|Medtr2g089290.1
45	gma|Glyma.09G151700.1.p	gma|Glyma.09G151400.2.p	gma|Glyma.09G151400.3.p	gma|Glyma.09G151400.5.p	gma|Glyma.09G151700.2.p	gma|Glyma.09G151700.4.p	gma|Glyma.09G151400.9.p	gma|Glyma.09G151400.8.p	gma|Glyma.09G151400.1.p	gma|Glyma.09G151400.4.p	gma|Glyma.09G151400.6.p	gma|Glyma.09G151400.7.p	gma|Glyma.09G151700.3.p	pvu|Phvul.004G124900.1.p	mtr|Medtr8g028065.1	vun|Vigun04g165200.1.p
46	vvi|GSVIVT01036495001	pvu|Phvul.008G022700.2.p	pvu|Phvul.008G022700.1.p	vun|Vigun05g024300.1.p	mtr|Medtr6g016495.1	gma|Glyma.08G255300.1.p	mtr|Medtr7g018200.1	gma|Glyma.19G039100.1.p	gma|Glyma.18G278200.3.p	gma|Glyma.18G278200.2.p	gma|Glyma.18G278200.1.p	gma|Glyma.13G050200.1.p	pvu|Phvul.004G046800.1.p	vun|Vigun04g068600.1.p	gma|Glyma.19G039100.2.p	gma|Glyma.13G050200.3.p
47	vun|Vigun10g083700.1.p	gma|Glyma.03G054900.1.p	gma|Glyma.01G117900.9.p	gma|Glyma.01G117900.4.p	gma|Glyma.01G117900.21.p	gma|Glyma.01G117900.2.p	gma|Glyma.01G117900.19.p	gma|Glyma.01G117900.16.p	gma|Glyma.01G117900.14.p	gma|Glyma.01G117900.1.p	vun|Vigun10g083600.1.p	gma|Glyma.06G262400.1.p	gma|Glyma.06G262300.1.p	gma|Glyma.06G262100.1.p	gma|Glyma.03G054900.2.p	gma|Glyma.01G117900.8.p
48	vvi|GSVIVT01014500001	vvi|GSVIVT01014501001	pvu|Phvul.005G088200.1.p	vun|Vigun05g200900.1.p	gma|Glyma.13G283400.1.p	cca|KYP35977.1	pvu|Phvul.011G150400.1.p	vun|Vigun11g050200.2.p	gma|Glyma.06G256400.1.p	cca|KYP55008.1	mtr|Medtr5g055070.3	mtr|Medtr6g012810.1	gma|Glyma.06G256400.3.p	pvu|Phvul.005G088700.1.p	gma|Glyma.12G143200.2.p
49	vvi|GSVIVT01037993001	vvi|GSVIVT01029720001	cca|KYP40489.1	gma|Glyma.09G099900.1.p	cca|KYP73266.1	pvu|Phvul.011G169300.1.p	vun|Vigun11g043200.2.p	mtr|Medtr8g461110.1	gma|Glyma.08G235900.2.p	gma|Glyma.08G235900.1.p	vun|Vigun11g043300.2.p	pvu|Phvul.011G169332.4.p	vun|Vigun11g043200.1.p	gma|Glyma.08G235800.1.p	mtr|Medtr8g445800.1
50	pvu|Phvul.005G090000.2.p	pvu|Phvul.005G090000.1.p	pvu|Phvul.005G090000.3.p	vun|Vigun05g202600.1.p	vun|Vigun05g202600.2.p	mtr|Medtr2g082430.3	mtr|Medtr2g082430.1	mtr|Medtr2g082430.2	gma|Glyma.13G285500.2.p	gma|Glyma.12G216000.1.p	gma|Glyma.12G216000.2.p	gma|Glyma.13G285500.1.p	gma|Glyma.13G285500.3.p	vvi|GSVIVT01014571001	cca|KYP47124.1
51	pvu|Phvul.011G197700.1.p	pvu|Phvul.011G197500.1.p	pvu|Phvul.011G198500.2.p	pvu|Phvul.011G198500.3.p	vun|Vigun11g015000.2.p	vun|Vigun11g015000.1.p	vvi|GSVIVT01038718001	pvu|Phvul.001G048050.1.p	vun|Vigun08g053000.1.p	cca|KYP63285.1	pvu|Phvul.011G198500.1.p	vun|Vigun08g101700.1.p	gma|Glyma.02G100300.1.p	cca|KYP72155.1	pvu|Phvul.011G197700.2.p
52	mtr|Medtr3g019580.3	mtr|Medtr3g019580.5	mtr|Medtr3g019580.4	mtr|Medtr3g019580.1	mtr|Medtr3g019580.2	mtr|Medtr3g020320.1	vun|Vigun03g117000.1.p	mtr|Medtr2g011180.1	pvu|Phvul.002G220200.1.p	vun|Vigun11g066200.1.p	gma|Glyma.15G065100.1.p	pvu|Phvul.011G152200.1.p	vun|Vigun08g011300.2.p	mtr|Medtr2g011180.2	gma|Glyma.06G257500.1.p
53	vvi|GSVIVT01022210001	cca|KYP67577.1	pvu|Phvul.002G264200.1.p	vun|Vigun09g129900.1.p	vun|Vigun03g071100.1.p	mtr|Medtr8g091710.1	mtr|Medtr3g094740.3	mtr|Medtr3g094740.1	gma|Glyma.08G140900.1.p	gma|Glyma.06G145700.2.p	gma|Glyma.06G145700.1.p	gma|Glyma.05G183100.1.p	gma|Glyma.04G220200.1.p	cca|KYP69341.1	gma|Glyma.04G220200.2.p
54	vvi|GSVIVT01016939001	vvi|GSVIVT01016948001	vvi|GSVIVT01016922001	vvi|GSVIVT01016934001	mtr|Medtr8g015010.1	mtr|Medtr8g015100.1	vun|Vigun05g278600.1.p	pvu|Phvul.005G164700.1.p	vun|Vigun05g279100.1.p	gma|Glyma.15G021300.1.p	cca|KYP54283.1	pvu|Phvul.005G164700.2.p	gma|Glyma.15G021300.2.p	pvu|Phvul.005G163200.1.p
55	pvu|Phvul.001G214000.4.p	pvu|Phvul.001G214000.2.p	pvu|Phvul.001G214000.1.p	pvu|Phvul.001G214000.3.p	vvi|GSVIVT01028135001	cca|KYP47588.1	vun|Vigun01g198100.1.p	mtr|Medtr7g109670.1	gma|Glyma.03G220500.2.p	vun|Vigun01g198100.3.p	gma|Glyma.19G217300.2.p	gma|Glyma.03G220500.3.p	gma|Glyma.03G220500.1.p	gma|Glyma.19G217300.1.p
56	pvu|Phvul.010G035800.2.p	pvu|Phvul.010G035800.1.p	vun|Vigun10g025900.4.p	vun|Vigun10g025900.1.p	vun|Vigun10g025900.2.p	vun|Vigun10g025900.3.p	vun|Vigun10g025900.5.p	vun|Vigun10g025900.6.p	mtr|Medtr8g010180.3	mtr|Medtr8g010180.1	mtr|Medtr8g010180.2	vvi|GSVIVT01006063001	gma|Glyma.16G079200.1.p	cca|KYP39683.1
57	vun|Vigun08g220100.3.p	vun|Vigun06g009200.1.p	vun|Vigun08g220100.1.p	vun|Vigun08g220100.2.p	mtr|Medtr3g082750.3	mtr|Medtr3g082750.1	mtr|Medtr3g082750.2	gma|Glyma.14G004500.1.p	gma|Glyma.02G308600.1.p	gma|Glyma.13G007200.1.p	vvi|GSVIVT01030099001	cca|KYP51666.1	pvu|Phvul.008G288500.1.p	cca|KYP48120.1
58	vun|Vigun02g105200.1.p	vun|Vigun02g105200.2.p	gma|Glyma.01G150700.3.p	gma|Glyma.01G150700.1.p	gma|Glyma.09G215700.1.p	gma|Glyma.09G215700.2.p	gma|Glyma.09G215700.3.p	gma|Glyma.09G215700.4.p	vvi|GSVIVT01036936001	cca|KYP46134.1	pvu|Phvul.002G125100.1.p	mtr|Medtr5g026510.2	mtr|Medtr5g026510.1	gma|Glyma.01G150700.2.p
59	mtr|Medtr7g084250.2	mtr|Medtr7g084250.1	gma|Glyma.16G047100.2.p	gma|Glyma.16G047100.1.p	gma|Glyma.16G047100.3.p	gma|Glyma.16G047100.4.p	gma|Glyma.16G047100.5.p	gma|Glyma.19G104600.1.p	gma|Glyma.19G104600.2.p	gma|Glyma.19G104600.3.p	vvi|GSVIVT01032970001	cca|KYP38129.1	pvu|Phvul.001G083100.1.p	vun|Vigun01g080700.1.p
60	vvi|GSVIVT01020735001	pvu|Phvul.008G122200.1.p	mtr|Medtr1g039220.1	gma|Glyma.16G065400.1.p	cca|KYP37606.1	vvi|GSVIVT01008436001	vun|Vigun05g104400.1.p	mtr|Medtr1g039240.1	cca|KYP48687.1	pvu|Phvul.008G225000.1.p	vun|Vigun08g159000.1.p	gma|Glyma.17G087000.1.p	vun|Vigun07g040000.1.p	gma|Glyma.08G083300.1.p
61	vvi|GSVIVT01011850001	cca|KYP75139.1	pvu|Phvul.007G031100.1.p	vun|Vigun07g266700.2.p	mtr|Medtr1g110110.1	gma|Glyma.10G271200.7.p	pvu|Phvul.007G031000.1.p	vun|Vigun07g266800.1.p	gma|Glyma.20G120100.1.p	vun|Vigun07g266600.2.p	pvu|Phvul.007G030900.1.p	gma|Glyma.20G119700.1.p	mtr|Medtr1g110120.1	vun|Vigun07g266700.1.p
62	vvi|GSVIVT01007371001	cca|KYP33297.1	pvu|Phvul.003G158700.1.p	vun|Vigun03g369000.1.p	mtr|Medtr4g117040.1	gma|Glyma.15G206400.1.p	pvu|Phvul.003G158600.1.p	cca|KYP46290.1	vun|Vigun03g368900.2.p	vun|Vigun03g368900.4.p	vun|Vigun03g368900.3.p	vun|Vigun03g368900.1.p	mtr|Medtr4g117030.1	mtr|Medtr4g117020.1
63	vvi|GSVIVT01000210001	vvi|GSVIVT01000211001	vvi|GSVIVT01000212001	pvu|Phvul.003G239500.1.p	pvu|Phvul.003G239300.2.p	pvu|Phvul.003G239400.2.p	vun|Vigun03g282600.1.p	vun|Vigun03g282500.1.p	gma|Glyma.17G166200.1.p	gma|Glyma.05G100000.1.p	cca|KYP35781.1	mtr|Medtr4g095042.1	mtr|Medtr4g095012.1
64	vvi|GSVIVT01014110001	vvi|GSVIVT01014117001	vvi|GSVIVT01014113001	vun|Vigun05g180500.1.p	pvu|Phvul.005G078500.1.p	mtr|Medtr8g059615.1	mtr|Medtr2g073630.1	cca|KYP33093.1	gma|Glyma.01G118900.1.p	mtr|Medtr2g074840.1	gma|Glyma.13G266100.1.p	pvu|Phvul.005G078100.7.p	gma|Glyma.06G243800.1.p
65	cca|KYP61816.1	cca|KYP42384.1	pvu|Phvul.008G077500.1.p	pvu|Phvul.008G077500.2.p	mtr|Medtr6g463700.1	mtr|Medtr6g057750.1	pvu|Phvul.007G051300.1.p	vun|Vigun07g245700.1.p	mtr|Medtr0007s0020.1	gma|Glyma.18G219200.1.p	vun|Vigun05g081100.1.p	mtr|Medtr6g057770.1	gma|Glyma.18G219700.1.p
66	pvu|Phvul.011G151900.1.p	pvu|Phvul.011G176300.1.p	pvu|Phvul.011G175700.1.p	pvu|Phvul.011G175700.2.p	pvu|Phvul.011G176300.2.p	pvu|Phvul.011G176400.1.p	pvu|Phvul.011G176400.2.p	pvu|Phvul.011G176400.3.p	gma|Glyma.15G214400.2.p	gma|Glyma.15G214400.1.p	vun|Vigun11g039700.1.p	vun|Vigun11g039100.1.p	vun|Vigun11g039800.2.p
67	pvu|Phvul.005G135500.2.p	pvu|Phvul.005G135500.1.p	pvu|Phvul.005G135500.3.p	gma|Glyma.13G326100.4.p	gma|Glyma.13G326100.1.p	gma|Glyma.13G326100.2.p	vvi|GSVIVT01025185001	cca|KYP40353.1	vun|Vigun05g248800.1.p	gma|Glyma.12G172700.4.p	gma|Glyma.12G172700.3.p	gma|Glyma.12G172700.2.p	gma|Glyma.12G172700.1.p
68	pvu|Phvul.009G089500.4.p	pvu|Phvul.009G089500.1.p	pvu|Phvul.009G089500.2.p	pvu|Phvul.009G089500.3.p	vun|Vigun09g213400.1.p	vun|Vigun09g213400.2.p	gma|Glyma.04G063100.3.p	gma|Glyma.04G063100.1.p	gma|Glyma.04G063100.2.p	gma|Glyma.06G064400.1.p	gma|Glyma.06G064400.2.p	gma|Glyma.06G064400.3.p	cca|KYP70273.1
69	pvu|Phvul.001G047100.1.p	pvu|Phvul.001G047100.2.p	mtr|Medtr4g014900.1	mtr|Medtr1g013040.1	mtr|Medtr1g013040.2	mtr|Medtr4g014900.2	mtr|Medtr4g014900.3	gma|Glyma.17G215900.1.p	gma|Glyma.14G111900.1.p	gma|Glyma.14G111900.4.p	vvi|GSVIVT01035915001	vun|Vigun08g050600.1.p	cca|KYP46759.1
70	mtr|Medtr7g030070.1	mtr|Medtr7g038690.2	cca|KYP74610.1	vvi|GSVIVT01018536001	pvu|Phvul.004G128100.1.p	vun|Vigun07g168500.1.p	mtr|Medtr6g060230.1	gma|Glyma.09G154600.1.p	gma|Glyma.10G177300.1.p	vun|Vigun04g167500.1.p	gma|Glyma.16G205100.1.p	pvu|Phvul.007G112100.1.p	gma|Glyma.20G212800.1.p
71	mtr|Medtr8g023560.1	mtr|Medtr8g023560.2	gma|Glyma.16G015400.1.p	gma|Glyma.07G046800.1.p	gma|Glyma.16G015400.2.p	gma|Glyma.16G015400.3.p	vvi|GSVIVT01016654001	cca|KYP43646.1	pvu|Phvul.010G122100.1.p	vun|Vigun10g156000.1.p	pvu|Phvul.009G260900.3.p	vun|Vigun10g156000.2.p	pvu|Phvul.010G122100.2.p
72	mtr|Medtr2g080080.1	mtr|Medtr2g073250.1	gma|Glyma.14G116500.1.p	gma|Glyma.04G066700.1.p	pvu|Phvul.009G092900.1.p	pvu|Phvul.001G051100.1.p	vun|Vigun09g209900.1.p	vun|Vigun08g055100.1.p	mtr|Medtr3g107070.1	mtr|Medtr1g012550.1	gma|Glyma.17G211200.1.p	gma|Glyma.06G068100.1.p	mtr|Medtr2g080090.1
73	vvi|GSVIVT01022212001	cca|KYP69465.1	vun|Vigun08g178300.2.p	vun|Vigun08g178300.1.p	mtr|Medtr5g087780.1	pvu|Phvul.009G140500.1.p	vun|Vigun09g130100.1.p	mtr|Medtr3g094710.1	gma|Glyma.06G145500.1.p	gma|Glyma.04G220400.1.p	pvu|Phvul.008G207200.2.p	gma|Glyma.14G041600.3.p	pvu|Phvul.008G207200.3.p
74	pvu|Phvul.010G018900.1.p	vun|Vigun10g048600.2.p	vun|Vigun10g048600.1.p	mtr|Medtr8g013620.1	mtr|Medtr8g013610.1	mtr|Medtr8g013600.1	mtr|Medtr8g013580.1	mtr|Medtr8g013560.1	pvu|Phvul.010G018900.2.p	gma|Glyma.03G079500.2.p	gma|Glyma.16G093900.2.p	gma|Glyma.16G093900.1.p	gma|Glyma.03G079500.1.p
75	vvi|GSVIVT01035186001	vvi|GSVIVT01005266001	cca|KYP76039.1	pvu|Phvul.006G084400.1.p	vun|Vigun06g094300.1.p	mtr|Medtr3g064080.1	gma|Glyma.11G204700.1.p	pvu|Phvul.006G084800.1.p	mtr|Medtr3g064090.1	gma|Glyma.18G046100.1.p	pvu|Phvul.006G084500.1.p	gma|Glyma.11G204500.1.p
76	vvi|GSVIVT01005163001	vvi|GSVIVT01006872001	mtr|Medtr1g105840.1	mtr|Medtr1g105750.1	mtr|Medtr1g105755.1	mtr|Medtr1g105800.1	vvi|GSVIVT01005158001	cca|KYP64257.1	pvu|Phvul.007G049400.1.p	pvu|Phvul.007G050200.1.p	gma|Glyma.01G013500.1.p	vun|Vigun07g247700.1.p
77	pvu|Phvul.009G167600.3.p	pvu|Phvul.009G167600.1.p	pvu|Phvul.009G167600.2.p	vun|Vigun09g101400.2.p	vun|Vigun09g101400.1.p	mtr|Medtr3g088930.2	mtr|Medtr3g088930.1	gma|Glyma.06G171700.3.p	gma|Glyma.06G171700.1.p	gma|Glyma.06G171700.2.p	vvi|GSVIVT01008509001	cca|KYP69577.1
78	pvu|Phvul.009G136800.2.p	pvu|Phvul.009G136800.1.p	pvu|Phvul.009G136800.3.p	mtr|Medtr3g090660.1	mtr|Medtr3g090660.2	gma|Glyma.04G239000.1.p	gma|Glyma.04G239000.2.p	gma|Glyma.06G124700.1.p	gma|Glyma.06G124700.2.p	vvi|GSVIVT01028727001	cca|KYP66267.1	vun|Vigun09g154000.1.p
79	pvu|Phvul.010G018300.2.p	pvu|Phvul.010G018300.1.p	vun|Vigun10g049200.2.p	vun|Vigun10g049200.1.p	mtr|Medtr7g057170.1	mtr|Medtr7g057170.2	gma|Glyma.16G092600.1.p	gma|Glyma.16G092600.2.p	gma|Glyma.16G092600.3.p	gma|Glyma.16G092600.4.p	vvi|GSVIVT01028662001	cca|KYP42408.1
80	vun|Vigun11g074500.4.p	vun|Vigun11g074500.1.p	vun|Vigun11g074500.5.p	vun|Vigun11g074500.6.p	vun|Vigun11g074500.7.p	vun|Vigun11g074500.8.p	vun|Vigun11g074500.9.p	gma|Glyma.06G265600.1.p	gma|Glyma.06G265600.2.p	gma|Glyma.06G265600.3.p	gma|Glyma.12G137100.1.p	pvu|Phvul.011G142200.1.p
81	mtr|Medtr7g015320.1	mtr|Medtr7g015230.1	mtr|Medtr7g015240.1	mtr|Medtr7g015250.1	mtr|Medtr7g015280.1	mtr|Medtr7g015310.1	mtr|Medtr7g015390.1	mtr|Medtr7g015420.1	mtr|Medtr7g015510.1	mtr|Medtr7g015550.1	mtr|Medtr7g015620.1	mtr|Medtr7g015670.1
82	mtr|Medtr1g040615.1	mtr|Medtr1g040555.1	vun|Vigun09g018000.1.p	vvi|GSVIVT01016080001	pvu|Phvul.003G203100.1.p	vun|Vigun03g321800.1.p	cca|KYP70247.1	mtr|Medtr4g105370.1	gma|Glyma.16G065000.1.p	cca|KYP39987.1	gma|Glyma.16G064900.1.p	pvu|Phvul.007G067700.1.p
83	gma|Glyma.18G026700.1.p	gma|Glyma.02G257300.1.p	gma|Glyma.11G230600.1.p	vvi|GSVIVT01024731001	cca|KYP60216.1	pvu|Phvul.008G223900.1.p	vun|Vigun08g160900.1.p	mtr|Medtr3g070800.1	pvu|Phvul.001G243800.1.p	mtr|Medtr5g082630.1	gma|Glyma.14G059100.1.p	cca|KYP35942.1
84	gma|Glyma.10G253100.1.p	gma|Glyma.20G139100.1.p	gma|Glyma.20G137900.2.p	gma|Glyma.20G137900.1.p	gma|Glyma.20G138100.1.p	pvu|Phvul.007G050300.1.p	cca|KYP75227.1	vun|Vigun07g246900.1.p	mtr|Medtr6g055960.1	gma|Glyma.20G139300.1.p	mtr|Medtr1g105820.1	mtr|Medtr1g021632.1
85	vvi|GSVIVT01017326001	vun|Vigun05g294900.4.p	vun|Vigun05g294900.3.p	vun|Vigun05g294900.2.p	vun|Vigun05g294900.1.p	mtr|Medtr2g103810.1	gma|Glyma.13G365400.1.p	cca|KYP56802.1	pvu|Phvul.005G177900.1.p	gma|Glyma.15G007800.2.p	gma|Glyma.15G007800.1.p	gma|Glyma.13G365400.2.p
86	vvi|GSVIVT01029798001	cca|KYP61126.1	pvu|Phvul.006G208100.1.p	vun|Vigun06g225500.1.p	gma|Glyma.15G051600.1.p	pvu|Phvul.002G207000.1.p	vun|Vigun03g133400.1.p	mtr|Medtr2g008360.1	gma|Glyma.05G119500.2.p	gma|Glyma.05G119500.1.p	gma|Glyma.08G180800.1.p	mtr|Medtr2g008390.1
87	vvi|GSVIVT01010159001	cca|KYP35636.1	vun|Vigun02g028600.2.p	vun|Vigun02g028600.1.p	gma|Glyma.01G071700.1.p	pvu|Phvul.003G044400.1.p	mtr|Medtr0049s0070.1	gma|Glyma.02G127800.4.p	gma|Glyma.02G127800.3.p	gma|Glyma.02G127800.2.p	gma|Glyma.02G127800.1.p	pvu|Phvul.003G044400.2.p
88	cca|KYP55692.1	cca|KYP55693.1	gma|Glyma.13G166900.3.p	gma|Glyma.13G166900.1.p	gma|Glyma.13G166900.2.p	vvi|GSVIVT01026547001	mtr|Medtr4g114280.1	pvu|Phvul.003G164800.1.p	vun|Vigun03g355700.1.p	mtr|Medtr4g114240.1	mtr|Medtr4g114250.1
89	vun|Vigun08g082200.1.p	vun|Vigun08g081900.1.p	mtr|Medtr1g031580.1	mtr|Medtr1g031540.1	mtr|Medtr1g031540.2	vvi|GSVIVT01038721001	cca|KYP72152.1	pvu|Phvul.001G076100.1.p	gma|Glyma.19G069300.1.p	gma|Glyma.19G069300.2.p	mtr|Medtr1g027680.1
90	vun|Vigun08g072900.1.p	vun|Vigun08g073000.1.p	gma|Glyma.13G033500.2.p	gma|Glyma.13G032600.2.p	gma|Glyma.13G033400.1.p	gma|Glyma.13G033400.2.p	gma|Glyma.13G033500.1.p	gma|Glyma.13G032600.1.p	pvu|Phvul.008G175100.1.p	vun|Vigun08g053100.1.p	vun|Vigun08g101400.1.p
91	mtr|Medtr5g011840.2	mtr|Medtr5g011840.1	vvi|GSVIVT01004912001	pvu|Phvul.002G060200.1.p	vun|Vigun02g169300.1.p	gma|Glyma.01G211900.1.p	cca|KYP67205.1	gma|Glyma.11G030000.1.p	gma|Glyma.01G211900.2.p	cca|KYP56449.1	gma|Glyma.17G135000.1.p
92	gma|Glyma.17G214100.1.p	gma|Glyma.17G214600.1.p	gma|Glyma.17G214600.8.p	gma|Glyma.17G214600.9.p	gma|Glyma.17G214400.4.p	gma|Glyma.17G214900.1.p	gma|Glyma.17G214400.1.p	pvu|Phvul.008G174900.2.p	vun|Vigun08g102100.1.p	pvu|Phvul.001G048200.1.p	mtr|Medtr1g027990.1
93	gma|Glyma.11G105000.2.p	gma|Glyma.11G105000.1.p	cca|KYP68357.1	pvu|Phvul.011G033000.4.p	pvu|Phvul.011G033000.3.p	vun|Vigun11g190000.1.p	mtr|Medtr4g074080.1	gma|Glyma.12G030000.3.p	gma|Glyma.12G030000.2.p	gma|Glyma.12G030000.1.p	pvu|Phvul.011G033000.2.p
94	vvi|GSVIVT01022209001	pvu|Phvul.001G252800.4.p	pvu|Phvul.001G252800.1.p	vun|Vigun01g237300.1.p	mtr|Medtr3g087060.3	gma|Glyma.11G240900.4.p	gma|Glyma.11G240900.3.p	gma|Glyma.11G240900.2.p	gma|Glyma.11G240900.1.p	pvu|Phvul.001G252800.3.p	pvu|Phvul.001G252800.2.p
95	vvi|GSVIVT01021667001	cca|KYP76845.1	pvu|Phvul.006G127700.2.p	pvu|Phvul.006G127700.1.p	vun|Vigun06g139600.1.p	mtr|Medtr2g030380.1	gma|Glyma.15G130900.1.p	gma|Glyma.08G123800.1.p	cca|KYP62486.1	mtr|Medtr2g030380.3	mtr|Medtr2g030380.2
96	cca|KYP49935.1	pvu|Phvul.005G005900.1.p	vun|Vigun01g006300.4.p	vun|Vigun01g006300.3.p	vun|Vigun01g006300.2.p	vun|Vigun01g006300.1.p	gma|Glyma.04G115700.1.p	cca|KYP61274.1	pvu|Phvul.002G184800.1.p	vun|Vigun03g158000.1.p	gma|Glyma.05G136900.1.p
97	vvi|GSVIVT01028785001	vvi|GSVIVT01028787001	gma|Glyma.10G228900.2.p	gma|Glyma.10G228900.1.p	gma|Glyma.10G228900.3.p	gma|Glyma.20G164200.1.p	mtr|Medtr1g099400.1	cca|KYP74831.1	pvu|Phvul.007G077300.1.p	vun|Vigun07g219900.1.p
98	vvi|GSVIVT01014134001	vvi|GSVIVT01014147001	vvi|GSVIVT01021291001	mtr|Medtr2g075250.1	pvu|Phvul.005G079100.1.p	vun|Vigun05g180800.1.p	cca|KYP35300.1	mtr|Medtr2g075250.2	gma|Glyma.12G233000.1.p	gma|Glyma.12G231800.1.p
99	cca|KYP47204.1	cca|KYP45644.1	vvi|GSVIVT01036817001	pvu|Phvul.004G085800.1.p	vun|Vigun04g118800.1.p	mtr|Medtr6g043510.1	gma|Glyma.16G157400.1.p	gma|Glyma.02G075600.1.p	cca|KYP47214.1	mtr|Medtr6g043790.1
100	pvu|Phvul.008G019200.1.p	pvu|Phvul.008G019200.2.p	vun|Vigun05g020600.2.p	vun|Vigun05g020600.1.p	mtr|Medtr7g020850.2	mtr|Medtr7g020850.1	gma|Glyma.18G282100.1.p	gma|Glyma.08G257700.1.p	vvi|GSVIVT01001078001	cca|KYP64842.1
101	pvu|Phvul.005G085600.1.p	pvu|Phvul.005G085600.2.p	pvu|Phvul.011G148700.1.p	mtr|Medtr2g080220.1	mtr|Medtr8g467150.1	gma|Glyma.12G148200.1.p	gma|Glyma.12G220400.1.p	gma|Glyma.12G220400.2.p	vun|Vigun11g063400.1.p	vun|Vigun05g198200.1.p
102	vun|Vigun05g052100.2.p	vun|Vigun05g052100.1.p	mtr|Medtr7g080810.2	mtr|Medtr7g080810.1	gma|Glyma.09G246600.1.p	gma|Glyma.09G246600.2.p	vvi|GSVIVT01004004001	gma|Glyma.18G246400.1.p	cca|KYP64138.1	pvu|Phvul.008G050700.1.p
103	vun|Vigun10g179100.2.p	vun|Vigun10g179100.1.p	vvi|GSVIVT01016975001	cca|KYP54138.1	pvu|Phvul.010G145100.1.p	mtr|Medtr8g014500.1	gma|Glyma.08G200800.1.p	mtr|Medtr8g014500.5	mtr|Medtr8g014500.2	gma|Glyma.07G015300.1.p
104	vun|Vigun05g084300.2.p	vun|Vigun05g084300.1.p	gma|Glyma.09G272900.3.p	gma|Glyma.09G272900.1.p	gma|Glyma.09G272900.2.p	gma|Glyma.18G216200.1.p	gma|Glyma.18G216200.2.p	cca|KYP73004.1	pvu|Phvul.008G080500.1.p	mtr|Medtr7g073710.1
105	mtr|Medtr8g014700.3	mtr|Medtr8g014930.4	mtr|Medtr8g014760.4	mtr|Medtr8g014730.1	mtr|Medtr8g014760.2	mtr|Medtr8g014930.3	mtr|Medtr8g015150.2	mtr|Medtr8g015150.4	mtr|Medtr8g461120.3	mtr|Medtr8g014930.1
106	mtr|Medtr8g041890.1	mtr|Medtr8g041880.1	mtr|Medtr8g041910.1	cca|KYP56629.1	pvu|Phvul.005G015100.1.p	vun|Vigun01g014500.1.p	mtr|Medtr8g041710.1	gma|Glyma.06G312000.2.p	gma|Glyma.06G312000.1.p	mtr|Medtr3g415610.1
107	gma|Glyma.10G252800.3.p	gma|Glyma.10G252800.1.p	gma|Glyma.10G252800.2.p	gma|Glyma.20G140400.1.p	cca|KYP75093.1	pvu|Phvul.007G051000.1.p	vun|Vigun07g246000.1.p	mtr|Medtr1g105640.2	mtr|Medtr1g105640.3	mtr|Medtr1g105640.1
108	gma|Glyma.17G224300.2.p	gma|Glyma.14G100400.1.p	gma|Glyma.17G224300.1.p	cca|KYP35529.1	pvu|Phvul.001G040700.1.p	vun|Vigun08g043600.1.p	mtr|Medtr1g014240.1	pvu|Phvul.001G045400.1.p	vun|Vigun08g049000.1.p	gma|Glyma.17G218500.1.p
109	gma|Glyma.18G254400.1.p	gma|Glyma.18G254500.1.p	gma|Glyma.18G254700.1.p	gma|Glyma.18G254000.1.p	gma|Glyma.18G254600.1.p	gma|Glyma.18G254300.1.p	cca|KYP76571.1	pvu|Phvul.008G044400.1.p	vun|Vigun05g045900.1.p	vun|Vigun05g046000.1.p
110	gma|Glyma.18G137600.4.p	gma|Glyma.18G137600.1.p	gma|Glyma.18G137600.2.p	gma|Glyma.18G137600.3.p	vvi|GSVIVT01032499001	cca|KYP54891.1	pvu|Phvul.003G052300.2.p	vun|Vigun03g237300.1.p	gma|Glyma.19G010700.1.p	mtr|Medtr6g007690.1
111	mtr|Medtr4g005130.1	cca|KYP72017.1	pvu|Phvul.009G260900.1.p	vun|Vigun09g002600.2.p	vun|Vigun09g002600.1.p	mtr|Medtr7g117520.1	gma|Glyma.03G262700.1.p	gma|Glyma.19G261700.3.p	gma|Glyma.19G261700.2.p	gma|Glyma.19G261700.1.p
112	mtr|Medtr4g081750.1	cca|KYP43164.1	pvu|Phvul.011G202200.1.p	vun|Vigun11g069000.1.p	gma|Glyma.06G262700.2.p	gma|Glyma.13G248900.1.p	pvu|Phvul.005G088800.1.p	gma|Glyma.12G142100.2.p	vun|Vigun11g067700.1.p	vun|Vigun05g201400.1.p
113	vvi|GSVIVT01032435001	pvu|Phvul.008G156400.1.p	vun|Vigun04g195500.1.p	mtr|Medtr7g033135.1	gma|Glyma.05G005100.1.p	cca|KYP63298.1	gma|Glyma.19G062300.1.p	cca|KYP54822.1	pvu|Phvul.004G011000.1.p	gma|Glyma.19G005700.1.p
114	vvi|GSVIVT01013402001	cca|KYP66589.1	pvu|Phvul.002G117600.1.p	vun|Vigun02g112400.1.p	mtr|Medtr5g024510.1	gma|Glyma.01G157800.1.p	pvu|Phvul.003G271000.3.p	vun|Vigun03g248800.1.p	gma|Glyma.11G087200.1.p	vun|Vigun03g248800.2.p
115	cca|KYP44604.1	gma|Glyma.06G260900.2.p	pvu|Phvul.011G150950.1.p	vun|Vigun11g079900.1.p	vun|Vigun11g048500.2.p	vun|Vigun11g048500.1.p	pvu|Phvul.011G147000.1.p	vun|Vigun11g068100.1.p	vun|Vigun11g067700.2.p	mtr|Medtr8g465980.1
116	cca|KYP39910.1	vun|Vigun06g210500.1.p	mtr|Medtr4g091570.1	gma|Glyma.15G065200.1.p	pvu|Phvul.011G152300.2.p	gma|Glyma.06G261100.1.p	pvu|Phvul.006G194500.1.p	gma|Glyma.06G258900.2.p	gma|Glyma.13G248800.1.p	mtr|Medtr7g056640.1
117	cca|KYP46128.1	pvu|Phvul.002G127800.1.p	vun|Vigun02g085100.1.p	mtr|Medtr5g025930.1	cca|KYP63624.1	pvu|Phvul.008G093200.3.p	pvu|Phvul.008G093200.2.p	vun|Vigun02g085200.1.p	mtr|Medtr5g025840.1	gma|Glyma.03G096600.1.p
118	vvi|GSVIVT01035313001	vvi|GSVIVT01019259001	vvi|GSVIVT01035304001	vvi|GSVIVT01035367001	mtr|Medtr3g110450.1	gma|Glyma.09G161100.1.p	pvu|Phvul.004G175900.1.p	vun|Vigun04g007300.1.p	gma|Glyma.14G144300.1.p
119	cca|KYP77140.1	cca|KYP52236.1	vun|Vigun06g039600.1.p	vun|Vigun06g039600.2.p	gma|Glyma.18G107600.1.p	gma|Glyma.18G107600.2.p	gma|Glyma.18G107600.3.p	pvu|Phvul.006G032300.1.p	mtr|Medtr3g047890.1
120	pvu|Phvul.005G165900.1.p	pvu|Phvul.005G165900.2.p	gma|Glyma.15G019800.2.p	gma|Glyma.13G354400.1.p	gma|Glyma.13G354400.2.p	gma|Glyma.15G019800.1.p	gma|Glyma.15G019800.3.p	gma|Glyma.15G019800.4.p	vun|Vigun05g280500.1.p
121	pvu|Phvul.005G153100.1.p	pvu|Phvul.011G054300.1.p	vun|Vigun05g268300.1.p	vun|Vigun11g165900.1.p	mtr|Medtr4g067230.1	mtr|Medtr2g098910.1	gma|Glyma.12G052300.1.p	gma|Glyma.13G344400.1.p	gma|Glyma.15G030000.1.p
122	pvu|Phvul.007G049500.1.p	pvu|Phvul.008G058700.2.p	mtr|Medtr1g105700.1	mtr|Medtr1g105710.1	vun|Vigun07g248600.1.p	cca|KYP75229.1	pvu|Phvul.007G049100.1.p	gma|Glyma.20G138800.1.p	gma|Glyma.10G253200.1.p
123	vun|Vigun07g024900.1.p	vun|Vigun07g024800.1.p	mtr|Medtr0015s0030.1	mtr|Medtr0015s0090.1	gma|Glyma.02G172200.1.p	gma|Glyma.09G110500.1.p	gma|Glyma.09G110700.1.p	cca|KYP35525.1	pvu|Phvul.007G260300.1.p
124	vun|Vigun05g085900.1.p	vun|Vigun05g084700.1.p	gma|Glyma.18G215800.1.p	gma|Glyma.09G273300.1.p	pvu|Phvul.008G082400.1.p	cca|KYP73008.1	pvu|Phvul.008G081000.1.p	mtr|Medtr7g073660.1	mtr|Medtr4g111925.1
125	vun|Vigun06g139800.1.p	vun|Vigun06g139800.2.p	mtr|Medtr2g030310.1	mtr|Medtr2g030310.2	gma|Glyma.09G024700.1.p	gma|Glyma.09G024700.2.p	vvi|GSVIVT01021662001	pvu|Phvul.006G127900.1.p	cca|KYP62488.1
126	vun|Vigun05g277900.1.p	vun|Vigun05g277900.2.p	mtr|Medtr2g100450.3	mtr|Medtr2g100450.1	mtr|Medtr2g100470.1	mtr|Medtr2g100450.2	pvu|Phvul.005G162000.1.p	gma|Glyma.13G352700.2.p	gma|Glyma.13G352700.1.p
127	mtr|Medtr7g063030.2	mtr|Medtr7g063010.1	mtr|Medtr7g063030.1	mtr|Medtr5g035910.1	gma|Glyma.18G185500.1.p	gma|Glyma.07G135600.1.p	cca|KYP34039.1	pvu|Phvul.008G117700.1.p	vun|Vigun05g116100.1.p
128	mtr|Medtr2g006910.1	mtr|Medtr2g006910.2	gma|Glyma.08G187400.2.p	gma|Glyma.08G187400.1.p	gma|Glyma.15G045600.1.p	vvi|GSVIVT01022868001	cca|KYP63178.1	pvu|Phvul.006G215500.1.p	vun|Vigun06g233300.1.p
129	mtr|Medtr5g030920.1	mtr|Medtr5g030920.2	gma|Glyma.09G202300.1.p	gma|Glyma.01G020100.1.p	gma|Glyma.09G202300.2.p	vvi|GSVIVT01003848001	cca|KYP66378.1	pvu|Phvul.002G143400.1.p	vun|Vigun02g088500.1.p
130	mtr|Medtr2g067980.1	mtr|Medtr2g067970.1	mtr|Medtr2g068650.1	mtr|Medtr2g067990.1	vun|Vigun06g040300.1.p	cca|KYP75388.1	gma|Glyma.20G246600.1.p	cca|KYP51907.1	gma|Glyma.15G258400.1.p
131	gma|Glyma.09G081800.2.p	gma|Glyma.09G081800.1.p	gma|Glyma.09G081800.3.p	gma|Glyma.15G189200.1.p	vvi|GSVIVT01017681001	cca|KYP36073.1	vun|Vigun09g045800.1.p	mtr|Medtr2g046130.1	pvu|Phvul.009G219300.1.p
132	vvi|GSVIVT01031699001	pvu|Phvul.001G265500.1.p	vun|Vigun01g250900.1.p	mtr|Medtr8g083240.1	gma|Glyma.05G150800.1.p	vvi|GSVIVT01031618001	gma|Glyma.08G107700.2.p	gma|Glyma.18G003000.2.p	gma|Glyma.18G003000.1.p
133	vvi|GSVIVT01024538001	pvu|Phvul.008G244400.1.p	vun|Vigun08g137000.1.p	mtr|Medtr3g062590.2	mtr|Medtr3g062590.1	gma|Glyma.14G206300.1.p	gma|Glyma.18G050700.3.p	gma|Glyma.18G050700.2.p	gma|Glyma.18G050700.1.p
134	vvi|GSVIVT01032670001	pvu|Phvul.009G043600.3.p	pvu|Phvul.009G043600.1.p	cca|KYP44714.1	vun|Vigun09g133300.2.p	mtr|Medtr7g073290.1	gma|Glyma.06G142500.1.p	vun|Vigun10g099000.1.p	gma|Glyma.18G213600.1.p
135	cca|KYP68549.1	mtr|Medtr4g058710.5	mtr|Medtr4g058710.4	mtr|Medtr4g058710.3	mtr|Medtr4g058710.2	mtr|Medtr4g058710.1	gma|Glyma.12G077300.4.p	gma|Glyma.12G077300.3.p	gma|Glyma.12G077300.2.p
136	cca|KYP46529.1	gma|Glyma.13G224500.2.p	gma|Glyma.13G224500.1.p	gma|Glyma.05G162800.2.p	gma|Glyma.05G162800.1.p	cca|KYP40683.1	vun|Vigun06g185100.2.p	vun|Vigun06g185100.1.p	vun|Vigun03g094400.1.p
137	cca|KYP51889.1	pvu|Phvul.006G180200.1.p	vun|Vigun06g195800.2.p	vun|Vigun06g195800.1.p	mtr|Medtr2g014960.1	gma|Glyma.10G069500.2.p	gma|Glyma.11G211100.3.p	gma|Glyma.11G211100.1.p	gma|Glyma.10G069500.1.p
138	cca|KYP67879.1	pvu|Phvul.001G083300.1.p	vun|Vigun01g080500.4.p	vun|Vigun01g080500.3.p	vun|Vigun01g080500.2.p	vun|Vigun01g080500.1.p	mtr|Medtr7g084220.1	gma|Glyma.16G047300.1.p	gma|Glyma.13G056200.1.p
139	vun|Vigun05g060900.1.p	pvu|Phvul.008G058600.6.p	vun|Vigun05g060900.2.p	pvu|Phvul.008G058600.4.p	pvu|Phvul.008G058700.1.p	pvu|Phvul.008G058600.2.p	pvu|Phvul.008G058600.5.p	pvu|Phvul.008G058600.3.p	pvu|Phvul.008G058600.1.p
140	pvu|Phvul.002G220000.1.p	mtr|Medtr4g091850.1	mtr|Medtr4g091840.1	mtr|Medtr4g091820.1	mtr|Medtr4g091760.1	mtr|Medtr4g091690.1	mtr|Medtr4g091680.1	vun|Vigun03g117200.1.p	vun|Vigun03g117100.1.p
141	vvi|GSVIVT01006478001	vvi|GSVIVT01005714001	mtr|Medtr4g091780.1	mtr|Medtr4g091860.1	pvu|Phvul.002G219900.1.p	vun|Vigun03g117300.1.p	gma|Glyma.08G061000.2.p	gma|Glyma.08G061000.1.p
142	cca|KYP63286.1	cca|KYP33136.1	mtr|Medtr1g027690.1	mtr|Medtr1g027970.1	vvi|GSVIVT01038723001	pvu|Phvul.001G076200.1.p	gma|Glyma.19G069400.1.p	vun|Vigun08g082000.1.p
143	cca|KYP74482.1	cca|KYP71791.1	gma|Glyma.10G163200.1.p	gma|Glyma.03G247800.1.p	gma|Glyma.20G225800.1.p	vvi|GSVIVT01034992001	vun|Vigun07g156100.1.p	mtr|Medtr7g115300.1
144	cca|KYP34388.1	cca|KYP69721.1	pvu|Phvul.004G155300.1.p	pvu|Phvul.004G155000.1.p	pvu|Phvul.004G154900.1.p	vun|Vigun04g025000.1.p	pvu|Phvul.010G028300.1.p	gma|Glyma.07G095500.1.p
145	pvu|Phvul.008G122400.1.p	pvu|Phvul.008G122400.2.p	vvi|GSVIVT01028547001	cca|KYP54561.1	vun|Vigun05g125400.1.p	mtr|Medtr7g059225.1	gma|Glyma.08G357200.1.p	gma|Glyma.18G175700.1.p
146	pvu|Phvul.002G215000.1.p	pvu|Phvul.002G214900.1.p	mtr|Medtr4g093140.1	mtr|Medtr4g093110.1	gma|Glyma.08G066100.1.p	gma|Glyma.07G183900.1.p	cca|KYP61211.1	vun|Vigun03g123600.1.p
147	pvu|Phvul.009G190400.1.p	pvu|Phvul.009G190400.4.p	vun|Vigun09g078800.1.p	vun|Vigun09g078800.3.p	gma|Glyma.04G174700.1.p	gma|Glyma.06G190000.1.p	vvi|GSVIVT01008070001	cca|KYP50703.1
148	pvu|Phvul.005G064700.2.p	pvu|Phvul.005G064700.1.p	pvu|Phvul.005G064700.3.p	gma|Glyma.15G242800.1.p	gma|Glyma.15G242800.2.p	vvi|GSVIVT01014070001	cca|KYP37288.1	vun|Vigun05g174500.1.p
149	pvu|Phvul.009G233300.2.p	pvu|Phvul.009G233300.1.p	gma|Glyma.09G062500.4.p	gma|Glyma.09G062500.1.p	gma|Glyma.15G169000.1.p	gma|Glyma.15G169000.2.p	vun|Vigun09g032500.1.p	mtr|Medtr2g038675.1
150	pvu|Phvul.007G258000.2.p	pvu|Phvul.007G258000.1.p	gma|Glyma.10G091400.1.p	gma|Glyma.02G177000.1.p	gma|Glyma.02G177000.2.p	vvi|GSVIVT01033522001	cca|KYP32710.1	mtr|Medtr1g053525.1
151	pvu|Phvul.004G043800.4.p	pvu|Phvul.004G043800.1.p	mtr|Medtr6g016040.2	mtr|Medtr6g016040.1	gma|Glyma.19G036600.1.p	gma|Glyma.19G036600.2.p	vun|Vigun04g065600.1.p	cca|KYP47340.1
152	pvu|Phvul.001G040100.1.p	pvu|Phvul.001G040400.1.p	vun|Vigun08g042900.1.p	vun|Vigun08g043200.1.p	gma|Glyma.17G224200.1.p	gma|Glyma.02G042900.1.p	gma|Glyma.14G100700.1.p	gma|Glyma.14G100800.1.p
153	pvu|Phvul.003G137700.2.p	pvu|Phvul.003G137700.1.p	vun|Vigun03g390800.1.p	vun|Vigun03g390800.2.p	gma|Glyma.17G055900.1.p	gma|Glyma.17G055900.2.p	cca|KYP33885.1	mtr|Medtr4g126930.1
154	pvu|Phvul.008G186900.2.p	pvu|Phvul.008G186900.1.p	vun|Vigun08g113500.1.p	vun|Vigun08g113500.2.p	gma|Glyma.14G187900.2.p	gma|Glyma.02G219800.1.p	gma|Glyma.14G187900.1.p	gma|Glyma.14G187900.3.p
155	vun|Vigun04g165100.1.p	vun|Vigun04g165100.3.p	gma|Glyma.16G202200.1.p	gma|Glyma.16G202200.4.p	cca|KYP37745.1	pvu|Phvul.004G125200.1.p	vun|Vigun04g165100.2.p	mtr|Medtr6g463710.1
156	vun|Vigun06g158300.1.p	vun|Vigun06g158300.2.p	mtr|Medtr2g024290.2	mtr|Medtr2g024290.1	vvi|GSVIVT01012662001	cca|KYP62732.1	pvu|Phvul.006G146400.1.p	gma|Glyma.15G111300.1.p
157	vun|Vigun08g054700.2.p	vun|Vigun08g054700.1.p	mtr|Medtr1g012610.3	mtr|Medtr1g012610.1	mtr|Medtr1g012610.2	vvi|GSVIVT01035870001	pvu|Phvul.001G050700.1.p	gma|Glyma.17G211700.1.p
158	mtr|Medtr4g091510.3	mtr|Medtr4g091510.1	mtr|Medtr4g091510.2	mtr|Medtr4g091510.4	gma|Glyma.08G060100.1.p	gma|Glyma.07G189200.1.p	gma|Glyma.08G060100.2.p	gma|Glyma.08G060100.3.p
159	mtr|Medtr1g031520.1	mtr|Medtr1g031280.1	mtr|Medtr1g031510.1	mtr|Medtr1g031560.1	mtr|Medtr1g031200.1	vun|Vigun08g101900.1.p	gma|Glyma.13G033000.4.p	vun|Vigun08g052400.1.p
160	mtr|Medtr1g027040.1	mtr|Medtr1g027150.1	mtr|Medtr1g027820.1	mtr|Medtr1g028220.1	mtr|Medtr3g028650.1	mtr|Medtr1g027960.1	mtr|Medtr6g445600.1	mtr|Medtr1g027890.1
161	mtr|Medtr5g095970.1	mtr|Medtr3g007870.1	gma|Glyma.17G150600.1.p	gma|Glyma.14G013300.1.p	vvi|GSVIVT01014693001	cca|KYP73477.1	pvu|Phvul.008G279300.1.p	vun|Vigun08g210400.1.p
162	mtr|Medtr2g036500.1	mtr|Medtr2g036440.1	gma|Glyma.15G162000.1.p	gma|Glyma.09G055900.1.p	gma|Glyma.09G055900.2.p	vvi|GSVIVT01035532001	pvu|Phvul.009G239500.1.p	vun|Vigun09g025400.1.p
163	mtr|Medtr3g116590.2	mtr|Medtr3g116590.1	vvi|GSVIVT01031962001	pvu|Phvul.009G023900.1.p	vun|Vigun09g265200.1.p	gma|Glyma.06G012800.1.p	cca|KYP75175.1	gma|Glyma.04G012900.1.p
164	gma|Glyma.16G201500.1.p	gma|Glyma.09G150100.1.p	gma|Glyma.09G150100.2.p	gma|Glyma.09G150100.3.p	gma|Glyma.09G150100.4.p	pvu|Phvul.004G124400.1.p	vun|Vigun04g164700.1.p	mtr|Medtr0007s0390.1
165	gma|Glyma.13G289900.1.p	gma|Glyma.12G211800.1.p	gma|Glyma.13G289900.2.p	vvi|GSVIVT01020728001	cca|KYP45044.1	pvu|Phvul.005G094300.1.p	vun|Vigun05g207500.1.p	mtr|Medtr2g084120.1
166	gma|Glyma.03G138400.2.p	gma|Glyma.03G138400.1.p	gma|Glyma.10G100600.1.p	gma|Glyma.19G141400.1.p	pvu|Phvul.007G254000.1.p	vun|Vigun07g031700.1.p	mtr|Medtr7g092050.1	gma|Glyma.02G182200.1.p
167	gma|Glyma.18G043500.1.p	gma|Glyma.11G213100.1.p	cca|KYP75987.1	pvu|Phvul.006G087700.1.p	vun|Vigun06g097200.1.p	mtr|Medtr5g077100.1	pvu|Phvul.008G239600.1.p	gma|Glyma.14G211200.1.p
168	gma|Glyma.13G161700.1.p	gma|Glyma.13G161700.2.p	gma|Glyma.13G161700.3.p	gma|Glyma.17G109600.1.p	gma|Glyma.17G109600.2.p	gma|Glyma.17G109600.3.p	gma|Glyma.17G109600.4.p	gma|Glyma.17G109600.5.p
169	gma|Glyma.20G118900.2.p	gma|Glyma.20G118300.1.p	gma|Glyma.20G118900.1.p	gma|Glyma.20G118900.3.p	gma|Glyma.20G119000.1.p	pvu|Phvul.007G030300.1.p	vun|Vigun07g267300.2.p	mtr|Medtr1g110260.1
170	gma|Glyma.20G139600.7.p	gma|Glyma.20G139500.1.p	gma|Glyma.20G139500.2.p	gma|Glyma.20G139600.1.p	gma|Glyma.20G139600.3.p	gma|Glyma.20G139600.4.p	gma|Glyma.20G139600.5.p	gma|Glyma.20G139600.6.p
171	gma|Glyma.20G232100.1.p	gma|Glyma.10G156200.1.p	gma|Glyma.10G156200.2.p	vvi|GSVIVT01000017001	pvu|Phvul.007G181600.1.p	vun|Vigun07g148600.1.p	mtr|Medtr1g082580.1	cca|KYP74355.1
172	gma|Glyma.18G239600.1.p	gma|Glyma.09G253200.1.p	cca|KYP47615.1	pvu|Phvul.008G056800.1.p	vun|Vigun05g058600.1.p	mtr|Medtr7g079350.1	vun|Vigun05g058700.1.p	pvu|Phvul.008G056900.1.p
173	gma|Glyma.15G181400.1.p	gma|Glyma.15G181400.2.p	vvi|GSVIVT01014051001	cca|KYP33944.1	pvu|Phvul.009G224500.1.p	vun|Vigun09g041100.1.p	mtr|Medtr2g043380.1	gma|Glyma.09G072500.1.p
174	gma|Glyma.01G155600.2.p	gma|Glyma.01G155600.1.p	gma|Glyma.11G089100.1.p	vvi|GSVIVT01026418001	pvu|Phvul.002G119900.1.p	vun|Vigun02g110500.1.p	mtr|Medtr5g025020.1	cca|KYP55299.1
175	vvi|GSVIVT01029038001	pvu|Phvul.007G221800.1.p	vun|Vigun07g068900.2.p	vun|Vigun07g068900.1.p	mtr|Medtr2g070020.1	gma|Glyma.10G126700.2.p	gma|Glyma.10G126700.1.p	cca|KYP33576.1
176	vvi|GSVIVT01034604001	vun|Vigun11g029100.1.p	cca|KYP51615.1	pvu|Phvul.011G185500.1.p	mtr|Medtr8g044230.1	gma|Glyma.15G215600.1.p	gma|Glyma.08G229100.2.p	gma|Glyma.08G229100.1.p
177	vvi|GSVIVT01023710001	pvu|Phvul.003G152900.1.p	vun|Vigun03g375300.1.p	mtr|Medtr4g130210.1	gma|Glyma.02G207400.1.p	cca|KYP51443.1	gma|Glyma.02G207400.3.p	gma|Glyma.17G070300.1.p
178	vvi|GSVIVT01031658001	pvu|Phvul.008G017400.1.p	vun|Vigun05g018700.1.p	gma|Glyma.02G097400.2.p	gma|Glyma.02G097400.1.p	cca|KYP64858.1	mtr|Medtr3g093930.1	gma|Glyma.18G284100.1.p
179	cca|KYP54555.1	vvi|GSVIVT01010052001	gma|Glyma.01G062900.1.p	gma|Glyma.08G357400.1.p	cca|KYP69809.1	pvu|Phvul.003G040200.1.p	vun|Vigun02g046500.1.p	mtr|Medtr5g045910.1
180	vvi|GSVIVT01030482001	cca|KYP61754.1	pvu|Phvul.006G006700.1.p	vun|Vigun06g010700.1.p	mtr|Medtr5g086540.1	gma|Glyma.20G054500.1.p	mtr|Medtr3g080050.1	gma|Glyma.20G054500.2.p
181	vvi|GSVIVT01014145001	pvu|Phvul.008G264400.2.p	mtr|Medtr5g091950.1	gma|Glyma.12G233000.2.p	gma|Glyma.12G233300.2.p	cca|KYP38772.1	vun|Vigun05g180400.2.p	mtr|Medtr2g074990.1
182	vvi|GSVIVT01021233001	cca|KYP50371.1	pvu|Phvul.006G174700.1.p	vun|Vigun06g189500.1.p	mtr|Medtr8g086490.1	mtr|Medtr4g065087.1	gma|Glyma.13G228300.1.p	gma|Glyma.15G084200.1.p
183	vvi|GSVIVT01011615001	pvu|Phvul.008G238600.1.p	vun|Vigun08g142300.1.p	mtr|Medtr5g077430.1	gma|Glyma.18G042200.1.p	vun|Vigun02g017100.1.p	pvu|Phvul.008G238600.2.p	gma|Glyma.14G212100.1.p
184	vvi|GSVIVT01032740001	cca|KYP44953.1	pvu|Phvul.001G246800.2.p	vun|Vigun01g231500.1.p	mtr|Medtr5g083480.2	mtr|Medtr5g083480.1	cca|KYP73099.1	gma|Glyma.11G233500.1.p
185	vvi|GSVIVT01028463001	cca|KYP70762.1	pvu|Phvul.001G167700.1.p	vun|Vigun01g149300.2.p	vun|Vigun01g149300.1.p	mtr|Medtr7g099220.1	gma|Glyma.19G170500.1.p	gma|Glyma.03G169200.1.p
186	vvi|GSVIVT01020055001	pvu|Phvul.003G068400.1.p	mtr|Medtr5g038600.1	cca|KYP50651.1	vun|Vigun03g211800.1.p	gma|Glyma.18G124500.1.p	gma|Glyma.08G297400.1.p	mtr|Medtr8g468500.1
187	cca|KYP32335.1	vvi|GSVIVT01010376001	pvu|Phvul.008G093000.1.p	vun|Vigun05g095200.1.p	mtr|Medtr7g070200.1	gma|Glyma.07G156000.1.p	mtr|Medtr4g014350.1	gma|Glyma.18G206400.1.p
188	mtr|Medtr2g090410.1	cca|KYP53378.1	pvu|Phvul.005G103200.1.p	vun|Vigun05g214700.1.p	gma|Glyma.13G296200.1.p	pvu|Phvul.005G103300.1.p	vun|Vigun05g214800.1.p	gma|Glyma.13G296300.1.p
189	cca|KYP61400.1	pvu|Phvul.004G173300.1.p	vun|Vigun04g004200.1.p	mtr|Medtr6g090615.1	gma|Glyma.07G127100.2.p	gma|Glyma.07G127100.1.p	gma|Glyma.01G004800.2.p	gma|Glyma.01G004800.1.p
190	vvi|GSVIVT01033490001	vvi|GSVIVT01026016001	vvi|GSVIVT01026021001	pvu|Phvul.007G260500.1.p	vvi|GSVIVT01023846001	vun|Vigun07g024700.1.p	cca|KYP35808.1
191	pvu|Phvul.011G175301.2.p	pvu|Phvul.011G175301.1.p	pvu|Phvul.011G175301.3.p	pvu|Phvul.011G175301.4.p	pvu|Phvul.011G175301.5.p	pvu|Phvul.011G175301.6.p	pvu|Phvul.011G175000.2.p
192	pvu|Phvul.003G121000.1.p	pvu|Phvul.003G121000.2.p	mtr|Medtr4g123880.1	mtr|Medtr4g123880.2	gma|Glyma.07G234500.1.p	gma|Glyma.17G040000.1.p	vun|Vigun03g407800.1.p
193	pvu|Phvul.002G055600.1.p	pvu|Phvul.002G000200.1.p	vvi|GSVIVT01025346001	gma|Glyma.11G036700.1.p	vun|Vigun02g162700.1.p	gma|Glyma.01G206500.1.p	mtr|Medtr5g013130.1
194	pvu|Phvul.001G040000.1.p	pvu|Phvul.001G040300.1.p	pvu|Phvul.001G040500.1.p	vun|Vigun08g042800.1.p	vun|Vigun08g043000.1.p	vun|Vigun08g043100.1.p	vun|Vigun08g043300.1.p
195	vun|Vigun05g114100.1.p	vun|Vigun05g114100.2.p	vun|Vigun05g114100.3.p	vvi|GSVIVT01034108001	pvu|Phvul.008G115500.1.p	cca|KYP66519.1	gma|Glyma.07G137000.1.p
196	vun|Vigun04g024900.2.p	vun|Vigun04g024500.1.p	vun|Vigun04g024900.1.p	gma|Glyma.07G094100.1.p	pvu|Phvul.004G155600.1.p	mtr|Medtr6g082870.1	gma|Glyma.07G094200.1.p
197	vun|Vigun02g195700.1.p	vun|Vigun02g195500.1.p	vun|Vigun02g196100.1.p	cca|KYP61784.1	pvu|Phvul.002G046500.2.p	mtr|Medtr5g006160.1	gma|Glyma.08G307300.1.p
198	vun|Vigun02g138500.1.p	vun|Vigun02g138500.2.p	vvi|GSVIVT01003778001	cca|KYP66686.1	pvu|Phvul.002G023400.1.p	mtr|Medtr5g018570.1	gma|Glyma.01G182400.1.p
199	vun|Vigun11g020800.1.p	vun|Vigun11g020500.1.p	vun|Vigun11g020500.2.p	vun|Vigun11g020600.1.p	pvu|Phvul.011G194600.1.p	gma|Glyma.13G188900.1.p	mtr|Medtr8g041660.1
200	mtr|Medtr4g069970.2	mtr|Medtr4g069970.1	mtr|Medtr4g069970.3	cca|KYP66071.1	pvu|Phvul.011G045600.1.p	vun|Vigun11g175200.1.p	gma|Glyma.11G118200.1.p
201	mtr|Medtr5g047060.1	mtr|Medtr5g047110.1	gma|Glyma.02G122000.2.p	gma|Glyma.02G122000.1.p	cca|KYP69786.1	pvu|Phvul.003G038800.1.p	vun|Vigun02g044800.1.p
202	mtr|Medtr1g028280.1	mtr|Medtr1g028280.2	vun|Vigun08g052300.1.p	pvu|Phvul.001G075600.1.p	vun|Vigun08g081400.1.p	pvu|Phvul.011G200400.1.p	gma|Glyma.14G118800.1.p
203	mtr|Medtr8g068050.1	mtr|Medtr8g068050.2	gma|Glyma.08G275400.1.p	gma|Glyma.18G150300.1.p	vvi|GSVIVT01001702001	vun|Vigun03g227700.1.p	pvu|Phvul.003G287101.1.p
204	mtr|Medtr7g115740.1	mtr|Medtr7g115740.2	mtr|Medtr7g116130.1	cca|KYP63091.1	pvu|Phvul.006G200800.1.p	vun|Vigun06g217100.1.p	gma|Glyma.13G255500.1.p
205	gma|Glyma.03G261900.1.p	gma|Glyma.19G261000.1.p	vvi|GSVIVT01027459001	pvu|Phvul.009G259800.1.p	vun|Vigun09g004000.1.p	mtr|Medtr8g024060.1	gma|Glyma.03G261900.3.p
206	gma|Glyma.15G015100.3.p	gma|Glyma.15G015100.1.p	gma|Glyma.15G015100.2.p	cca|KYP39741.1	pvu|Phvul.005G167700.1.p	vun|Vigun05g285500.1.p	gma|Glyma.20G035400.1.p
207	gma|Glyma.15G069500.1.p	gma|Glyma.13G244200.1.p	gma|Glyma.15G069500.2.p	cca|KYP61088.1	pvu|Phvul.006G189800.1.p	vun|Vigun06g205900.1.p	mtr|Medtr2g012670.1
208	gma|Glyma.10G041300.3.p	gma|Glyma.10G041300.2.p	gma|Glyma.13G128200.2.p	gma|Glyma.10G041300.1.p	gma|Glyma.13G128200.1.p	gma|Glyma.13G128200.3.p	cca|KYP56034.1
209	gma|Glyma.10G252700.1.p	gma|Glyma.20G140700.2.p	gma|Glyma.20G140700.1.p	cca|KYP75089.1	mtr|Medtr1g105585.1	pvu|Phvul.007G051500.1.p	vun|Vigun07g245400.1.p
210	gma|Glyma.10G012000.1.p	gma|Glyma.02G011400.1.p	gma|Glyma.02G011400.2.p	cca|KYP32945.1	pvu|Phvul.007G213400.1.p	vun|Vigun07g126400.1.p	mtr|Medtr1g086870.1
211	gma|Glyma.U032400.1.p	gma|Glyma.20G072500.1.p	vvi|GSVIVT01035842001	mtr|Medtr1g048360.1	cca|KYP73622.1	pvu|Phvul.007G234400.1.p	vun|Vigun07g054000.1.p
212	gma|Glyma.14G189100.1.p	gma|Glyma.02G221900.1.p	vvi|GSVIVT01038671001	cca|KYP72773.1	pvu|Phvul.008G188700.1.p	vun|Vigun08g115200.1.p	mtr|Medtr5g068770.1
213	gma|Glyma.05G011600.1.p	gma|Glyma.17G119800.1.p	vvi|GSVIVT01015460001	cca|KYP55673.1	pvu|Phvul.003G159700.1.p	vun|Vigun03g350500.1.p	mtr|Medtr4g113100.1
214	gma|Glyma.17G096500.1.p	gma|Glyma.05G030100.1.p	gma|Glyma.17G096500.3.p	mtr|Medtr4g107620.1	cca|KYP55493.1	pvu|Phvul.003G193100.1.p	vun|Vigun03g332600.1.p
215	gma|Glyma.18G141700.2.p	gma|Glyma.08G284100.1.p	gma|Glyma.08G284100.2.p	gma|Glyma.18G141700.1.p	vvi|GSVIVT01013799001	pvu|Phvul.003G062700.1.p	vun|Vigun03g234000.1.p
216	gma|Glyma.04G127100.2.p	gma|Glyma.04G127100.1.p	gma|Glyma.04G127100.3.p	cca|KYP56627.1	pvu|Phvul.005G014900.1.p	vun|Vigun01g014700.1.p	mtr|Medtr3g011910.1
217	gma|Glyma.06G035000.1.p	gma|Glyma.04G035100.1.p	gma|Glyma.04G035100.2.p	cca|KYP36165.1	pvu|Phvul.009G061350.1.p	vun|Vigun09g242900.1.p	mtr|Medtr3g111510.1
218	gma|Glyma.19G088300.1.p	gma|Glyma.16G059200.1.p	vvi|GSVIVT01001811001	cca|KYP63368.1	pvu|Phvul.001G095500.1.p	vun|Vigun01g067100.1.p	mtr|Medtr7g029650.1
219	gma|Glyma.08G027400.1.p	gma|Glyma.05G220900.1.p	vvi|GSVIVT01032263001	vun|Vigun03g031700.1.p	cca|KYP67551.1	pvu|Phvul.002G302600.1.p	mtr|Medtr8g101260.1
220	gma|Glyma.15G004700.1.p	gma|Glyma.13G369100.1.p	gma|Glyma.15G004700.2.p	vvi|GSVIVT01017568001	vun|Vigun05g298100.1.p	pvu|Phvul.005G181000.1.p	mtr|Medtr2g104790.1
221	gma|Glyma.08G231100.1.p	gma|Glyma.15G218200.1.p	vvi|GSVIVT01014024001	cca|KYP71578.1	pvu|Phvul.011G181900.1.p	vun|Vigun11g033500.1.p	mtr|Medtr8g046290.1
222	gma|Glyma.17G085000.1.p	gma|Glyma.05G041300.1.p	vvi|GSVIVT01007661001	cca|KYP70226.1	pvu|Phvul.003G204500.1.p	vun|Vigun03g320500.1.p	mtr|Medtr4g105070.1
223	vvi|GSVIVT01000425001	vun|Vigun11g112800.1.p	pvu|Phvul.011G108700.1.p	vun|Vigun11g112800.2.p	mtr|Medtr1g052880.1	gma|Glyma.12G103700.2.p	gma|Glyma.12G103700.1.p
224	vvi|GSVIVT01003162001	cca|KYP75327.1	pvu|Phvul.007G040400.1.p	mtr|Medtr1g107460.1	gma|Glyma.20G129200.1.p	vun|Vigun07g256900.1.p	gma|Glyma.10G261600.1.p
225	vvi|GSVIVT01028401001	vun|Vigun01g145800.1.p	mtr|Medtr7g096980.1	gma|Glyma.05G134800.1.p	pvu|Phvul.007G137800.1.p	pvu|Phvul.001G163800.1.p	vun|Vigun03g154300.1.p
226	vvi|GSVIVT01033727001	cca|KYP70963.1	pvu|Phvul.001G184100.1.p	vun|Vigun01g167100.1.p	mtr|Medtr7g103180.1	gma|Glyma.19G188900.1.p	gma|Glyma.03G188700.1.p
227	vvi|GSVIVT01015977001	cca|KYP50436.1	pvu|Phvul.005G182900.1.p	vun|Vigun05g300400.1.p	mtr|Medtr2g105260.1	gma|Glyma.13G370700.1.p	gma|Glyma.15G002900.1.p
228	vvi|GSVIVT01031722001	cca|KYP32720.1	pvu|Phvul.003G027600.1.p	vun|Vigun03g188100.1.p	mtr|Medtr4g085810.1	gma|Glyma.02G102600.1.p	gma|Glyma.07G213900.1.p
229	vvi|GSVIVT01004806001	cca|KYP62729.1	pvu|Phvul.006G146100.1.p	vun|Vigun06g158000.1.p	mtr|Medtr2g024330.1	gma|Glyma.09G007200.1.p	gma|Glyma.15G111600.1.p
230	vvi|GSVIVT01011857001	cca|KYP75141.1	pvu|Phvul.007G029900.1.p	vun|Vigun07g268000.1.p	mtr|Medtr1g110280.1	mtr|Medtr5g055470.1	gma|Glyma.10G271900.1.p
231	mtr|Medtr3g051420.1	cca|KYP59785.1	pvu|Phvul.005G030900.1.p	vun|Vigun01g033500.1.p	gma|Glyma.04G139100.1.p	vun|Vigun06g020300.1.p	vun|Vigun01g032300.1.p
232	mtr|Medtr5g078080.1	cca|KYP61455.1	pvu|Phvul.004G149100.1.p	vun|Vigun04g033300.1.p	mtr|Medtr6g470960.1	gma|Glyma.07G103500.1.p	gma|Glyma.06G211600.1.p
233	cca|KYP44686.1	pvu|Phvul.003G062600.1.p	vun|Vigun03g234100.4.p	vun|Vigun03g234100.3.p	vun|Vigun03g234100.2.p	vun|Vigun03g234100.1.p	gma|Glyma.18G141500.1.p
234	cca|KYP45725.1	vun|Vigun08g163200.1.p	pvu|Phvul.008G258700.1.p	vun|Vigun08g122600.2.p	gma|Glyma.14G197000.1.p	gma|Glyma.18G025100.1.p	gma|Glyma.02G263900.1.p
235	mtr|Medtr3g071480.1	cca|KYP56487.1	pvu|Phvul.001G245300.1.p	vun|Vigun01g229900.1.p	gma|Glyma.14G057400.1.p	gma|Glyma.18G059600.1.p	gma|Glyma.02G229500.1.p
236	cca|KYP64749.1	pvu|Phvul.004G037600.3.p	vun|Vigun04g060200.1.p	gma|Glyma.18G267000.1.p	mtr|Medtr6g015190.1	mtr|Medtr6g015265.2	mtr|Medtr6g015265.1
237	cca|KYP41488.1	pvu|Phvul.011G152000.1.p	vun|Vigun11g080000.1.p	gma|Glyma.12G142400.1.p	pvu|Phvul.011G151800.2.p	gma|Glyma.12G143000.4.p	gma|Glyma.12G143000.1.p
238	cca|KYP35588.1	pvu|Phvul.011G175200.1.p	vun|Vigun11g039900.1.p	mtr|Medtr8g052190.2	gma|Glyma.08G125800.1.p	pvu|Phvul.011G175000.1.p	mtr|Medtr8g051640.1
239	cca|KYP43258.1	vun|Vigun11g050200.1.p	pvu|Phvul.011G150200.1.p	vun|Vigun11g068300.5.p	vun|Vigun11g068300.1.p	gma|Glyma.06G257700.1.p	mtr|Medtr8g465410.1
240	pvu|Phvul.002G224200.3.p	vun|Vigun03g112900.1.p	pvu|Phvul.002G224200.2.p	gma|Glyma.13G184200.1.p	gma|Glyma.07G192200.1.p	pvu|Phvul.002G224200.1.p	gma|Glyma.13G184200.2.p
241	vun|Vigun03g008700.1.p	cca|KYP50006.1	pvu|Phvul.003G015800.1.p	mtr|Medtr1g033000.1	gma|Glyma.07G173100.1.p	mtr|Medtr1g033040.1	gma|Glyma.08G048700.1.p
242	pvu|Phvul.011G168400.2.p	vun|Vigun11g044900.1.p	gma|Glyma.09G099200.1.p	gma|Glyma.09G099100.1.p	pvu|Phvul.005G011200.1.p	gma|Glyma.06G258200.2.p	gma|Glyma.06G258200.1.p
243	pvu|Phvul.011G152400.1.p	vun|Vigun11g066100.8.p	vun|Vigun11g066100.7.p	vun|Vigun11g066100.5.p	vun|Vigun11g066100.1.p	pvu|Phvul.011G152300.3.p	vun|Vigun11g066100.12.p
244	vvi|GSVIVT01021285001	vvi|GSVIVT01021286001	vvi|GSVIVT01021289001	pvu|Phvul.002G242600.2.p	vun|Vigun05g179800.3.p	mtr|Medtr2g075060.1
245	pvu|Phvul.005G078400.1.p	pvu|Phvul.005G078100.4.p	pvu|Phvul.005G078400.2.p	cca|KYP42686.1	mtr|Medtr2g073600.1	gma|Glyma.12G233300.1.p
246	pvu|Phvul.002G046100.1.p	pvu|Phvul.002G046100.2.p	vun|Vigun02g195800.1.p	vun|Vigun02g196000.1.p	gma|Glyma.08G307400.1.p	mtr|Medtr1g104555.1
247	pvu|Phvul.010G165200.1.p	pvu|Phvul.010G165200.2.p	gma|Glyma.08G225900.2.p	gma|Glyma.08G225900.1.p	vvi|GSVIVT01029462001	vun|Vigun10g199700.1.p
248	vun|Vigun06g119200.1.p	vun|Vigun06g119200.2.p	cca|KYP71861.1	pvu|Phvul.006G108300.1.p	mtr|Medtr7g116650.1	gma|Glyma.03G253600.2.p
249	vun|Vigun09g235000.1.p	vun|Vigun09g234900.1.p	pvu|Phvul.009G068100.1.p	vun|Vigun09g234800.1.p	mtr|Medtr3g102400.1	gma|Glyma.04G042400.1.p
250	vun|Vigun02g044700.1.p	vun|Vigun02g044500.1.p	mtr|Medtr5g047070.1	mtr|Medtr5g047120.1	pvu|Phvul.003G038700.1.p	gma|Glyma.02G121900.1.p
251	vun|Vigun03g221300.2.p	vun|Vigun03g221300.1.p	gma|Glyma.16G096900.1.p	gma|Glyma.16G096900.2.p	gma|Glyma.16G096900.3.p	cca|KYP52775.1
252	mtr|Medtr5g005520.1	mtr|Medtr5g005520.2	gma|Glyma.01G240900.1.p	gma|Glyma.01G240900.2.p	pvu|Phvul.002G049400.2.p	vun|Vigun02g199200.1.p
253	mtr|Medtr7g039330.1	mtr|Medtr7g045510.1	cca|KYP40368.1	vun|Vigun05g048800.1.p	gma|Glyma.16G065600.1.p	vun|Vigun07g039800.1.p
254	mtr|Medtr8g011370.1	mtr|Medtr8g011440.1	pvu|Phvul.010G031900.1.p	vun|Vigun10g029600.1.p	gma|Glyma.03G090500.1.p	gma|Glyma.03G090200.1.p
255	mtr|Medtr2g036460.1	mtr|Medtr2g036490.1	vvi|GSVIVT01024382001	pvu|Phvul.009G239800.1.p	vun|Vigun09g025200.1.p	gma|Glyma.15G161700.1.p
256	mtr|Medtr7g094100.2	mtr|Medtr7g094100.1	gma|Glyma.19G152200.1.p	gma|Glyma.03G149000.1.p	pvu|Phvul.001G146900.1.p	vun|Vigun01g128800.1.p
257	gma|Glyma.03G189800.1.p	gma|Glyma.19G190200.1.p	cca|KYP70949.1	pvu|Phvul.001G185400.1.p	vun|Vigun01g168300.1.p	mtr|Medtr7g103440.1
258	gma|Glyma.12G133500.3.p	gma|Glyma.06G271500.1.p	gma|Glyma.12G133500.1.p	cca|KYP44286.1	vun|Vigun11g081700.1.p	mtr|Medtr8g464860.1
259	gma|Glyma.10G222600.1.p	gma|Glyma.20G169000.1.p	cca|KYP50590.1	pvu|Phvul.007G082500.1.p	vun|Vigun07g214100.1.p	mtr|Medtr1g098360.1
260	gma|Glyma.14G077700.1.p	gma|Glyma.17G247800.1.p	cca|KYP46973.1	pvu|Phvul.001G017000.1.p	vun|Vigun08g018600.1.p	mtr|Medtr1g021845.1
261	gma|Glyma.01G187300.1.p	gma|Glyma.11G054800.1.p	cca|KYP66833.1	pvu|Phvul.002G017700.1.p	vun|Vigun02g144800.1.p	mtr|Medtr5g017080.1
262	gma|Glyma.01G213600.1.p	gma|Glyma.01G213600.2.p	cca|KYP67218.1	pvu|Phvul.002G152100.1.p	vun|Vigun02g170800.1.p	mtr|Medtr5g011410.1
263	gma|Glyma.14G137700.1.p	gma|Glyma.17G196200.1.p	cca|KYP59058.1	pvu|Phvul.008G158100.1.p	vun|Vigun08g085200.1.p	mtr|Medtr1g009270.1
264	gma|Glyma.18G275700.1.p	gma|Glyma.08G253100.1.p	vvi|GSVIVT01036527001	cca|KYP76463.1	pvu|Phvul.008G025200.1.p	vun|Vigun05g026800.1.p
265	gma|Glyma.08G044200.1.p	gma|Glyma.05G237100.1.p	vvi|GSVIVT01008328001	pvu|Phvul.002G318300.1.p	vun|Vigun03g015300.1.p	mtr|Medtr8g104520.1
266	gma|Glyma.08G198500.1.p	gma|Glyma.08G198800.1.p	gma|Glyma.08G198100.1.p	cca|KYP54108.1	vun|Vigun10g177200.1.p	pvu|Phvul.010G143100.4.p
267	gma|Glyma.20G138400.1.p	gma|Glyma.20G138600.2.p	gma|Glyma.20G138400.2.p	vun|Vigun07g247600.1.p	pvu|Phvul.007G052500.1.p	mtr|Medtr5g068190.1
268	gma|Glyma.10G052600.1.p	gma|Glyma.13G139800.1.p	cca|KYP37300.1	pvu|Phvul.007G220700.1.p	vun|Vigun07g070000.1.p	mtr|Medtr1g064560.1
269	gma|Glyma.20G139900.2.p	gma|Glyma.20G139900.3.p	gma|Glyma.20G139900.1.p	pvu|Phvul.007G050600.1.p	vun|Vigun07g246500.1.p	mtr|Medtr1g105655.1
270	gma|Glyma.18G138700.1.p	gma|Glyma.08G286600.1.p	vvi|GSVIVT01013741001	mtr|Medtr8g064690.1	cca|KYP54906.1	pvu|Phvul.003G060600.1.p
271	gma|Glyma.14G158200.1.p	gma|Glyma.13G035800.1.p	gma|Glyma.14G158600.1.p	cca|KYP57108.1	mtr|Medtr1g027570.1	gma|Glyma.14G157700.1.p
272	gma|Glyma.16G210100.1.p	gma|Glyma.09G160600.1.p	vvi|GSVIVT01024236001	pvu|Phvul.004G136100.1.p	vun|Vigun04g174400.1.p	mtr|Medtr6g069030.1
273	gma|Glyma.18G062500.1.p	gma|Glyma.11G174800.1.p	cca|KYP76104.1	pvu|Phvul.006G068400.1.p	vun|Vigun06g076600.1.p	mtr|Medtr3g464080.1
274	gma|Glyma.05G085500.1.p	gma|Glyma.17G169300.1.p	cca|KYP40221.1	pvu|Phvul.003G241400.1.p	vun|Vigun03g280400.1.p	mtr|Medtr4g094885.1
275	gma|Glyma.01G240800.1.p	gma|Glyma.11G002800.1.p	vvi|GSVIVT01012617001	vun|Vigun02g199100.1.p	pvu|Phvul.002G049301.1.p	mtr|Medtr5g005530.1
276	gma|Glyma.01G001800.1.p	gma|Glyma.07G130700.1.p	cca|KYP61360.1	pvu|Phvul.004G177900.1.p	mtr|Medtr6g093050.1	vun|Vigun04g001000.1.p
277	gma|Glyma.04G041400.1.p	gma|Glyma.04G041400.2.p	vvi|GSVIVT01009444001	pvu|Phvul.009G067200.1.p	vun|Vigun09g235900.1.p	mtr|Medtr3g102180.1
278	gma|Glyma.02G244400.1.p	gma|Glyma.14G214700.1.p	vvi|GSVIVT01011677001	pvu|Phvul.008G236900.1.p	vun|Vigun08g144000.1.p	gma|Glyma.09G173800.1.p
279	gma|Glyma.02G150600.1.p	gma|Glyma.10G023400.1.p	cca|KYP71527.1	pvu|Phvul.007G168100.1.p	vun|Vigun07g114300.1.p	mtr|Medtr1g089600.1
280	vvi|GSVIVT01033343001	cca|KYP70559.1	pvu|Phvul.001G137300.2.p	vun|Vigun01g119600.1.p	gma|Glyma.19G143300.1.p	pvu|Phvul.001G137300.1.p
281	vvi|GSVIVT01011620001	cca|KYP50005.1	pvu|Phvul.003G015900.1.p	vun|Vigun02g017200.1.p	mtr|Medtr1g032930.1	gma|Glyma.07G173000.1.p
282	vvi|GSVIVT01015489001	cca|KYP51141.1	pvu|Phvul.003G161500.1.p	vun|Vigun03g352400.1.p	mtr|Medtr4g113710.1	gma|Glyma.17G117800.1.p
283	vvi|GSVIVT01026007001	cca|KYP68786.1	pvu|Phvul.011G003100.1.p	gma|Glyma.12G002400.1.p	vun|Vigun11g223700.1.p	mtr|Medtr4g035180.1
284	vvi|GSVIVT01016473001	cca|KYP32585.1	vun|Vigun01g221200.1.p	pvu|Phvul.001G236600.1.p	mtr|Medtr3g069050.1	gma|Glyma.11G223200.1.p
285	vvi|GSVIVT01006430001	mtr|Medtr1g104890.1	gma|Glyma.20G140100.1.p	cca|KYP75225.1	gma|Glyma.20G140200.1.p	mtr|Medtr1g105650.1
286	cca|KYP75233.1	pvu|Phvul.007G048700.1.p	vun|Vigun07g248200.1.p	gma|Glyma.20G138500.1.p	vun|Vigun07g248100.1.p	mtr|Medtr1g021610.1
287	vun|Vigun03g281500.1.p	pvu|Phvul.003G240400.1.p	cca|KYP74022.1	mtr|Medtr4g094958.1	gma|Glyma.05G097400.1.p	gma|Glyma.17G167600.1.p
288	vvi|GSVIVT01035476001	cca|KYP61829.1	pvu|Phvul.004G126100.1.p	vun|Vigun04g165900.1.p	gma|Glyma.09G152400.1.p	gma|Glyma.16G203300.2.p
289	cca|KYP73376.1	vvi|GSVIVT01020786001	vun|Vigun11g152300.1.p	mtr|Medtr5g083910.1	gma|Glyma.02G288600.1.p	pvu|Phvul.008G264400.1.p
290	vvi|GSVIVT01016722001	pvu|Phvul.010G127500.1.p	vun|Vigun10g162000.1.p	mtr|Medtr8g021350.1	gma|Glyma.16G009900.1.p	cca|KYP50467.1
291	cca|KYP57822.1	pvu|Phvul.003G129400.1.p	vun|Vigun03g399300.1.p	mtr|Medtr4g124990.1	gma|Glyma.17G047900.1.p	gma|Glyma.13G111800.1.p
292	vvi|GSVIVT01019039001	cca|KYP66704.1	pvu|Phvul.002G025500.1.p	vun|Vigun02g136400.1.p	mtr|Medtr5g019040.1	gma|Glyma.11G063100.1.p
293	vvi|GSVIVT01020556001	cca|KYP44551.1	pvu|Phvul.011G119200.1.p	vun|Vigun11g103200.1.p	gma|Glyma.12G114100.1.p	gma|Glyma.06G292100.1.p
294	vvi|GSVIVT01013787001	pvu|Phvul.002G064400.1.p	vun|Vigun02g079200.1.p	mtr|Medtr5g033820.1	gma|Glyma.02G036500.1.p	gma|Glyma.10G218800.2.p
295	vvi|GSVIVT01019038001	pvu|Phvul.002G025700.1.p	vun|Vigun02g136300.1.p	mtr|Medtr5g019050.1	gma|Glyma.11G063200.1.p	gma|Glyma.01G179000.1.p
296	vvi|GSVIVT01005211001	cca|KYP62912.1	pvu|Phvul.006G185000.1.p	vun|Vigun06g200900.1.p	gma|Glyma.13G238700.1.p	gma|Glyma.15G074600.1.p
297	pvu|Phvul.002G220500.1.p	vun|Vigun03g116700.1.p	gma|Glyma.08G060500.2.p	gma|Glyma.08G060500.1.p	gma|Glyma.07G188800.2.p	gma|Glyma.07G188800.1.p
298	cca|KYP68785.1	pvu|Phvul.011G003200.2.p	pvu|Phvul.011G003200.1.p	vun|Vigun11g223600.1.p	gma|Glyma.12G002500.2.p	gma|Glyma.12G002500.1.p
299	cca|KYP41708.1	pvu|Phvul.011G210400.1.p	vun|Vigun11g006300.1.p	mtr|Medtr8g037700.1	gma|Glyma.13G201400.1.p	gma|Glyma.12G235900.1.p
300	pvu|Phvul.008G007900.1.p	mtr|Medtr7g082530.2	gma|Glyma.18G294800.1.p	pvu|Phvul.008G007900.2.p	vun|Vigun05g008200.1.p	gma|Glyma.02G088700.1.p
301	vun|Vigun05g130500.1.p	gma|Glyma.08G352100.2.p	gma|Glyma.08G352100.1.p	pvu|Phvul.008G126800.1.p	mtr|Medtr4g098890.1	gma|Glyma.08G352200.2.p
302	mtr|Medtr2g011340.1	vun|Vigun06g210400.1.p	mtr|Medtr2g011280.1	mtr|Medtr2g011270.1	vun|Vigun06g210400.4.p	gma|Glyma.13G248700.1.p
303	pvu|Phvul.006G174400.1.p	vun|Vigun06g189200.3.p	vun|Vigun06g189200.2.p	vun|Vigun06g189200.1.p	mtr|Medtr2g016500.1	gma|Glyma.13G228000.5.p
304	cca|KYP49578.1	cca|KYP35526.1	pvu|Phvul.001G040800.1.p	vun|Vigun08g043700.1.p	gma|Glyma.14G100300.1.p
305	pvu|Phvul.008G160700.2.p	pvu|Phvul.008G160700.1.p	cca|KYP38204.1	vun|Vigun08g086900.1.p	gma|Glyma.14G124400.1.p
306	pvu|Phvul.007G049000.2.p	pvu|Phvul.007G049000.1.p	vvi|GSVIVT01006683001	gma|Glyma.18G237900.1.p	mtr|Medtr1g021635.1
307	vun|Vigun08g175200.1.p	vun|Vigun08g175200.2.p	pvu|Phvul.008G211200.1.p	mtr|Medtr5g086030.1	gma|Glyma.02G270700.1.p
308	vun|Vigun05g008500.1.p	vun|Vigun05g008600.1.p	gma|Glyma.18G294400.3.p	gma|Glyma.18G294400.1.p	gma|Glyma.18G294400.2.p
309	vun|Vigun07g246800.1.p	vun|Vigun07g246700.1.p	pvu|Phvul.007G050400.1.p	mtr|Medtr5g005480.1	gma|Glyma.20G139400.1.p
310	mtr|Medtr3g079850.2	mtr|Medtr3g079850.1	cca|KYP32785.1	vun|Vigun06g011000.1.p	pvu|Phvul.006G006800.3.p
311	mtr|Medtr8g067690.1	mtr|Medtr8g067630.1	mtr|Medtr8g067720.1	mtr|Medtr8g067735.1	mtr|Medtr8g067930.1
312	mtr|Medtr7g082470.1	mtr|Medtr1g115485.1	mtr|Medtr7g082430.1	mtr|Medtr7g082460.1	mtr|Medtr7g082510.1
313	mtr|Medtr8g052120.1	mtr|Medtr8g052200.1	mtr|Medtr8g052513.1	cca|KYP44752.1	vun|Vigun01g217900.1.p
314	gma|Glyma.07G201700.1.p	gma|Glyma.13G174800.1.p	vvi|GSVIVT01021119001	vun|Vigun03g103600.1.p	pvu|Phvul.002G232700.1.p
315	gma|Glyma.17G214400.2.p	gma|Glyma.17G214100.3.p	gma|Glyma.17G214900.2.p	gma|Glyma.17G214900.3.p	gma|Glyma.17G214100.4.p
316	gma|Glyma.11G204800.6.p	gma|Glyma.11G204800.2.p	gma|Glyma.11G204800.5.p	gma|Glyma.11G204800.1.p	gma|Glyma.11G204800.3.p
317	gma|Glyma.07G154100.1.p	gma|Glyma.18G205000.1.p	vvi|GSVIVT01030310001	pvu|Phvul.008G094500.1.p	vun|Vigun05g096900.1.p
318	gma|Glyma.02G050300.1.p	gma|Glyma.16G130400.1.p	vvi|GSVIVT01018814001	mtr|Medtr3g113140.1	vun|Vigun03g260600.2.p
319	gma|Glyma.14G040200.1.p	gma|Glyma.02G275900.1.p	vvi|GSVIVT01030206001	mtr|Medtr5g088350.2	pvu|Phvul.009G257000.1.p
320	gma|Glyma.10G065200.1.p	gma|Glyma.13G150000.1.p	mtr|Medtr1g061590.1	pvu|Phvul.007G224300.1.p	vun|Vigun07g065700.1.p
321	gma|Glyma.02G019800.2.p	gma|Glyma.01G043700.1.p	gma|Glyma.02G019800.1.p	cca|KYP64044.1	pvu|Phvul.002G089300.1.p
322	gma|Glyma.06G175100.1.p	gma|Glyma.04G190400.1.p	pvu|Phvul.009G171200.1.p	vun|Vigun09g096400.1.p	mtr|Medtr3g075440.1
323	gma|Glyma.16G122100.1.p	gma|Glyma.02G044600.1.p	pvu|Phvul.003G267000.1.p	vun|Vigun03g254400.1.p	mtr|Medtr8g074920.1
324	gma|Glyma.08G055700.1.p	gma|Glyma.05G247300.1.p	pvu|Phvul.002G331400.1.p	vun|Vigun03g002100.1.p	mtr|Medtr8g107470.1
325	gma|Glyma.20G139700.1.p	gma|Glyma.10G253000.1.p	vvi|GSVIVT01015799001	pvu|Phvul.007G050700.1.p	vun|Vigun07g246400.1.p
326	gma|Glyma.09G115300.1.p	gma|Glyma.09G115300.2.p	gma|Glyma.19G070600.1.p	pvu|Phvul.003G029700.1.p	vun|Vigun02g034900.1.p
327	gma|Glyma.15G078200.1.p	gma|Glyma.13G234800.1.p	pvu|Phvul.006G181600.1.p	mtr|Medtr2g014650.1	vun|Vigun06g197400.1.p
328	gma|Glyma.07G069000.1.p	gma|Glyma.16G034900.1.p	pvu|Phvul.010G100400.1.p	vun|Vigun10g131300.1.p	mtr|Medtr8g030500.1
329	gma|Glyma.13G358900.3.p	gma|Glyma.13G358900.1.p	gma|Glyma.13G358900.2.p	gma|Glyma.13G358900.4.p	gma|Glyma.13G358900.5.p
330	gma|Glyma.04G165400.1.p	gma|Glyma.06G197600.1.p	pvu|Phvul.009G184500.2.p	vun|Vigun09g077700.1.p	mtr|Medtr3g437630.1
331	gma|Glyma.10G109200.3.p	gma|Glyma.10G109200.1.p	pvu|Phvul.007G051100.1.p	vun|Vigun07g245900.1.p	gma|Glyma.20G140500.1.p
332	gma|Glyma.09G003100.1.p	gma|Glyma.12G240300.1.p	cca|KYP40903.1	pvu|Phvul.011G214400.1.p	vun|Vigun11g002600.1.p
333	gma|Glyma.14G195300.1.p	gma|Glyma.02G228300.1.p	cca|KYP45708.1	pvu|Phvul.008G259700.1.p	vun|Vigun08g121500.1.p
334	gma|Glyma.08G065800.1.p	gma|Glyma.07G184000.1.p	gma|Glyma.08G065900.1.p	gma|Glyma.08G066200.1.p	mtr|Medtr4g093080.1
335	vvi|GSVIVT01007478001	mtr|Medtr1g052530.2	vvi|GSVIVT01008747001	pvu|Phvul.001G003300.2.p	vun|Vigun05g119600.1.p
336	vvi|GSVIVT01001044001	pvu|Phvul.009G208500.1.p	vun|Vigun09g055100.1.p	mtr|Medtr2g029010.1	gma|Glyma.09G097500.1.p
337	cca|KYP37252.1	pvu|Phvul.009G103100.1.p	vun|Vigun09g199300.1.p	mtr|Medtr8g087420.1	gma|Glyma.04G077100.1.p
338	vvi|GSVIVT01016502001	pvu|Phvul.010G015800.1.p	vun|Vigun10g051800.1.p	gma|Glyma.01G101000.1.p	gma|Glyma.03G068600.1.p
339	vvi|GSVIVT01027564001	pvu|Phvul.010G086600.1.p	vun|Vigun10g115700.1.p	mtr|Medtr8g035560.1	gma|Glyma.07G082600.1.p
340	vvi|GSVIVT01032570001	cca|KYP46186.1	pvu|Phvul.004G023700.1.p	vun|Vigun04g047000.1.p	mtr|Medtr6g009370.1
341	pvu|Phvul.005G185800.1.p	mtr|Medtr2g105900.1	cca|KYP50390.1	gma|Glyma.15G000600.1.p	vun|Vigun05g303900.1.p
342	vvi|GSVIVT01014138001	pvu|Phvul.011G167800.1.p	mtr|Medtr8g058250.1	mtr|Medtr2g074980.1	gma|Glyma.06G226700.1.p
343	mtr|Medtr4g014070.1	cca|KYP42794.1	vun|Vigun10g088300.1.p	pvu|Phvul.010G064300.1.p	gma|Glyma.14G055900.1.p
344	mtr|Medtr3g116450.1	cca|KYP75171.1	pvu|Phvul.009G024200.1.p	vun|Vigun09g264900.1.p	gma|Glyma.04G013300.1.p
345	vvi|GSVIVT01011952001	cca|KYP46021.1	pvu|Phvul.003G027300.1.p	vun|Vigun02g037800.1.p	mtr|Medtr5g053450.1
346	vvi|GSVIVT01021777001	cca|KYP47938.1	pvu|Phvul.002G201400.1.p	mtr|Medtr4g094462.1	gma|Glyma.05G124200.1.p
347	vvi|GSVIVT01007793001	pvu|Phvul.009G180700.1.p	vun|Vigun09g083400.1.p	mtr|Medtr3g078250.1	gma|Glyma.06G184400.1.p
348	cca|KYP61214.1	pvu|Phvul.002G215400.1.p	vun|Vigun03g123100.1.p	mtr|Medtr4g093040.1	gma|Glyma.08G065500.1.p
349	cca|KYP71025.1	pvu|Phvul.008G212500.1.p	vun|Vigun08g173900.1.p	mtr|Medtr5g085790.1	gma|Glyma.02G269600.1.p
350	vvi|GSVIVT01011854001	vun|Vigun07g266500.1.p	gma|Glyma.10G271600.1.p	pvu|Phvul.007G031300.1.p	mtr|Medtr1g110230.1
351	cca|KYP33015.1	pvu|Phvul.009G198800.1.p	vun|Vigun09g064000.1.p	mtr|Medtr2g054870.1	gma|Glyma.06G215600.1.p
352	cca|KYP65610.1	mtr|Medtr8g098510.1	gma|Glyma.08G013200.2.p	gma|Glyma.08G013200.1.p	gma|Glyma.05G206300.1.p
353	cca|KYP62423.1	pvu|Phvul.002G187300.1.p	gma|Glyma.20G156700.1.p	gma|Glyma.09G048300.1.p	mtr|Medtr4g094790.1
354	cca|KYP76087.1	vun|Vigun08g136800.1.p	gma|Glyma.14G206200.4.p	pvu|Phvul.008G245600.2.p	pvu|Phvul.008G245600.1.p
355	cca|KYP74819.1	pvu|Phvul.007G078200.1.p	vun|Vigun07g218900.1.p	mtr|Medtr1g099260.1	gma|Glyma.10G227000.1.p
356	cca|KYP60552.1	pvu|Phvul.006G207000.1.p	vun|Vigun06g224000.1.p	mtr|Medtr2g008740.1	gma|Glyma.15G052900.1.p
357	cca|KYP53605.1	pvu|Phvul.003G156366.1.p	vun|Vigun03g371200.1.p	mtr|Medtr4g130920.1	gma|Glyma.02G203600.1.p
358	cca|KYP40093.1	pvu|Phvul.002G239400.1.p	vun|Vigun03g097900.1.p	gma|Glyma.05G159200.1.p	gma|Glyma.08G117000.1.p
359	cca|KYP65954.1	pvu|Phvul.002G080400.1.p	vun|Vigun02g067400.1.p	mtr|Medtr5g037410.1	gma|Glyma.02G024400.1.p
360	cca|KYP70261.1	pvu|Phvul.003G202000.1.p	vun|Vigun03g322800.1.p	gma|Glyma.17G088000.1.p	mtr|Medtr4g105540.1
361	cca|KYP69017.1	vun|Vigun05g179500.1.p	mtr|Medtr2g073640.1	pvu|Phvul.005G078100.5.p	vun|Vigun05g179900.2.p
362	cca|KYP35096.1	pvu|Phvul.008G275000.1.p	vun|Vigun08g206500.1.p	mtr|Medtr5g094380.1	gma|Glyma.02G297100.1.p
363	cca|KYP55186.1	pvu|Phvul.009G122600.1.p	vun|Vigun09g168700.1.p	mtr|Medtr3g072800.1	gma|Glyma.06G110700.1.p
364	cca|KYP76807.1	pvu|Phvul.002G249500.1.p	vun|Vigun03g086100.1.p	mtr|Medtr8g088780.1	gma|Glyma.08G127400.1.p
365	cca|KYP62579.1	vun|Vigun03g435500.1.p	gma|Glyma.09G018900.1.p	pvu|Phvul.006G133200.1.p	vun|Vigun06g144600.1.p
366	cca|KYP38183.1	pvu|Phvul.007G280200.1.p	vun|Vigun07g001200.1.p	mtr|Medtr5g042440.1	gma|Glyma.02G000400.1.p
367	cca|KYP58350.1	mtr|Medtr8g015340.1	vun|Vigun08g090700.1.p	gma|Glyma.08G198900.1.p	gma|Glyma.07G013700.1.p
368	pvu|Phvul.011G176700.1.p	vun|Vigun11g038200.1.p	mtr|Medtr8g051540.1	gma|Glyma.08G236900.1.p	mtr|Medtr8g442370.1
369	gma|Glyma.12G143000.2.p	pvu|Phvul.011G152100.1.p	gma|Glyma.08G060800.1.p	vun|Vigun11g079900.2.p	mtr|Medtr4g091670.1
370	pvu|Phvul.001G134600.3.p	vun|Vigun04g115900.1.p	gma|Glyma.19G140100.2.p	gma|Glyma.19G140100.1.p	mtr|Medtr7g091680.1
371	pvu|Phvul.006G194700.1.p	gma|Glyma.13G249300.3.p	gma|Glyma.13G249300.2.p	gma|Glyma.13G249300.1.p	vun|Vigun06g210800.1.p
372	pvu|Phvul.004G154800.1.p	vun|Vigun04g025100.1.p	mtr|Medtr6g044830.1	gma|Glyma.09G181600.1.p	gma|Glyma.07G095900.1.p
373	pvu|Phvul.006G006700.3.p	pvu|Phvul.006G006700.4.p	pvu|Phvul.006G006700.5.p	pvu|Phvul.006G006700.6.p
374	pvu|Phvul.003G252900.1.p	pvu|Phvul.003G252900.2.p	gma|Glyma.16G140700.1.p	vun|Vigun03g267700.1.p
375	vun|Vigun06g190000.6.p	vun|Vigun06g190000.2.p	vun|Vigun06g190000.3.p	vun|Vigun06g190000.5.p
376	vun|Vigun06g079700.2.p	vun|Vigun06g079700.1.p	vun|Vigun06g079700.3.p	mtr|Medtr3g465470.1
377	vun|Vigun07g089000.2.p	vun|Vigun07g089000.1.p	vun|Vigun08g067700.1.p	pvu|Phvul.007G154500.1.p
378	vun|Vigun05g179900.1.p	vun|Vigun05g179900.3.p	gma|Glyma.13G266000.1.p	mtr|Medtr2g073650.1
379	vun|Vigun03g015400.2.p	vun|Vigun03g015400.1.p	pvu|Phvul.002G318200.1.p	gma|Glyma.08G044300.1.p
380	vun|Vigun05g258500.2.p	vun|Vigun05g258500.1.p	cca|KYP36430.1	mtr|Medtr5g088400.2
381	mtr|Medtr4g044393.1	mtr|Medtr7g082110.1	mtr|Medtr7g082280.1	mtr|Medtr7g082300.1
382	mtr|Medtr8g442310.1	mtr|Medtr8g442340.1	vun|Vigun11g038400.1.p	gma|Glyma.15G213700.1.p
383	mtr|Medtr5g086130.2	mtr|Medtr5g086130.1	vun|Vigun08g175300.1.p	gma|Glyma.02G270800.1.p
384	gma|Glyma.06G043200.1.p	gma|Glyma.04G042500.1.p	pvu|Phvul.009G068300.1.p	vun|Vigun09g234700.1.p
385	gma|Glyma.01G118400.1.p	gma|Glyma.01G118400.2.p	gma|Glyma.01G118400.3.p	gma|Glyma.01G118400.4.p
386	gma|Glyma.06G260900.3.p	gma|Glyma.06G260900.4.p	gma|Glyma.06G260900.6.p	gma|Glyma.06G260900.5.p
387	gma|Glyma.15G226500.1.p	gma|Glyma.15G226500.2.p	pvu|Phvul.011G193200.1.p	vun|Vigun11g022400.1.p
388	gma|Glyma.09G027600.1.p	gma|Glyma.09G027700.1.p	gma|Glyma.09G027900.1.p	gma|Glyma.09G027800.1.p
389	gma|Glyma.02G035300.1.p	gma|Glyma.01G030200.1.p	cca|KYP66160.1	vun|Vigun02g077500.1.p
390	gma|Glyma.11G206900.1.p	gma|Glyma.11G206900.2.p	gma|Glyma.11G206900.3.p	gma|Glyma.11G206900.4.p
391	gma|Glyma.09G255700.1.p	gma|Glyma.18G237100.1.p	pvu|Phvul.008G059400.1.p	vun|Vigun05g061600.1.p
392	gma|Glyma.01G241000.1.p	gma|Glyma.01G241000.3.p	vun|Vigun02g199300.1.p	pvu|Phvul.002G049500.1.p
393	gma|Glyma.14G157800.1.p	gma|Glyma.14G157900.1.p	pvu|Phvul.001G066200.1.p	vun|Vigun08g071000.1.p
394	gma|Glyma.09G216400.2.p	gma|Glyma.09G216400.1.p	vun|Vigun02g107100.1.p	mtr|Medtr8g068540.1
395	gma|Glyma.11G196800.1.p	gma|Glyma.12G077500.1.p	pvu|Phvul.011G081800.1.p	mtr|Medtr4g058570.1
396	vvi|GSVIVT01028400001	pvu|Phvul.001G163700.1.p	vun|Vigun01g145700.1.p	gma|Glyma.03G166300.1.p
397	vvi|GSVIVT01030179001	pvu|Phvul.010G070400.1.p	vun|Vigun09g133300.1.p	gma|Glyma.04G222800.1.p
398	cca|KYP61708.1	pvu|Phvul.004G136500.1.p	vun|Vigun04g174800.1.p	gma|Glyma.16G210500.1.p
399	vvi|GSVIVT01021645001	pvu|Phvul.002G196200.1.p	vun|Vigun03g145600.1.p	mtr|Medtr4g094610.1
400	vvi|GSVIVT01038720001	gma|Glyma.13G033000.5.p	pvu|Phvul.001G048800.1.p	vun|Vigun08g064800.1.p
401	vvi|GSVIVT01012686001	cca|KYP62748.1	pvu|Phvul.006G148000.1.p	vun|Vigun06g159800.1.p
402	cca|KYP37535.1	pvu|Phvul.008G152500.1.p	vun|Vigun05g153100.1.p	gma|Glyma.U022900.1.p
403	vvi|GSVIVT01011842001	vun|Vigun07g265700.1.p	mtr|Medtr1g109580.1	gma|Glyma.10G270600.1.p
404	pvu|Phvul.011G182300.1.p	cca|KYP40366.1	mtr|Medtr0400s0040.1	mtr|Medtr0365s0030.1
405	vvi|GSVIVT01033355001	cca|KYP70570.1	mtr|Medtr1g052425.1	gma|Glyma.02G175500.1.p
406	cca|KYP78240.1	gma|Glyma.11G044100.1.p	pvu|Phvul.002G007800.1.p	vun|Vigun02g154800.1.p
407	cca|KYP40783.1	pvu|Phvul.009G239700.1.p	vun|Vigun09g025000.1.p	gma|Glyma.15G161500.1.p
408	cca|KYP34244.1	mtr|Medtr7g038690.1	pvu|Phvul.008G154200.1.p	vun|Vigun05g155700.1.p
409	cca|KYP57303.1	pvu|Phvul.003G063700.1.p	vun|Vigun03g232900.1.p	gma|Glyma.08G283300.1.p
410	mtr|Medtr5g033490.1	pvu|Phvul.002G059500.1.p	vun|Vigun02g080500.1.p	gma|Glyma.01G027100.1.p
411	cca|KYP70121.1	vun|Vigun09g187800.1.p	mtr|Medtr3g110860.1	gma|Glyma.04G088800.1.p
412	cca|KYP61234.1	gma|Glyma.08G094400.3.p	pvu|Phvul.002G182500.1.p	vun|Vigun03g160100.1.p
413	cca|KYP43088.1	pvu|Phvul.008G164300.1.p	vun|Vigun08g090600.1.p	mtr|Medtr5g058090.1
414	cca|KYP46087.1	pvu|Phvul.010G060800.1.p	vun|Vigun10g085600.1.p	gma|Glyma.03G051100.1.p
415	cca|KYP54193.1	pvu|Phvul.010G149300.1.p	vun|Vigun10g183600.1.p	gma|Glyma.07G004700.1.p
416	cca|KYP40228.1	pvu|Phvul.001G071200.1.p	vun|Vigun08g074100.1.p	gma|Glyma.13G032000.1.p
417	cca|KYP50432.1	pvu|Phvul.005G183300.1.p	vun|Vigun05g300900.1.p	gma|Glyma.13G371200.1.p
418	cca|KYP56764.1	pvu|Phvul.005G184700.1.p	vun|Vigun05g302600.1.p	gma|Glyma.15G001500.1.p
419	cca|KYP41368.1	gma|Glyma.12G152400.1.p	pvu|Phvul.009G195900.1.p	vun|Vigun09g067100.1.p
420	mtr|Medtr1g029610.1	pvu|Phvul.001G071100.1.p	vun|Vigun08g074000.1.p	gma|Glyma.13G032100.1.p
421	pvu|Phvul.002G206900.1.p	vun|Vigun03g133600.1.p	pvu|Phvul.002G206900.2.p	gma|Glyma.05G119600.1.p
422	pvu|Phvul.006G057900.1.p	vun|Vigun06g064100.1.p	mtr|Medtr3g460810.1	gma|Glyma.18G076200.1.p
423	pvu|Phvul.009G260500.1.p	mtr|Medtr8g023720.1	gma|Glyma.07G047200.1.p	vun|Vigun10g155600.1.p
424	pvu|Phvul.009G225700.1.p	vun|Vigun09g039900.1.p	gma|Glyma.15G179300.1.p	mtr|Medtr2g042710.1
425	pvu|Phvul.011G152700.1.p	vun|Vigun11g069000.3.p	mtr|Medtr4g081675.1	gma|Glyma.12G140300.1.p
426	pvu|Phvul.003G188000.1.p	vun|Vigun03g338200.1.p	mtr|Medtr4g109010.1	gma|Glyma.17G102600.1.p
427	pvu|Phvul.010G064900.1.p	vun|Vigun10g087500.1.p	gma|Glyma.03G049300.1.p	gma|Glyma.01G125200.1.p
428	vun|Vigun05g191100.1.p	mtr|Medtr2g078810.2	mtr|Medtr2g078810.1	gma|Glyma.13G275100.1.p
429	vun|Vigun11g050800.1.p	mtr|Medtr8g465150.1	gma|Glyma.12G145400.1.p	gma|Glyma.06G255900.1.p
430	cca|KYP74155.1	cca|KYP37508.1	gma|Glyma.02G003200.1.p
431	pvu|Phvul.011G193300.1.p	pvu|Phvul.011G193300.2.p	vun|Vigun11g022200.1.p
432	pvu|Phvul.008G239800.1.p	pvu|Phvul.008G239800.2.p	vvi|GSVIVT01035242001
433	pvu|Phvul.001G130800.2.p	pvu|Phvul.001G130800.1.p	vun|Vigun01g114200.1.p
434	pvu|Phvul.009G190400.2.p	pvu|Phvul.009G190400.3.p	vun|Vigun09g078800.2.p
435	vun|Vigun01g218100.3.p	vun|Vigun01g218000.2.p	vun|Vigun01g218100.2.p
436	vun|Vigun11g190000.3.p	vun|Vigun11g190000.2.p	vun|Vigun11g190000.4.p
437	vun|Vigun07g267400.1.p	vun|Vigun07g267500.1.p	gma|Glyma.20G118500.1.p
438	vun|Vigun11g021300.1.p	vun|Vigun11g020900.1.p	cca|KYP34445.1
439	vun|Vigun11g038400.2.p	vun|Vigun11g038400.3.p	vun|Vigun11g038400.4.p
440	vun|Vigun07g247000.3.p	vun|Vigun07g247000.2.p	gma|Glyma.20G139200.2.p
441	mtr|Medtr5g089890.1	mtr|Medtr3g070570.1	mtr|Medtr4g103850.1
442	mtr|Medtr5g086120.1	mtr|Medtr5g086090.1	mtr|Medtr5g086080.1
443	mtr|Medtr8g013620.2	mtr|Medtr8g013620.3	mtr|Medtr8g013620.4
444	mtr|Medtr5g086040.2	mtr|Medtr5g086040.1	mtr|Medtr5g086040.3
445	gma|Glyma.11G156900.1.p	gma|Glyma.11G156900.2.p	gma|Glyma.11G156900.3.p
446	gma|Glyma.15G213600.3.p	gma|Glyma.15G213600.2.p	gma|Glyma.15G213600.1.p
447	gma|Glyma.14G111900.7.p	gma|Glyma.14G111900.8.p	gma|Glyma.17G215900.2.p
448	gma|Glyma.08G066000.2.p	gma|Glyma.08G066000.3.p	mtr|Medtr4g093070.1
449	gma|Glyma.04G041400.3.p	gma|Glyma.04G041400.4.p	gma|Glyma.04G041400.5.p
450	gma|Glyma.20G139000.4.p	gma|Glyma.20G139000.1.p	gma|Glyma.20G139000.6.p
451	gma|Glyma.20G152800.1.p	gma|Glyma.10G241500.1.p	cca|KYP37049.1
452	gma|Glyma.20G137300.1.p	gma|Glyma.20G137300.3.p	gma|Glyma.20G137300.2.p
453	vvi|GSVIVT01018490001	cca|KYP45613.1	gma|Glyma.06G056400.2.p
454	vvi|GSVIVT01010596001	mtr|Medtr1g100787.1	gma|Glyma.10G237900.1.p
455	vvi|GSVIVT01013608001	pvu|Phvul.011G169332.5.p	pvu|Phvul.011G169332.3.p
456	vvi|GSVIVT01009829001	pvu|Phvul.009G014500.1.p	gma|Glyma.04G026700.1.p
457	cca|KYP61120.1	vun|Vigun03g134200.1.p	gma|Glyma.08G075200.1.p
458	vvi|GSVIVT01016126001	pvu|Phvul.011G166400.1.p	vun|Vigun11g047400.1.p
459	cca|KYP60697.1	mtr|Medtr1g090520.1	gma|Glyma.10G195700.1.p
460	cca|KYP61494.1	pvu|Phvul.002G324600.1.p	mtr|Medtr8g106100.1
461	vvi|GSVIVT01023369001	vun|Vigun05g104300.1.p	pvu|Phvul.008G106500.1.p
462	cca|KYP67928.1	vun|Vigun05g048600.1.p	gma|Glyma.03G165800.1.p
463	vvi|GSVIVT01009941001	pvu|Phvul.011G042000.1.p	gma|Glyma.11G114100.1.p
464	cca|KYP40063.1	mtr|Medtr1g084790.1	pvu|Phvul.008G221900.1.p
465	cca|KYP67321.1	mtr|Medtr4g117490.2	gma|Glyma.05G104200.1.p
466	cca|KYP72415.1	pvu|Phvul.007G093900.1.p	vun|Vigun07g203100.1.p
467	cca|KYP39911.1	gma|Glyma.13G248300.2.p	pvu|Phvul.006G194100.1.p
468	cca|KYP51494.1	mtr|Medtr8g015040.1	gma|Glyma.08G199400.1.p
469	cca|KYP48470.1	vun|Vigun06g213000.1.p	gma|Glyma.13G251900.1.p
470	cca|KYP78249.1	pvu|Phvul.005G088700.2.p	vun|Vigun05g201100.1.p
471	cca|KYP69368.1	vun|Vigun09g128000.1.p	gma|Glyma.06G147600.1.p
472	cca|KYP43195.1	mtr|Medtr4g092520.1	gma|Glyma.08G062900.1.p
473	vun|Vigun03g308600.1.p	pvu|Phvul.003G214800.1.p	gma|Glyma.05G052700.1.p
474	cca|KYP36960.1	pvu|Phvul.006G200500.1.p	vun|Vigun06g216800.1.p
475	cca|KYP60048.1	mtr|Medtr3g090480.1	vun|Vigun08g212500.1.p
476	cca|KYP74494.1	vun|Vigun07g157400.1.p	gma|Glyma.20G226900.1.p
477	cca|KYP66886.1	pvu|Phvul.003G260300.1.p	vun|Vigun03g260600.1.p
478	cca|KYP73081.1	pvu|Phvul.006G071600.1.p	gma|Glyma.11G167100.1.p
479	cca|KYP40227.1	pvu|Phvul.001G071300.1.p	vun|Vigun08g074500.1.p
480	pvu|Phvul.002G215300.1.p	vun|Vigun03g123300.1.p	mtr|Medtr4g093050.1
481	pvu|Phvul.001G048500.1.p	gma|Glyma.17G214600.6.p	vun|Vigun08g053300.1.p
482	pvu|Phvul.011G152100.2.p	vun|Vigun11g065800.1.p	gma|Glyma.06G258500.1.p
483	pvu|Phvul.001G066300.1.p	vun|Vigun08g070700.1.p	gma|Glyma.13G035700.1.p
484	vun|Vigun04g062400.1.p	pvu|Phvul.004G039200.1.p	gma|Glyma.13G054300.1.p
485	pvu|Phvul.005G088000.2.p	vun|Vigun05g200600.1.p	mtr|Medtr2g081520.1
486	pvu|Phvul.008G127374.1.p	gma|Glyma.06G260900.1.p	mtr|Medtr2g011160.1
487	pvu|Phvul.002G232600.1.p	vun|Vigun05g212400.1.p	gma|Glyma.13G174900.1.p
488	pvu|Phvul.002G123200.1.p	vun|Vigun09g054500.1.p	mtr|Medtr5g019070.1
489	pvu|Phvul.007G030800.1.p	vun|Vigun07g266900.1.p	gma|Glyma.20G119600.1.p
490	mtr|Medtr1g110180.1	vun|Vigun07g267000.1.p	gma|Glyma.10G271400.1.p
491	pvu|Phvul.009G112200.1.p	vun|Vigun09g189800.1.p	gma|Glyma.04G086700.1.p
492	pvu|Phvul.004G175800.1.p	vun|Vigun04g007200.1.p	mtr|Medtr6g088790.1
493	pvu|Phvul.001G234200.1.p	mtr|Medtr3g068025.1	gma|Glyma.11G220900.1.p
494	pvu|Phvul.007G031100.2.p	vun|Vigun07g266600.1.p	gma|Glyma.20G120200.1.p
495	pvu|Phvul.003G030000.2.p	vun|Vigun02g034700.1.p	mtr|Medtr5g055310.1
496	pvu|Phvul.009G209200.1.p	vun|Vigun02g105900.1.p	gma|Glyma.09G217500.1.p
497	pvu|Phvul.007G030000.1.p	vun|Vigun07g267800.1.p	gma|Glyma.20G118700.1.p
498	pvu|Phvul.006G194300.1.p	vun|Vigun06g210200.1.p	gma|Glyma.13G248500.1.p
499	vun|Vigun05g200500.2.p	gma|Glyma.13G283200.1.p	vun|Vigun05g200500.1.p
500	vun|Vigun06g210700.2.p	gma|Glyma.15G064900.1.p	gma|Glyma.13G249200.3.p
501	mtr|Medtr3g084510.1	gma|Glyma.11G254000.1.p	gma|Glyma.08G107700.1.p
502	vvi|GSVIVT01034081001	vvi|GSVIVT01034082001
503	vvi|GSVIVT01029148001	vvi|GSVIVT01017518001
504	vvi|GSVIVT01014485001	vvi|GSVIVT01014492001
505	vvi|GSVIVT01010436001	vvi|GSVIVT01022729001
506	vvi|GSVIVT01002472001	vvi|GSVIVT01006316001
507	vvi|GSVIVT01032611001	vvi|GSVIVT01011370001
508	vvi|GSVIVT01021282001	vvi|GSVIVT01021280001
509	vvi|GSVIVT01006980001	vvi|GSVIVT01007138001
510	vvi|GSVIVT01026123001	vvi|GSVIVT01026124001
511	vvi|GSVIVT01021293001	vvi|GSVIVT01021297001
512	vvi|GSVIVT01014115001	vvi|GSVIVT01014112001
513	cca|KYP57107.1	cca|KYP57105.1
514	cca|KYP59288.1	cca|KYP59296.1
515	pvu|Phvul.005G077600.1.p	pvu|Phvul.005G077400.1.p
516	pvu|Phvul.006G076200.3.p	pvu|Phvul.006G076200.2.p
517	pvu|Phvul.009G079300.3.p	pvu|Phvul.009G079300.4.p
518	pvu|Phvul.010G143100.3.p	pvu|Phvul.010G143100.2.p
519	pvu|Phvul.001G043001.2.p	pvu|Phvul.001G043001.1.p
520	pvu|Phvul.004G043800.2.p	pvu|Phvul.004G043800.5.p
521	pvu|Phvul.005G181000.2.p	pvu|Phvul.005G181000.3.p
522	vun|Vigun03g234000.2.p	vun|Vigun03g234000.3.p
523	vun|Vigun11g074500.3.p	vun|Vigun11g074500.2.p
524	vun|Vigun11g039100.2.p	vun|Vigun11g039100.3.p
525	vun|Vigun03g234000.4.p	vun|Vigun03g234000.5.p
526	vun|Vigun09g032500.3.p	vun|Vigun09g032500.4.p
527	vun|Vigun05g130600.8.p	vun|Vigun05g130800.2.p
528	vun|Vigun09g242900.3.p	vun|Vigun09g242900.2.p
529	vun|Vigun04g024700.2.p	vun|Vigun04g024700.1.p
530	mtr|Medtr0341s0020.1	mtr|Medtr1g021630.1
531	mtr|Medtr0830s0010.1	mtr|Medtr8g469650.1
532	mtr|Medtr5g024450.1	mtr|Medtr5g026200.1
533	mtr|Medtr8g098510.2	mtr|Medtr8g098510.4
534	mtr|Medtr1g010240.1	mtr|Medtr1g010260.1
535	mtr|Medtr1g040077.1	mtr|Medtr1g040073.1
536	mtr|Medtr3g082920.1	mtr|Medtr7g118110.1
537	mtr|Medtr1g096270.1	mtr|Medtr1g096260.1
538	mtr|Medtr1g028890.2	mtr|Medtr1g028890.1
539	mtr|Medtr1g105615.1	mtr|Medtr1g105615.2
540	mtr|Medtr8g047220.1	mtr|Medtr7g407130.1
541	mtr|Medtr1g104890.4	mtr|Medtr1g104890.3
542	mtr|Medtr2g014560.1	mtr|Medtr2g010470.1
543	mtr|Medtr1g028130.1	mtr|Medtr1g028080.1
544	mtr|Medtr7g056510.6	mtr|Medtr7g056510.4
545	gma|Glyma.12G133500.2.p	gma|Glyma.12G133500.4.p
546	gma|Glyma.20G151800.5.p	gma|Glyma.20G151800.1.p
547	gma|Glyma.03G096000.1.p	gma|Glyma.03G095700.1.p
548	gma|Glyma.13G033800.1.p	gma|Glyma.13G033000.3.p
549	gma|Glyma.08G256200.2.p	gma|Glyma.18G280200.2.p
550	gma|Glyma.14G111900.2.p	gma|Glyma.14G111900.3.p
551	gma|Glyma.14G111900.6.p	gma|Glyma.14G111900.5.p
552	gma|Glyma.04G239700.1.p	gma|Glyma.14G048300.1.p
553	gma|Glyma.11G206100.8.p	gma|Glyma.11G206100.9.p
554	gma|Glyma.11G204800.4.p	gma|Glyma.11G204800.7.p
555	gma|Glyma.13G054200.1.p	gma|Glyma.U027000.1.p
556	gma|Glyma.13G249200.5.p	gma|Glyma.13G249200.6.p
557	gma|Glyma.15G214400.3.p	gma|Glyma.15G214400.4.p
558	gma|Glyma.16G064100.1.p	gma|Glyma.16G064200.1.p
559	gma|Glyma.15G066700.5.p	gma|Glyma.15G066700.3.p
560	gma|Glyma.12G211800.3.p	gma|Glyma.13G289900.3.p
561	gma|Glyma.14G100600.1.p	gma|Glyma.16G119800.1.p
562	gma|Glyma.07G136900.2.p	gma|Glyma.07G136900.1.p
563	gma|Glyma.12G198600.2.p	gma|Glyma.12G198600.3.p
564	vvi|GSVIVT01023037001	mtr|Medtr5g059910.1
565	vvi|GSVIVT01033338001	pvu|Phvul.001G154300.1.p
566	vvi|GSVIVT01015513001	gma|Glyma.06G216800.2.p
567	vvi|GSVIVT01026000001	gma|Glyma.06G288600.1.p
568	vvi|GSVIVT01004465001	vun|Vigun11g178500.1.p
569	vvi|GSVIVT01035611001	pvu|Phvul.002G111100.1.p
570	vvi|GSVIVT01012107001	gma|Glyma.14G058900.2.p
571	vvi|GSVIVT01032832001	cca|KYP75863.1
572	vvi|GSVIVT01014150001	mtr|Medtr8g058250.3
573	vvi|GSVIVT01014750001	pvu|Phvul.007G084400.1.p
574	vvi|GSVIVT01026196001	vun|Vigun10g110800.1.p
575	cca|KYP42687.1	mtr|Medtr2g075010.1
576	cca|KYP57249.1	pvu|Phvul.008G047600.1.p
577	cca|KYP60951.1	gma|Glyma.18G073600.2.p
578	cca|KYP60959.1	gma|Glyma.12G142100.3.p
579	cca|KYP43193.1	gma|Glyma.08G062800.1.p
580	cca|KYP62409.1	gma|Glyma.13G039700.1.p
581	cca|KYP40811.1	vun|Vigun11g067800.1.p
582	cca|KYP59535.1	gma|Glyma.17G071700.1.p
583	cca|KYP42964.1	pvu|Phvul.009G110600.1.p
584	cca|KYP53881.1	gma|Glyma.01G033600.1.p
585	cca|KYP74123.1	gma|Glyma.19G168600.1.p
586	cca|KYP76322.1	vun|Vigun03g103700.1.p
587	cca|KYP70591.1	mtr|Medtr7g092910.1
588	pvu|Phvul.008G212900.1.p	vun|Vigun08g173200.1.p
589	pvu|Phvul.007G252500.1.p	vun|Vigun07g033200.1.p
590	pvu|Phvul.010G082400.1.p	vun|Vigun10g110100.1.p
591	pvu|Phvul.005G110300.2.p	vun|Vigun05g221800.2.p
592	pvu|Phvul.002G251400.1.p	vun|Vigun03g084000.1.p
593	pvu|Phvul.007G048600.1.p	mtr|Medtr1g021642.1
594	pvu|Phvul.004G175700.1.p	gma|Glyma.01G007500.1.p
595	pvu|Phvul.004G084688.1.p	gma|Glyma.16G156200.1.p
596	pvu|Phvul.001G075800.2.p	vun|Vigun08g081600.1.p
597	pvu|Phvul.002G215100.1.p	vun|Vigun03g084100.1.p
598	pvu|Phvul.008G105600.1.p	gma|Glyma.07G147800.2.p
599	pvu|Phvul.004G039400.1.p	vun|Vigun04g062100.1.p
600	pvu|Phvul.008G245600.3.p	gma|Glyma.14G206200.3.p
601	pvu|Phvul.006G084600.1.p	gma|Glyma.18G046200.1.p
602	pvu|Phvul.001G165100.1.p	vun|Vigun07g090200.1.p
603	pvu|Phvul.001G040600.1.p	vun|Vigun08g043500.1.p
604	pvu|Phvul.011G008100.1.p	vun|Vigun11g218400.1.p
605	pvu|Phvul.002G215200.1.p	vun|Vigun03g123400.1.p
606	pvu|Phvul.002G063600.2.p	gma|Glyma.02G037200.1.p
607	pvu|Phvul.007G050500.1.p	vun|Vigun07g246600.1.p
608	pvu|Phvul.011G152200.3.p	gma|Glyma.06G258900.1.p
609	pvu|Phvul.005G054300.1.p	vun|Vigun01g061900.1.p
610	pvu|Phvul.001G048600.1.p	vun|Vigun08g101200.1.p
611	vun|Vigun05g278100.1.p	mtr|Medtr8g014700.2
612	pvu|Phvul.003G187200.1.p	gma|Glyma.05G024000.1.p
613	pvu|Phvul.001G049000.1.p	gma|Glyma.13G033000.1.p
614	pvu|Phvul.004G086300.2.p	vun|Vigun04g119400.2.p
615	pvu|Phvul.011G067401.1.p	vun|Vigun05g179600.1.p
616	pvu|Phvul.008G220100.1.p	vun|Vigun08g165700.1.p
617	vun|Vigun07g233500.3.p	mtr|Medtr1g102500.1
618	vun|Vigun10g042400.1.p	mtr|Medtr5g026160.1
619	vun|Vigun02g104600.1.p	gma|Glyma.09G217200.1.p
620	vun|Vigun07g247000.1.p	gma|Glyma.20G139200.1.p
621	vun|Vigun09g025100.1.p	gma|Glyma.15G161600.1.p
622	vun|Vigun10g110300.1.p	mtr|Medtr8g047230.1
623	vun|Vigun01g129000.1.p	gma|Glyma.19G152300.1.p
624	vun|Vigun05g179500.2.p	gma|Glyma.01G118800.1.p
625	vun|Vigun08g074600.1.p	gma|Glyma.13G031800.1.p
626	vun|Vigun11g043300.3.p	mtr|Medtr8g445800.2
627	vun|Vigun08g102000.1.p	mtr|Medtr1g027420.1
628	vun|Vigun02g124500.1.p	mtr|Medtr5g021670.1
629	vun|Vigun11g219200.1.p	gma|Glyma.12G006300.1.p
630	mtr|Medtr2g011170.1	gma|Glyma.13G249200.1.p
631	mtr|Medtr3g020280.1	gma|Glyma.13G160900.1.p
632	mtr|Medtr5g010440.2	gma|Glyma.01G218800.2.p
633	mtr|Medtr1g097580.1	gma|Glyma.10G220700.2.p
	Single-copy gene cluster
1	vvi|GSVIVT01011620001;cca|KYP50005.1;pvu|Phvul.003G015900.1.p;vun|Vigun02g017200.1.p;mtr|Medtr1g032930.1;gma|Glyma.07G173000.1.p;
2	vvi|GSVIVT01015489001;cca|KYP51141.1;pvu|Phvul.003G161500.1.p;vun|Vigun03g352400.1.p;mtr|Medtr4g113710.1;gma|Glyma.17G117800.1.p;
3	vvi|GSVIVT01026007001;cca|KYP68786.1;pvu|Phvul.011G003100.1.p;gma|Glyma.12G002400.1.p;vun|Vigun11g223700.1.p;mtr|Medtr4g035180.1;
4	vvi|GSVIVT01016473001;cca|KYP32585.1;vun|Vigun01g221200.1.p;pvu|Phvul.001G236600.1.p;mtr|Medtr3g069050.1;gma|Glyma.11G223200.1.p;
5	cca|KYP73376.1;vvi|GSVIVT01020786001;vun|Vigun11g152300.1.p;mtr|Medtr5g083910.1;gma|Glyma.02G288600.1.p;pvu|Phvul.008G264400.1.p;
6	vvi|GSVIVT01016722001;pvu|Phvul.010G127500.1.p;vun|Vigun10g162000.1.p;mtr|Medtr8g021350.1;gma|Glyma.16G009900.1.p;cca|KYP50467.1;
7	vvi|GSVIVT01019039001;cca|KYP66704.1;pvu|Phvul.002G025500.1.p;vun|Vigun02g136400.1.p;mtr|Medtr5g019040.1;gma|Glyma.11G063100.1.p;
[truncated: 9 more columns]
