# Supplementary material for: Orthology and synteny analysis of receptor-like kinases “RLK” and receptor-like proteins “RLP” in legumes
Source: BMC Genomics. 2021 Feb 10;22:113. doi: 10.1186/s12864-021-07384-w (PMC7874474; doi:10.1186/s12864-021-07384-w)
Supplement: Supplementary file 3 — Additional file 3: Table S2. orthologous, paralogous and single-copy gene clusters of RLK-RD among VV, AT, SL, VR, and VA. [file 12864_2021_7384_MOESM3_ESM.xlsx]

## Sheet: Sheet1
Table S2: orthologous, paralogous and single-copy gene clusters of RLK-RD among VV, AT, SL, VR, and VA.
Cluster number	IDS
1	AT|AT2G04300.1	AT|AT1G49100.1	AT|AT1G51810.1	AT|AT1G51820.1	AT|AT2G14440.1	AT|AT2G28990.1	AT|AT3G21340.1	AT|AT3G46400.1	AT|AT5G59650.1	AT|AT5G59680.1	AT|AT3G46350.1	AT|AT5G59660.1	VR|XP_014500547.1	VA|gi1044574213refXP_017423751.1	VA|gi1044575633refXP_017424520.1	VR|XP_014499704.1	VA|gi1044574543refXP_017423931.1	VR|XP_014498481.1	VR|XP_014498482.1
2	AT|AT1G24650.1	AT|AT2G01820.1	VV|GSVIVT01037563001	SL|Solyc01g007130.2.1	VR|XP_014490414.1	VR|XP_014490413.1	VA|gi1044577106refXP_017425297.1	VV|GSVIVT01011615001	SL|Solyc01g108840.2.1	AT|AT1G66150.1	VR|XP_014504717.1	VA|gi1044586906refXP_017430600.1	SL|Solyc10g081910.1.1	VA|gi1044564678refXP_017418619.1	SL|Solyc11g006040.1.1	VR|XP_014521496.1	VA|gi1044581528refXP_017427692.1	VR|XP_014495842.1
3	AT|AT2G28250.1	AT|AT2G28250.2	VR|XP_014494349.1	VR|XP_014494346.1	VR|XP_014494347.1	VR|XP_014494348.1	VR|XP_014494350.1	VA|gi1044591730refXP_017433221.1	VA|gi1044591732refXP_017433222.1	VA|gi1044591734refXP_017433223.1	VA|gi1044591736refXP_017433224.1	VA|gi1044591738refXP_017433225.1	VA|gi1044591740refXP_017433226.1	VA|gi1044591742refXP_017433227.1	VA|gi1044591744refXP_017433228.1	VA|gi1044591746refXP_017433229.1	VV|GSVIVT01025212001
4	VR|XP_014491329.1	VR|XP_014491327.1	VR|XP_014491328.1	VR|XP_014491330.1	VR|XP_014491331.1	VR|XP_014491332.1	VR|XP_014524226.1	VR|XP_014524227.1	VR|XP_014524228.1	VA|gi1044548705refXP_017440569.1	VA|gi1044548701refXP_017440567.1	VA|gi1044548703refXP_017440568.1	VA|gi1044565400refXP_017418989.1	VV|GSVIVT01029950001	SL|Solyc10g081420.1.1	SL|Solyc01g096940.2.1	SL|Solyc01g068360.2.1
5	VR|XP_014518634.1	VR|XP_014518633.1	VR|XP_014518635.1	VV|GSVIVT01029870001	SL|Solyc09g055570.2.1	AT|AT1G06840.1	VR|XP_014518632.1	VA|gi1044598707refXP_017436967.1	SL|Solyc09g055180.2.1	AT|AT5G01950.1	VR|XP_014498351.1	VR|XP_014498350.1	VR|XP_014498349.1	VR|XP_014498348.1	VA|gi1044584996refXP_017429595.1	VA|gi1044598711refXP_017436969.1	VA|gi1044598709refXP_017436968.1
6	VV|GSVIVT01016939001	VV|GSVIVT01016948001	VV|GSVIVT01016922001	VV|GSVIVT01016934001	AT|AT1G51870.1	AT|AT1G51890.1	AT|AT1G51890.2	VR|XP_014499512.1	SL|Solyc03g121230.2.1	VR|XP_014499508.1	VA|gi1044574653refXP_017423991.1	SL|Solyc03g093380.1.1	VR|XP_014499513.1	AT|AT4G20450.1	VA|gi1044575569refXP_017424486.1	VA|gi1044574183refXP_017423733.1
7	AT|AT5G10020.1	AT|AT5G10020.2	VV|GSVIVT01021667001	SL|Solyc02g023950.2.1	VR|XP_014518544.1	VR|XP_014518543.1	VR|XP_014518542.1	VA|gi1044598258refXP_017436721.1	VA|gi1044598256refXP_017436720.1	VA|gi1044598254refXP_017436719.1	VA|gi1044598252refXP_017436718.1	VV|GSVIVT01022212001	AT|AT4G20940.1	VA|gi1044571053refXP_017422030.1	SL|Solyc02g070000.2.1	VR|XP_014489991.1
8	VR|XP_014516638.1	VR|XP_014516635.1	VR|XP_014516636.1	VR|XP_014516637.1	VR|XP_014516639.1	VR|XP_014516640.1	VR|XP_014516641.1	VA|gi1044552405refXP_017442599.1	VA|gi1044552401refXP_017442597.1	VA|gi1044552403refXP_017442598.1	VA|gi1044552407refXP_017442600.1	VV|GSVIVT01006063001	SL|Solyc06g082920.2.1	AT|AT5G48380.1	VR|XP_014498047.1	VA|gi1044565815refXP_017419209.1
9	VV|GSVIVT01021682001	VV|GSVIVT01021671001	VV|GSVIVT01021686001	VV|GSVIVT01021685001	VV|GSVIVT01008214001	VV|GSVIVT01008432001	AT|AT1G79670.2	AT|AT1G16110.1	AT|AT1G16120.1	AT|AT1G16150.1	AT|AT1G16160.1	AT|AT1G79670.1	AT|AT1G17910.1	AT|AT1G16130.1	SL|Solyc09g014710.2.1
10	VV|GSVIVT01013798001	VV|GSVIVT01013796001	SL|Solyc01g007990.2.1	SL|Solyc01g007960.2.1	SL|Solyc01g007970.1.1	SL|Solyc05g005070.2.1	VR|XP_014521393.1	VR|XP_014521392.1	VR|XP_014521395.1	VR|XP_014521396.1	VR|XP_014521397.1	VA|gi1044581580refXP_017427722.1	VA|gi1044581578refXP_017427720.1	VA|gi1044581582refXP_017427723.1	AT|AT1G70520.1
11	VV|GSVIVT01023113001	SL|Solyc01g102710.2.1	AT|AT5G49760.1	VR|XP_014509822.1	VA|gi1044542805refXP_017412131.1	VR|XP_014509513.1	VA|gi1044542915refXP_017412193.1	SL|Solyc01g102700.2.1	SL|Solyc10g085670.1.1	AT|AT1G79620.1	VR|XP_014517655.1	VA|gi1044599251refXP_017437263.1	VR|XP_014518388.1	VA|gi1044593864refXP_017434357.1	VA|gi1044593862refXP_017434356.1
12	VV|GSVIVT01014500001	VV|GSVIVT01014501001	SL|Solyc03g006730.1.1	AT|AT1G11300.1	VR|XP_014506594.1	VA|gi1044573967refXP_017423608.1	SL|Solyc04g008400.1.1	VR|XP_014517478.1	VA|gi1044588545refXP_017431479.1	AT|AT4G27290.1	AT|AT1G11410.1	VA|gi1044583811refXP_017428961.1	VA|gi1044541370refXP_017406913.1	VR|XP_014502547.1
13	SL|Solyc02g084370.1.1	SL|Solyc03g033610.1.1	VR|XP_014510285.1	VR|XP_014498850.1	VV|GSVIVT01009829001	SL|Solyc04g081080.1.1	VV|GSVIVT01016080001	VR|XP_014490612.1	VA|gi1044523405refXP_017406017.1	VV|GSVIVT01018814001	AT|AT4G36180.1	VA|gi1044542655refXP_017412055.1	VA|gi1044567459refXP_017420066.1	VA|gi1044593264refXP_017434039.1
14	AT|AT5G60270.1	AT|AT3G45330.1	AT|AT3G45390.1	AT|AT3G45410.1	AT|AT3G45420.1	AT|AT3G45440.1	AT|AT5G60280.1	AT|AT5G60300.1	AT|AT5G60300.2	AT|AT5G60300.3	AT|AT5G60310.1	AT|AT5G60320.1	AT|AT3G45430.1	VR|XP_014496468.1
15	AT|AT3G07700.2	AT|AT3G07700.1	AT|AT3G07700.3	VR|XP_014504564.1	VR|XP_014504565.1	VR|XP_014504566.1	VR|XP_014523680.1	VA|gi1044585637refXP_017429941.1	VA|gi1044524362refXP_017406545.1	VA|gi1044524364refXP_017406546.1	VA|gi1044585635refXP_017429940.1	VA|gi1044524366refXP_017406547.1	VV|GSVIVT01030099001	SL|Solyc07g045420.2.1
16	AT|AT5G58300.1	AT|AT5G58300.2	VR|XP_014504817.1	VR|XP_014504818.1	VV|GSVIVT01024545001	SL|Solyc06g082610.2.1	VR|XP_014519057.1	VA|gi1044599112refXP_017437186.1	VA|gi1044586849refXP_017430573.1	VA|gi1044586847refXP_017430572.1	VA|gi1044586845refXP_017430571.1	VR|XP_014501550.1	VR|XP_014501551.1	VR|XP_014501549.1
17	VR|XP_014508994.1	VR|XP_014508995.1	VR|XP_014508996.1	VR|XP_014508997.1	VA|gi1044540128refXP_017438910.1	VA|gi1044540120refXP_017438876.1	VA|gi1044540122refXP_017438884.1	VA|gi1044540124refXP_017438894.1	VA|gi1044540126refXP_017438902.1	SL|Solyc11g008960.1.1	VV|GSVIVT01022393001	SL|Solyc05g056370.2.1	AT|AT5G10290.1
18	VA|gi1044554245refXP_017413199.1	VA|gi1044554253refXP_017413203.1	VA|gi1044554249refXP_017413201.1	VA|gi1044554255refXP_017413205.1	VA|gi1044554529refXP_017413360.1	VA|gi1044554527refXP_017413359.1	VV|GSVIVT01006430001	SL|Solyc02g079990.2.1	AT|AT4G23180.1	VR|XP_014520724.1	AT|AT4G23250.1	VR|XP_014511955.1	VR|XP_014519527.1
19	AT|AT4G31110.1	AT|AT1G19390.1	AT|AT4G31100.1	VV|GSVIVT01008780001	VR|XP_014522314.1	VA|gi1044568043refXP_017420407.1	SL|Solyc02g068660.1.1	SL|Solyc09g015240.1.1	AT|AT1G21240.1	SL|Solyc09g014720.1.1	SL|Solyc11g072140.1.1	VR|XP_014522313.1
20	AT|AT3G08680.1	AT|AT3G08680.2	VA|gi1044552499refXP_017442652.1	VA|gi1044525574refXP_017407207.1	VA|gi1044552495refXP_017442650.1	VA|gi1044552497refXP_017442651.1	SL|Solyc03g118510.2.1	VR|XP_014509264.1	VR|XP_014509263.1	SL|Solyc09g030450.2.1	VR|XP_014519398.1	AT|AT4G23740.1
21	VR|XP_014501844.1	VR|XP_014501845.1	VR|XP_014501846.1	VR|XP_014501847.1	VR|XP_014501848.1	VA|gi1044523609refXP_017406130.1	VA|gi1044523597refXP_017406123.1	VA|gi1044523599refXP_017406124.1	VA|gi1044523601refXP_017406125.1	VA|gi1044523603refXP_017406126.1	VA|gi1044523605refXP_017406127.1	VA|gi1044523607refXP_017406129.1
22	SL|Solyc03g026040.2.1	VV|GSVIVT01020735001	SL|Solyc02g072470.2.1	AT|AT4G20140.1	VR|XP_014498973.1	VA|gi1044527312refXP_017408153.1	VV|GSVIVT01028401001	SL|Solyc05g007230.2.1	AT|AT5G44700.1	SL|Solyc02g070910.1.1	VR|XP_014506445.1	VA|gi1044522637refXP_017405606.1
23	VV|GSVIVT01038721001	VV|GSVIVT01038703001	VV|GSVIVT01038723001	VR|XP_014502586.1	VR|XP_014502589.1	VR|XP_014502648.1	VR|XP_014502560.1	VR|XP_014502561.1	SL|Solyc03g083470.2.1	VA|gi1044585930refXP_017430085.1	VA|gi1044584133refXP_017429136.1
24	SL|Solyc03g123740.2.1	SL|Solyc12g055720.1.1	SL|Solyc06g063150.2.1	AT|AT3G14350.1	AT|AT1G53730.1	AT|AT1G53730.2	AT|AT3G14350.2	AT|AT3G14350.3	VV|GSVIVT01016654001	VR|XP_014521619.1	VA|gi1044552067refXP_017442417.1
25	SL|Solyc02g089090.2.1	SL|Solyc06g009540.1.1	VR|XP_014511467.1	VR|XP_014512966.1	VR|XP_014517257.1	VA|gi1044544719refXP_017438436.1	VA|gi1044547317refXP_017439825.1	VA|gi1044544717refXP_017438435.1	VA|gi1044546916refXP_017439616.1	VV|GSVIVT01032879001	VV|GSVIVT01032888001
26	AT|AT1G66910.1	AT|AT1G66930.1	AT|AT1G66980.1	AT|AT5G38260.1	AT|AT5G39020.1	AT|AT5G39030.1	VV|GSVIVT01008328001	SL|Solyc02g086210.2.1	VR|XP_014506794.1	VA|gi1044532526refXP_017410998.1	VA|gi1044523702refXP_017406182.1
27	AT|AT2G35620.2	AT|AT1G31420.1	AT|AT1G31420.2	AT|AT2G35620.1	VA|gi1044580493refXP_017427137.1	VA|gi1044580489refXP_017427135.1	VA|gi1044580491refXP_017427136.1	VA|gi1044580495refXP_017427138.1	VV|GSVIVT01036936001	SL|Solyc08g074760.2.1	VR|XP_014519854.1
28	AT|AT3G18810.1	AT|AT1G49270.1	AT|AT4G34440.1	VA|gi1044529163refXP_017409155.1	VA|gi1044529161refXP_017409154.1	VV|GSVIVT01017060001	VR|XP_014514963.1	VA|gi1044547941refXP_017440160.1	VV|GSVIVT01015383001	SL|Solyc12g007110.1.1	AT|AT3G24550.1
29	AT|AT4G39270.2	AT|AT4G39270.1	VA|gi1044570825refXP_017421912.1	VA|gi1044570827refXP_017421913.1	VA|gi1044586857refXP_017430577.1	VV|GSVIVT01031972001	SL|Solyc01g109650.2.1	VR|XP_014501357.1	VR|XP_014501356.1	AT|AT2G16250.1	VR|XP_014504784.1
30	VR|XP_014498354.1	VR|XP_014498355.1	VR|XP_014498357.1	VR|XP_014498358.1	VR|XP_014498359.1	VR|XP_014498360.1	VA|gi1044572903refXP_017423013.1	VA|gi1044572899refXP_017423011.1	VA|gi1044572901refXP_017423012.1	VA|gi1044572905refXP_017423014.1	VA|gi1044572907refXP_017423016.1
31	VR|XP_014490022.1	VR|XP_014490021.1	VR|XP_014490023.1	VR|XP_014490024.1	VA|gi1044531049refXP_017410178.1	VA|gi1044531051refXP_017410179.1	VA|gi1044531053refXP_017410181.1	VA|gi1044531055refXP_017410182.1	VA|gi1044531057refXP_017410183.1	VV|GSVIVT01008509001	AT|AT5G63410.1
32	VV|GSVIVT01031699001	SL|Solyc09g057680.2.1	VR|XP_014521730.1	VA|gi1044534398refXP_017413506.1	VV|GSVIVT01031618001	SL|Solyc06g074070.2.1	AT|AT3G23750.1	VA|gi1044522375refXP_017405462.1	SL|Solyc12g098570.1.1	VR|XP_014492369.1	VA|gi1044522373refXP_017405461.1
33	VV|GSVIVT01033490001	VV|GSVIVT01026016001	VV|GSVIVT01026021001	VR|XP_014512792.1	VR|XP_014511368.1	VA|gi1044556039refXP_017414166.1	VA|gi1044553659refXP_017412847.1	AT|AT5G06740.1	VV|GSVIVT01023846001	SL|Solyc10g080510.1.1
34	VV|GSVIVT01014110001	VV|GSVIVT01014117001	VV|GSVIVT01014113001	VA|gi1044574287refXP_017423792.1	VA|gi1044574281refXP_017423789.1	VR|XP_014523047.1	VR|XP_014523045.1	AT|AT3G14840.2	VR|XP_014523056.1	VA|gi1044574257refXP_017423776.1
35	SL|Solyc06g050280.1.1	SL|Solyc06g050270.1.1	SL|Solyc06g050290.1.1	SL|Solyc06g050300.1.1	VR|XP_014499098.1	VR|XP_014499097.1	VA|gi1044530507refXP_017409883.1	VA|gi1044530509refXP_017409884.1	VV|GSVIVT01030206001	AT|AT2G38490.1
36	AT|AT5G64940.1	AT|AT5G64940.2	VR|XP_014489981.1	VR|XP_014489980.1	VR|XP_014489982.1	VR|XP_014511585.1	VA|gi1044570799refXP_017421897.1	VA|gi1044540504refXP_017440743.1	VV|GSVIVT01022210001	SL|Solyc04g054190.2.1
37	AT|AT4G33430.1	AT|AT4G33430.2	VV|GSVIVT01029816001	SL|Solyc10g047140.1.1	VV|GSVIVT01029798001	VR|XP_014518488.1	VA|gi1044533225refXP_017411380.1	VV|GSVIVT01029797001	VR|XP_014516667.1	VA|gi1044539684refXP_017437124.1
38	AT|AT5G45840.2	AT|AT4G18640.1	AT|AT5G45840.1	VV|GSVIVT01021228001	VR|XP_014523458.1	SL|Solyc03g006130.2.1	VR|XP_014517513.1	VR|XP_014505288.1	VA|gi1044587874refXP_017431121.1	VA|gi1044595514refXP_017435258.1
39	VR|XP_014496883.1	VR|XP_014496882.1	VR|XP_014498298.1	VR|XP_014496885.1	VA|gi1044560330refXP_017416353.1	VA|gi1044560386refXP_017416377.1	VA|gi1044561737refXP_017417109.1	VA|gi1044562830refXP_017417673.1	VA|gi1044564297refXP_017418424.1	VA|gi1044564299refXP_017418425.1
40	VR|XP_014497362.1	VR|XP_014497291.1	VA|gi1044531641refXP_017410509.1	VA|gi1044524977refXP_017406882.1	VA|gi1044531637refXP_017410506.1	VA|gi1044531643refXP_017410510.1	SL|Solyc04g078410.2.1	VR|XP_014496727.1	VA|gi1044531629refXP_017410502.1	VR|XP_014496724.1
41	VA|gi1044574273refXP_017423784.1	VA|gi1044533259refXP_017411399.1	VA|gi1044574275refXP_017423786.1	VA|gi1044574283refXP_017423790.1	SL|Solyc02g071880.2.1	AT|AT1G29730.1	VV|GSVIVT01020786001	VR|XP_014494236.1	AT|AT1G07650.1	VR|XP_014523037.1
42	VA|gi1044570165refXP_017421554.1	VA|gi1044570157refXP_017421550.1	VA|gi1044570167refXP_017421555.1	VA|gi1044570161refXP_017421552.1	VA|gi1044570169refXP_017421557.1	VV|GSVIVT01015198001	SL|Solyc07g039340.2.1	AT|AT5G56890.1	VR|XP_014501149.1	VR|XP_014501152.1
43	VV|GSVIVT01011850001	SL|Solyc05g008940.2.1	AT|AT1G25390.1	VR|XP_014513342.1	VA|gi1044554275refXP_017413216.1	SL|Solyc05g008960.2.1	VA|gi1044557517refXP_017414911.1	SL|Solyc05g008980.2.1	VR|XP_014513345.1	VA|gi1044554277refXP_017413217.1
44	VV|GSVIVT01038718001	VV|GSVIVT01038720001	VR|XP_014503376.1	VR|XP_014503878.1	VR|XP_014504295.1	VR|XP_014503375.1	VR|XP_014494610.1	SL|Solyc03g007210.2.1	VA|gi1044584717refXP_017429447.1
45	SL|Solyc09g072810.2.1	SL|Solyc09g091260.2.1	SL|Solyc07g056410.2.1	VV|GSVIVT01029038001	AT|AT2G33170.1	VR|XP_014513327.1	VA|gi1044558766refXP_017415554.1	SL|Solyc04g064940.2.1	AT|AT5G63930.1
46	SL|Solyc07g054500.2.1	SL|Solyc12g010740.1.1	VV|GSVIVT01030565001	AT|AT4G03390.1	VR|XP_014494005.1	VA|gi1044589395refXP_017431973.1	SL|Solyc02g078780.2.1	VR|XP_014491768.1	VA|gi1044577645refXP_017425584.1
47	AT|AT3G19300.1	AT|AT1G49730.1	AT|AT1G49730.4	AT|AT1G49730.2	AT|AT1G49730.3	VV|GSVIVT01031722001	SL|Solyc01g108000.2.1	VR|XP_014505760.1	VA|gi1044594231refXP_017434561.1
48	AT|AT5G38280.1	AT|AT4G18250.1	VV|GSVIVT01025346001	SL|Solyc01g006530.1.1	VR|XP_014515487.1	VA|gi1044593513refXP_017434173.1	SL|Solyc01g006520.2.1	VA|gi1044553541refXP_017412781.1	VA|gi1044549993refXP_017441296.1
49	AT|AT1G10850.1	AT|AT1G60630.1	VR|XP_014493983.1	VR|XP_014493982.1	VR|XP_014493985.1	VR|XP_014493986.1	VA|gi1044592366refXP_017433558.1	VA|gi1044592364refXP_017433557.1	SL|Solyc04g008650.2.1
50	AT|AT1G18390.1	AT|AT1G18390.2	VV|GSVIVT01008327001	VR|XP_014512753.1	SL|Solyc03g119240.2.1	SL|Solyc12g036330.1.1	VA|gi1044547327refXP_017439830.1	VA|gi1044521847refXP_017442828.1	VR|XP_014506427.1
51	AT|AT5G24360.2	AT|AT5G24360.1	AT|AT5G24360.3	VV|GSVIVT01013402001	SL|Solyc04g082620.2.1	VR|XP_014521056.1	VA|gi1044581144refXP_017427482.1	SL|Solyc02g082470.2.1	VA|gi1044539698refXP_017437199.1
52	AT|AT5G01550.1	AT|AT3G08870.1	AT|AT5G01540.1	AT|AT5G01560.1	SL|Solyc09g005000.1.1	VR|XP_014511779.1	VA|gi1044550846refXP_017441764.1	VA|gi1044560620refXP_017416504.1	VR|XP_014490660.1
53	AT|AT2G25220.1	AT|AT2G25220.2	AT|AT4G32000.1	AT|AT4G32000.2	VR|XP_014504616.1	VR|XP_014504617.1	VV|GSVIVT01035915001	VA|gi1044586495refXP_017430386.1	SL|Solyc03g117180.2.1
54	AT|AT5G13290.3	AT|AT5G13290.1	AT|AT5G13290.2	VR|XP_014498275.1	VR|XP_014498276.1	VA|gi1044564217refXP_017418382.1	VA|gi1044564215refXP_017418381.1	VV|GSVIVT01001078001	SL|Solyc05g023760.2.1
55	VR|XP_014494385.1	VR|XP_014494384.1	VR|XP_014506923.1	VA|gi1044566448refXP_017419534.1	VA|gi1044542849refXP_017412156.1	VA|gi1044566446refXP_017419533.1	VV|GSVIVT01010298001	SL|Solyc05g014240.2.1	AT|AT1G67720.1
56	VV|GSVIVT01004912001	SL|Solyc08g079460.2.1	AT|AT5G51560.1	VR|XP_014506045.1	VR|XP_014520976.1	VA|gi1044560888refXP_017416652.1	VA|gi1044580642refXP_017427218.1	VA|gi1044537198refXP_017424440.1	VR|XP_014492544.1
57	VV|GSVIVT01014328001	SL|Solyc07g053220.1.1	VR|XP_014500914.1	AT|AT2G19130.1	VR|XP_014494441.1	VA|gi1044588377refXP_017431394.1	VA|gi1044576168refXP_017424796.1	VA|gi1044576166refXP_017424795.1	VR|XP_014499569.1
58	VV|GSVIVT01014485001	VV|GSVIVT01014492001	VV|GSVIVT01014933001	VV|GSVIVT01034406001	VV|GSVIVT01014482001	VV|GSVIVT01014478001	VV|GSVIVT01014484001	VV|GSVIVT01014497001
59	VV|GSVIVT01000210001	VV|GSVIVT01000211001	VV|GSVIVT01000212001	VA|gi1044539550refXP_017436420.1	VA|gi1044539546refXP_017436398.1	VR|XP_014507238.1	AT|AT2G23200.1	SL|Solyc03g044160.1.1
60	VV|GSVIVT01021285001	VV|GSVIVT01021286001	VV|GSVIVT01021289001	SL|Solyc02g071860.2.1	AT|AT1G29740.1	VR|XP_014523504.1	VR|XP_014518809.1	VA|gi1044598316refXP_017436752.1
61	VV|GSVIVT01028785001	VV|GSVIVT01028787001	AT|AT5G24080.1	SL|Solyc03g007790.2.1	VR|XP_014513881.1	VA|gi1044557471refXP_017414887.1	VA|gi1044557468refXP_017414886.1	SL|Solyc06g036470.1.1
62	SL|Solyc09g012000.1.1	SL|Solyc09g011060.2.1	SL|Solyc09g011990.1.1	AT|AT2G37710.1	AT|AT3G53810.1	AT|AT4G02410.1	AT|AT4G02420.1	VA|gi1044559561refXP_017415959.1
63	SL|Solyc01g109530.2.1	SL|Solyc10g051330.1.1	SL|Solyc11g044460.1.1	SL|Solyc02g062790.2.1	VR|XP_014519619.1	AT|AT2G18470.1	SL|Solyc02g085430.2.1	VA|gi1044581678refXP_017427776.1
64	AT|AT1G07150.1	AT|AT2G30040.1	VV|GSVIVT01012686001	SL|Solyc07g064820.1.1	VR|XP_014517408.1	VA|gi1044594625refXP_017434787.1	VR|XP_014503708.1	VA|gi1044533626refXP_017411595.1
65	AT|AT1G27190.1	AT|AT1G69990.1	VV|GSVIVT01032570001	SL|Solyc02g087460.1.1	AT|AT3G28450.1	VR|XP_014516100.1	VA|gi1044548514refXP_017440466.1	SL|Solyc02g067560.1.1
66	AT|AT2G23450.2	AT|AT2G23450.1	VV|GSVIVT01003778001	SL|Solyc02g090110.2.1	VR|XP_014510412.1	VA|gi1044522798refXP_017405697.1	VR|XP_014519324.1	VA|gi1044581927refXP_017427910.1
67	AT|AT4G30520.1	AT|AT2G23950.1	VV|GSVIVT01023710001	SL|Solyc07g006110.2.1	VR|XP_014509730.1	VA|gi1044542752refXP_017412103.1	SL|Solyc02g089550.2.1	AT|AT5G16000.1
68	VR|XP_014496065.1	VR|XP_014496063.1	VR|XP_014496064.1	VA|gi1044532204refXP_017410822.1	VA|gi1044532202refXP_017410821.1	VV|GSVIVT01028463001	SL|Solyc09g064270.2.1	AT|AT2G20300.1
69	VR|XP_014498362.1	VR|XP_014498361.1	VR|XP_014498363.1	VR|XP_014498364.1	VR|XP_014498365.1	VR|XP_014498366.1	VA|gi1044572911refXP_017423018.1	VA|gi1044572909refXP_017423017.1
70	VR|XP_014518920.1	VR|XP_014518919.1	VV|GSVIVT01004806001	SL|Solyc02g081070.2.1	AT|AT4G22130.1	VA|gi1044599156refXP_017437210.1	VR|XP_014499061.1	VA|gi1044530466refXP_017409859.1
71	VR|XP_014496113.1	VR|XP_014496112.1	VA|gi1044565841refXP_017419223.1	VA|gi1044565837refXP_017419221.1	VA|gi1044565839refXP_017419222.1	SL|Solyc01g101100.2.1	VV|GSVIVT01026982001	SL|Solyc01g094940.2.1
72	VR|XP_014523459.1	VR|XP_014523460.1	SL|Solyc02g021590.2.1	VV|GSVIVT01032772001	SL|Solyc06g051030.2.1	VA|gi1044534648refXP_017425296.1	VR|XP_014494655.1	AT|AT5G07150.1
73	VR|XP_014516750.1	VR|XP_014516751.1	VA|gi1044549221refXP_017440845.1	VA|gi1044549219refXP_017440844.1	VA|gi1044549223refXP_017440846.1	VV|GSVIVT01028662001	SL|Solyc09g060110.2.1	AT|AT5G48740.1
74	VR|XP_014496391.1	VR|XP_014496390.1	VV|GSVIVT01025552001	AT|AT2G37050.3	AT|AT2G37050.1	VA|gi1044565700refXP_017419146.1	VR|XP_014491889.1	VA|gi1044525403refXP_017407113.1
75	VA|gi1044599160refXP_017437213.1	VA|gi1044599162refXP_017437214.1	VA|gi1044599164refXP_017437215.1	VA|gi1044599166refXP_017437216.1	VA|gi1044599170refXP_017437218.1	SL|Solyc02g072310.2.1	AT|AT5G45780.1	VR|XP_014517515.1
76	VA|gi1044560660refXP_017416526.1	VA|gi1044589641refXP_017432119.1	VA|gi1044590615refXP_017432645.1	VR|XP_014496148.1	VV|GSVIVT01023369001	SL|Solyc02g070890.2.1	AT|AT5G46330.1	VR|XP_014493485.1
77	VV|GSVIVT01017326001	VR|XP_014501401.1	VR|XP_014501400.1	VR|XP_014501399.1	VR|XP_014501398.1	VA|gi1044572755refXP_017422936.1	VA|gi1044572753refXP_017422935.1	VA|gi1044572751refXP_017422934.1
78	SL|Solyc07g066550.2.1	VV|GSVIVT01029720001	AT|AT1G56145.1	VR|XP_014494245.1	VA|gi1044591424refXP_017433063.1	AT|AT1G56120.1	AT|AT1G56140.1	VA|gi1044591420refXP_017433061.1
79	VV|GSVIVT01013787001	SL|Solyc04g039730.2.1	AT|AT3G25560.1	VR|XP_014520785.1	VA|gi1044580938refXP_017427375.1	VR|XP_014513440.1	VA|gi1044554715refXP_017413464.1	AT|AT1G60800.1
80	VV|GSVIVT01019038001	SL|Solyc02g089900.1.1	AT|AT2G33580.1	VR|XP_014520139.1	VA|gi1044579756refXP_017426749.1	AT|AT2G23770.1	VR|XP_014505078.1	VA|gi1044586465refXP_017430370.1
81	VV|GSVIVT01009412001	SL|Solyc09g011330.1.1	VR|XP_014522921.1	VA|gi1044549307refXP_017440889.1	VA|gi1044551017refXP_017441857.1	VA|gi1044549347refXP_017440912.1	VR|XP_014516009.1	VR|XP_014516601.1
82	VV|GSVIVT01035186001	VV|GSVIVT01005266001	SL|Solyc11g011880.1.1	SL|Solyc11g011870.1.1	VR|XP_014517671.1	VA|gi1044593967refXP_017434410.1	VR|XP_014518199.1
83	VV|GSVIVT01035313001	VV|GSVIVT01019259001	VV|GSVIVT01035303001	VV|GSVIVT01035304001	VV|GSVIVT01035367001	SL|Solyc08g066210.2.1	VA|gi1044543861refXP_017437909.1
84	VV|GSVIVT01032611001	VV|GSVIVT01011370001	VV|GSVIVT01011373001	VV|GSVIVT01026196001	VV|GSVIVT01035211001	VV|GSVIVT01011375001	VR|XP_014523025.1
85	SL|Solyc07g008400.1.1	SL|Solyc01g059910.2.1	AT|AT3G04690.1	AT|AT5G28680.1	VV|GSVIVT01034992001	VR|XP_014511843.1	VA|gi1044544209refXP_017438118.1
86	SL|Solyc02g093970.2.1	SL|Solyc02g068060.2.1	VR|XP_014510313.1	VR|XP_014510312.1	VV|GSVIVT01001815001	AT|AT5G14210.1	VA|gi1044548836refXP_017440638.1
87	AT|AT5G67200.1	AT|AT3G50230.1	VR|XP_014510057.1	VR|XP_014510056.1	VA|gi1044542063refXP_017410132.1	VA|gi1044542061refXP_017410126.1	SL|Solyc02g093100.2.1
88	AT|AT1G61460.1	AT|AT1G11280.1	AT|AT1G11280.2	AT|AT1G61380.1	AT|AT1G61390.1	AT|AT1G61390.2	AT|AT1G61480.1
89	AT|AT5G65600.1	AT|AT5G10530.1	VV|GSVIVT01001702001	VR|XP_014506388.1	VA|gi1044535976refXP_017417256.1	SL|Solyc03g043710.1.1	SL|Solyc10g047810.1.1
90	AT|AT3G46290.1	AT|AT5G59700.1	VV|GSVIVT01025061001	SL|Solyc11g072910.1.1	VR|XP_014494164.1	VA|gi1044591155refXP_017432918.1	VR|XP_014497920.1
91	AT|AT1G67000.1	AT|AT5G38210.1	AT|AT1G66880.1	SL|Solyc02g086270.2.1	VR|XP_014496928.1	VA|gi1044528993refXP_017409067.1	VA|gi1044528991refXP_017409066.1
92	AT|AT5G61570.1	AT|AT5G07620.1	AT|AT5G61570.2	VV|GSVIVT01014024001	SL|Solyc03g093460.2.1	VR|XP_014490854.1	VA|gi1044588337refXP_017431373.1
93	VR|XP_014495873.1	VR|XP_014504370.1	VA|gi1044564254refXP_017418400.1	VA|gi1044582695refXP_017428312.1	VV|GSVIVT01024731001	SL|Solyc05g052590.1.1	AT|AT3G55950.1
94	VR|XP_014496775.1	VR|XP_014497795.1	SL|Solyc09g015830.1.1	AT|AT3G51550.1	VA|gi1044563863refXP_017418204.1	VA|gi1044563865refXP_017418205.1	VA|gi1044560384refXP_017416376.1
95	VR|XP_014505928.1	VR|XP_014505926.1	VR|XP_014505927.1	VA|gi1044531900refXP_017410653.1	VA|gi1044531902refXP_017410654.1	VA|gi1044531904refXP_017410655.1	VA|gi1044531906refXP_017410656.1
96	VR|XP_014503607.1	VR|XP_014503608.1	VR|XP_014503609.1	VR|XP_014503610.1	VV|GSVIVT01035870001	SL|Solyc01g005030.2.1	VA|gi1044532647refXP_017411065.1
97	VR|XP_014500298.1	VR|XP_014500297.1	VA|gi1044574850refXP_017424097.1	VA|gi1044574846refXP_017424095.1	VA|gi1044574848refXP_017424096.1	VA|gi1044574852refXP_017424099.1	VA|gi1044574854refXP_017424100.1
98	VR|XP_014522387.1	VR|XP_014522388.1	VR|XP_014522389.1	VA|gi1044572175refXP_017422623.1	VA|gi1044572173refXP_017422622.1	VV|GSVIVT01028727001	SL|Solyc06g068910.2.1
99	VR|XP_014521799.1	VR|XP_014494023.1	VR|XP_014494024.1	SL|Solyc10g006870.1.1	AT|AT5G54380.1	VA|gi1044592180refXP_017433464.1	VA|gi1044577494refXP_017425504.1
100	VR|XP_014496184.1	VR|XP_014496186.1	VA|gi1044565264refXP_017418915.1	VA|gi1044565266refXP_017418916.1	VV|GSVIVT01028135001	SL|Solyc01g079340.2.1	AT|AT4G02010.1
101	VR|XP_014516728.1	VR|XP_014516729.1	VA|gi1044526290refXP_017407597.1	VA|gi1044526292refXP_017407598.1	VV|GSVIVT01016975001	SL|Solyc03g121050.2.1	AT|AT1G51940.1
102	VR|XP_014523328.1	VR|XP_014523329.1	VA|gi1044598875refXP_017437055.1	VA|gi1044598877refXP_017437057.1	VA|gi1044598879refXP_017437058.1	VV|GSVIVT01020860001	AT|AT2G42960.1
103	VA|gi1044575211refXP_017424293.1	VA|gi1044575209refXP_017424292.1	VA|gi1044575213refXP_017424294.1	VA|gi1044575215refXP_017424295.1	VA|gi1044575217refXP_017424296.1	VV|GSVIVT01025185001	VR|XP_014497488.1
104	VA|gi1044524564refXP_017406655.1	VA|gi1044524566refXP_017406656.1	VV|GSVIVT01017779001	SL|Solyc01g067510.2.1	VV|GSVIVT01032970001	AT|AT3G26700.1	VR|XP_014490997.1
105	VA|gi1044543334refXP_017437633.1	VA|gi1044554745refXP_017413481.1	VV|GSVIVT01018536001	SL|Solyc01g091230.2.1	AT|AT2G45340.1	VR|XP_014516848.1	VR|XP_014512301.1
106	VA|gi1044578058refXP_017425804.1	VA|gi1044578056refXP_017425803.1	VA|gi1044578060refXP_017425805.1	VV|GSVIVT01014571001	SL|Solyc07g063950.2.1	AT|AT5G54590.2	VR|XP_014521950.1
107	VV|GSVIVT01030179001	VR|XP_014501278.1	VA|gi1044527133refXP_017408056.1	VV|GSVIVT01032670001	AT|AT3G56370.1	VA|gi1044565543refXP_017419062.1	SL|Solyc06g048620.2.1
108	VV|GSVIVT01003162001	AT|AT5G67280.1	VR|XP_014510544.1	VA|gi1044534690refXP_017427331.1	VV|GSVIVT01000222001	SL|Solyc02g092940.2.1	AT|AT2G23300.1
109	AT|AT5G24010.1	SL|Solyc03g059070.2.1	VR|XP_014514846.1	VR|XP_014514845.1	VA|gi1044558983refXP_017415658.1	VA|gi1044558981refXP_017415657.1	VA|gi1044558979refXP_017415656.1
110	VV|GSVIVT01001600001	AT|AT1G71830.1	VR|XP_014513752.1	VR|XP_014513743.1	VA|gi1044547657refXP_017440005.1	VA|gi1044547655refXP_017440004.1	SL|Solyc04g072570.2.1
111	VV|GSVIVT01014693001	SL|Solyc07g065610.1.1	AT|AT5G55830.1	VR|XP_014505432.1	VA|gi1044586754refXP_017430525.1	VR|XP_014523251.1	VA|gi1044594299refXP_017434601.1
112	VV|GSVIVT01033355001	AT|AT3G57830.1	VV|GSVIVT01010376001	SL|Solyc05g015150.2.1	VR|XP_014498341.1	VA|gi1044565748refXP_017419173.1	SL|Solyc03g064010.2.1
113	SL|Solyc07g005540.1.1	AT|AT2G24230.1	VR|XP_014510583.1	VR|XP_014494929.1	VA|gi1044567465refXP_017420070.1	VA|gi1044567463refXP_017420069.1	VA|gi1044542859refXP_017412161.1
114	SL|Solyc03g120110.2.1	AT|AT3G16030.1	VR|XP_014521882.1	VA|gi1044590199refXP_017432421.1	VR|XP_014521883.1	VA|gi1044590172refXP_017432407.1	VR|XP_014492346.1
115	VV|GSVIVT01012662001	VV|GSVIVT01030482001	VA|gi1044596250refXP_017435650.1	VA|gi1044596248refXP_017435649.1	SL|Solyc02g081050.2.1	VR|XP_014517403.1
116	SL|Solyc01g109950.2.1	SL|Solyc10g054050.1.1	AT|AT4G39110.1	AT|AT2G21480.1	VR|XP_014493201.1	VA|gi1044588887refXP_017431666.1
117	AT|AT5G15730.2	AT|AT5G15730.1	VV|GSVIVT01036527001	SL|Solyc02g089290.2.1	VR|XP_014522839.1	VA|gi1044532913refXP_017411212.1
118	AT|AT3G59740.1	AT|AT2G43690.1	AT|AT2G43700.1	AT|AT3G59700.1	AT|AT3G59730.1	AT|AT3G59750.1
119	AT|AT2G07040.1	AT|AT5G35390.1	VV|GSVIVT01032263001	AT|AT4G31250.1	VR|XP_014506477.1	VA|gi1044531258refXP_017410293.1
120	AT|AT1G56720.2	AT|AT1G56720.1	AT|AT1G56720.3	VV|GSVIVT01031315001	VR|XP_014514115.1	VA|gi1044558610refXP_017415476.1
121	VR|XP_014519535.1	VR|XP_014520316.1	VA|gi1044526819refXP_017407890.1	VA|gi1044526719refXP_017407835.1	SL|Solyc09g075920.1.1	SL|Solyc11g005630.1.1
122	VR|XP_014492060.1	VR|XP_014492070.1	VR|XP_014492079.1	VA|gi1044588553refXP_017431484.1	VA|gi1044588555refXP_017431485.1	VA|gi1044588557refXP_017431486.1
123	VR|XP_014513732.1	VR|XP_014491383.1	SL|Solyc03g059490.1.1	VR|XP_014513507.1	VA|gi1044547955refXP_017440166.1	VA|gi1044524586refXP_017406666.1
124	VR|XP_014494300.1	VR|XP_014494297.1	VR|XP_014494299.1	VA|gi1044588148refXP_017431268.1	VA|gi1044592977refXP_017433882.1	VA|gi1044592979refXP_017433883.1
125	VR|XP_014493063.1	VR|XP_014521887.1	VA|gi1044588341refXP_017431376.1	VA|gi1044572929refXP_017423027.1	SL|Solyc11g044940.1.1	AT|AT3G59420.1
126	VA|gi1044552816refXP_017412396.1	VA|gi1044552814refXP_017412395.1	VA|gi1044552818refXP_017412397.1	SL|Solyc09g007750.2.1	AT|AT2G39180.1	VR|XP_014523141.1
127	VA|gi1044568839refXP_017420845.1	VA|gi1044568841refXP_017420846.1	VV|GSVIVT01008070001	SL|Solyc03g113450.2.1	AT|AT5G62710.1	VR|XP_014522219.1
128	VA|gi1044599172refXP_017437219.1	VA|gi1044599168refXP_017437217.1	VV|GSVIVT01036495001	VR|XP_014517516.1	VA|gi1044565773refXP_017419186.1	VR|XP_014498038.1
129	VV|GSVIVT01028400001	VA|gi1044532781refXP_017411141.1	SL|Solyc03g006030.2.1	AT|AT1G17230.1	VR|XP_014511421.1	VR|XP_014494969.1
130	VV|GSVIVT01031962001	SL|Solyc01g109590.2.1	AT|AT4G34500.1	VA|gi1044570829refXP_017421915.1	VR|XP_014493925.1	VA|gi1044591522refXP_017433110.1
131	AT|AT4G32300.1	SL|Solyc08g059730.1.1	VR|XP_014502230.1	VA|gi1044572639refXP_017422871.1	VR|XP_014504395.1	VA|gi1044532649refXP_017411066.1
132	VV|GSVIVT01010596001	AT|AT5G07280.1	VA|gi1044552733refXP_017412351.1	VV|GSVIVT01031661001	SL|Solyc09g098420.1.1	VR|XP_014512699.1
133	VV|GSVIVT01016722001	AT|AT5G20690.1	VR|XP_014515274.1	VA|gi1044549493refXP_017440986.1	VR|XP_014500850.1	VA|gi1044567621refXP_017420152.1
134	VV|GSVIVT01014138001	VR|XP_014523057.1	VA|gi1044574255refXP_017423775.1	AT|AT1G29750.2	VR|XP_014523070.1	VA|gi1044574291refXP_017423794.1
135	VV|GSVIVT01037993001	VR|XP_014504486.1	VA|gi1044574265refXP_017423780.1	SL|Solyc07g055810.2.1	AT|AT1G53430.1	VA|gi1044585954refXP_017430099.1
136	VV|GSVIVT01014750001	AT|AT4G26540.1	SL|Solyc07g065860.2.1	VR|XP_014518743.1	VA|gi1044529429refXP_017409301.1	AT|AT5G56040.2
137	VV|GSVIVT01011677001	SL|Solyc01g067020.2.1	AT|AT3G17840.1	VR|XP_014505075.1	SL|Solyc11g011020.1.1	VA|gi1044533827refXP_017411706.1
138	SL|Solyc09g008860.2.1	AT|AT2G36570.1	VR|XP_014496244.1	VA|gi1044530658refXP_017409966.1	VR|XP_014513122.1	VA|gi1044557026refXP_017414655.1
139	VR|XP_014518460.1	VA|gi1044591570refXP_017433137.1	VA|gi1044591568refXP_017433136.1	VA|gi1044533868refXP_017411728.1	VR|XP_014493005.1	VR|XP_014493004.1
140	VR|XP_014518386.1	VA|gi1044599249refXP_017437262.1	VA|gi1044599247refXP_017437260.1	VA|gi1044599245refXP_017437259.1	VR|XP_014518384.1	VR|XP_014518385.1
141	VV|GSVIVT01020857001	VV|GSVIVT01014070001	AT|AT1G78530.1	VR|XP_014502460.1	VA|gi1044575581refXP_017424491.1
142	VV|GSVIVT01000200001	AT|AT5G61350.1	SL|Solyc05g054860.1.1	VR|XP_014506630.1	VA|gi1044536278refXP_017419735.1
143	VV|GSVIVT01006478001	VV|GSVIVT01005714001	AT|AT1G11340.1	AT|AT4G21390.1	SL|Solyc04g077370.1.1
144	VV|GSVIVT01014134001	VV|GSVIVT01014147001	VA|gi1044573625refXP_017423397.1	VA|gi1044573629refXP_017423399.1	SL|Solyc02g071820.2.1
145	SL|Solyc12g016050.1.1	SL|Solyc08g016730.1.1	SL|Solyc12g009360.1.1	SL|Solyc12g016090.1.1	SL|Solyc12g016130.1.1
146	SL|Solyc12g088750.1.1	SL|Solyc04g078700.2.1	VR|XP_014521155.1	VA|gi1044581148refXP_017427484.1	AT|AT4G02630.1
147	SL|Solyc05g009050.2.1	SL|Solyc05g009040.2.1	SL|Solyc05g009090.1.1	VR|XP_014512822.1	VA|gi1044554285refXP_017413222.1
148	SL|Solyc06g071810.1.1	SL|Solyc03g111800.2.1	AT|AT2G31880.1	VR|XP_014502115.1	VA|gi1044567241refXP_017419954.1
149	AT|AT3G03770.1	AT|AT3G03770.2	SL|Solyc05g007120.2.1	VR|XP_014508692.1	VA|gi1044539528refXP_017436294.1
150	AT|AT1G50610.1	AT|AT3G20190.1	SL|Solyc08g069170.1.1	VA|gi1044574251refXP_017423772.1	VR|XP_014499427.1
151	AT|AT4G34220.1	AT|AT2G15300.1	SL|Solyc01g107650.2.1	VR|XP_014514218.1	VA|gi1044559133refXP_017415737.1
152	VR|XP_014518989.1	VR|XP_014518988.1	SL|Solyc03g006660.2.1	AT|AT1G11390.1	VA|gi1044594717refXP_017434838.1
153	VR|XP_014494611.1	VR|XP_014502724.1	VA|gi1044585922refXP_017430081.1	VA|gi1044585924refXP_017430082.1	VA|gi1044586018refXP_017430131.1
154	VR|XP_014503381.1	VR|XP_014503382.1	VR|XP_014504814.1	VA|gi1044583741refXP_017428920.1	VA|gi1044587642refXP_017430997.1
155	VR|XP_014509241.1	VR|XP_014509240.1	VR|XP_014509242.1	VR|XP_014509243.1	VR|XP_014509244.1
156	VR|XP_014490069.1	VR|XP_014490068.1	VV|GSVIVT01021777001	AT|AT4G20790.1	VA|gi1044527260refXP_017408125.1
157	VR|XP_014516329.1	VR|XP_014516330.1	VV|GSVIVT01016857001	SL|Solyc03g121610.2.1	VA|gi1044532997refXP_017411257.1
158	VA|gi1044584382refXP_017429267.1	VA|gi1044567393refXP_017420033.1	VA|gi1044584384refXP_017429268.1	VA|gi1044567395refXP_017420034.1	VR|XP_014504462.1
159	VA|gi1044599322refXP_017437299.1	VA|gi1044599318refXP_017437297.1	VA|gi1044599320refXP_017437298.1	VA|gi1044599324refXP_017437300.1	VR|XP_014516995.1
160	VA|gi1044589065refXP_017431769.1	VA|gi1044589069refXP_017431771.1	VR|XP_014491825.1	VA|gi1044590698refXP_017432690.1	VR|XP_014491824.1
161	VA|gi1044593930refXP_017434391.1	VA|gi1044593926refXP_017434389.1	VA|gi1044593928refXP_017434390.1	VA|gi1044593971refXP_017434413.1	VR|XP_014517386.1
162	VA|gi1044582562refXP_017428239.1	VA|gi1044582564refXP_017428240.1	VA|gi1044582566refXP_017428241.1	VA|gi1044582568refXP_017428242.1	VR|XP_014502730.1
163	VA|gi1044582902refXP_017428418.1	VA|gi1044582904refXP_017428419.1	VA|gi1044583531refXP_017428794.1	VR|XP_014503164.1	VR|XP_014503161.1
164	VA|gi1044577070refXP_017425277.1	VA|gi1044588662refXP_017431545.1	SL|Solyc01g008140.2.1	VR|XP_014501518.1	AT|AT5G53890.1
165	VA|gi1044598420refXP_017436810.1	VA|gi1044598422refXP_017436811.1	AT|AT3G21630.1	SL|Solyc07g049180.2.1	VR|XP_014509761.1
166	VV|GSVIVT01020728001	SL|Solyc07g055180.2.1	AT|AT3G58690.1	VR|XP_014522053.1	VA|gi1044534249refXP_017411939.1
167	VV|GSVIVT01015489001	SL|Solyc06g008890.2.1	AT|AT5G20050.1	VR|XP_014507736.1	VA|gi1044538336refXP_017430087.1
168	VV|GSVIVT01035242001	SL|Solyc04g008300.1.1	AT|AT1G65950.1	VR|XP_014504042.1	VA|gi1044582884refXP_017428408.1
169	VV|GSVIVT01028547001	SL|Solyc09g061930.2.1	AT|AT3G24660.1	VR|XP_014523815.1	VA|gi1044524967refXP_017406876.1
170	VV|GSVIVT01026007001	SL|Solyc11g020230.1.1	AT|AT5G47850.1	VR|XP_014494587.1	VA|gi1044588569refXP_017431494.1
171	VV|GSVIVT01016648001	SL|Solyc03g123780.2.1	AT|AT1G72300.1	VR|XP_014499038.1	VA|gi1044530511refXP_017409885.1
172	VV|GSVIVT01014051001	SL|Solyc02g068370.2.1	AT|AT1G52310.1	VR|XP_014502190.1	VA|gi1044571289refXP_017422151.1
173	VV|GSVIVT01029462001	SL|Solyc06g063360.2.1	AT|AT1G78980.1	VR|XP_014522629.1	VA|gi1044526082refXP_017407489.1
174	VV|GSVIVT01001811001	SL|Solyc02g094010.1.1	AT|AT3G01840.1	VR|XP_014491088.1	VA|gi1044560948refXP_017416685.1
175	VV|GSVIVT01016502001	SL|Solyc05g053010.1.1	AT|AT3G55550.1	VR|XP_014515869.1	VA|gi1044551707refXP_017442221.1
176	VV|GSVIVT01021662001	SL|Solyc02g069970.2.1	AT|AT1G30570.1	VR|XP_014518770.1	VA|gi1044594553refXP_017434748.1
177	VV|GSVIVT01035476001	VR|XP_014517967.1	VA|gi1044543774refXP_017437863.1	AT|AT2G26330.1	VA|gi1044552965refXP_017412478.1
178	VV|GSVIVT01000017001	SL|Solyc01g098740.2.1	AT|AT1G54820.1	VR|XP_014514798.1	VA|gi1044545771refXP_017439012.1
179	VV|GSVIVT01007661001	SL|Solyc03g112310.1.1	AT|AT1G15530.1	VR|XP_014490603.1	VA|gi1044540672refXP_017441329.1
180	AT|AT5G02070.1	VV|GSVIVT01034108001	VA|gi1044560856refXP_017416635.1	SL|Solyc09g011200.1.1	VR|XP_014511595.1
181	VV|GSVIVT01027564001	SL|Solyc01g094020.2.1	VR|XP_014522912.1	VA|gi1044586124refXP_017430187.1	AT|AT2G45590.1
182	SL|Solyc03g122230.1.1	SL|Solyc12g009190.1.1	VR|XP_014506718.1	VA|gi1044583371refXP_017428693.1	AT|AT3G42880.1
183	VV|GSVIVT01015977001	SL|Solyc03g117550.1.1	AT|AT1G80870.1	VR|XP_014498515.1	VA|gi1044573257refXP_017423206.1
184	VV|GSVIVT01021233001	SL|Solyc02g072520.2.1	AT|AT5G45800.1	VR|XP_014517512.1	VA|gi1044593112refXP_017433957.1
185	VV|GSVIVT01015460001	SL|Solyc03g111670.2.1	AT|AT2G26730.1	VR|XP_014509672.1	VA|gi1044541535refXP_017407683.1
186	VV|GSVIVT01032740001	SL|Solyc06g050560.2.1	VR|XP_014521193.1	VA|gi1044560021refXP_017416198.1	AT|AT3G51740.1
187	VV|GSVIVT01011857001	SL|Solyc05g009100.2.1	VR|XP_014514813.1	VA|gi1044557841refXP_017415081.1	AT|AT1G68400.1
188	VV|GSVIVT01026418001	SL|Solyc03g031980.2.1	VR|XP_014520896.1	VA|gi1044580904refXP_017427357.1	SL|Solyc02g068300.2.1
189	VV|GSVIVT01027459001	SL|Solyc10g005140.1.1	AT|AT2G46850.1	VR|XP_014498945.1	VA|gi1044530337refXP_017409789.1
190	VV|GSVIVT01032435001	SL|Solyc02g086590.2.1	VR|XP_014497026.1	VA|gi1044562651refXP_017417580.1	AT|AT5G40380.1
191	VV|GSVIVT01011842001	SL|Solyc05g008860.2.1	AT|AT4G37250.1	VR|XP_014514619.1	AT|AT1G25320.1
192	VV|GSVIVT01033522001	SL|Solyc03g059020.1.1	AT|AT5G06820.1	VR|XP_014511372.1	VA|gi1044556184refXP_017414239.1
193	VV|GSVIVT01021119001	SL|Solyc10g008960.1.1	AT|AT5G46080.1	VR|XP_014518356.1	VA|gi1044596115refXP_017435576.1
194	VV|GSVIVT01009444001	SL|Solyc04g078590.2.1	AT|AT5G43020.1	VR|XP_014498444.1	VA|gi1044593422refXP_017434124.1
195	SL|Solyc05g010140.2.1	AT|AT1G68690.1	VR|XP_014497928.1	VA|gi1044565098refXP_017418834.1	AT|AT1G10620.1
196	VV|GSVIVT01008436001	SL|Solyc04g074000.2.1	SL|Solyc03g112580.2.1	VA|gi1044542047refXP_017410065.1	AT|AT1G35710.1
197	VV|GSVIVT01005211001	SL|Solyc02g078170.1.1	AT|AT4G04960.1	VR|XP_014517803.1	VA|gi1044595430refXP_017435216.1
198	VV|GSVIVT01022868001	SL|Solyc01g104050.2.1	AT|AT1G11050.1	VR|XP_014517532.1	VA|gi1044597019refXP_017436053.1
199	SL|Solyc09g007110.2.1	AT|AT2G27060.1	VA|gi1044588012refXP_017431195.1	VR|XP_014505341.1	VR|XP_014505340.1
200	SL|Solyc12g014350.1.1	AT|AT1G56130.1	VR|XP_014523063.1	AT|AT1G53420.1	VA|gi1044574267refXP_017423781.1
201	SL|Solyc05g051640.2.1	SL|Solyc03g093330.2.1	VR|XP_014494070.1	VA|gi1044592488refXP_017433622.1
202	SL|Solyc10g084860.1.1	SL|Solyc09g011070.1.1	VR|XP_014498222.1	VA|gi1044559438refXP_017415894.1
203	AT|AT2G40270.2	AT|AT2G40270.1	AT|AT3G56050.1	AT|AT3G56050.2
204	AT|AT4G25390.2	AT|AT4G25390.1	VV|GSVIVT01018462001	SL|Solyc03g006920.2.1
205	AT|AT1G58643.1	AT|AT1G58936.1	AT|AT1G59312.1	VR|XP_014503430.1
206	AT|AT3G02880.1	AT|AT5G16590.1	VR|XP_014493652.1	VA|gi1044544001refXP_017437992.1
207	AT|AT1G63430.1	AT|AT1G63430.2	SL|Solyc08g080830.2.1	VA|gi1044548933refXP_017440693.1
208	VR|XP_014494509.1	VR|XP_014494521.1	VA|gi1044523704refXP_017406183.1	VA|gi1044523692refXP_017406177.1
209	VR|XP_014505013.1	VR|XP_014505012.1	AT|AT1G01540.2	VA|gi1044587738refXP_017431047.1
210	VR|XP_014508086.1	VR|XP_014508087.1	VA|gi1044538233refXP_017429565.1	VA|gi1044538231refXP_017429557.1
211	VR|XP_014519536.1	VR|XP_014519533.1	VR|XP_014520378.1	VA|gi1044526823refXP_017407892.1
212	VR|XP_014506943.1	VR|XP_014506944.1	VV|GSVIVT01017681001	VA|gi1044541630refXP_017408118.1
213	VR|XP_014494552.1	VR|XP_014494553.1	VA|gi1044588430refXP_017431422.1	VA|gi1044588432refXP_017431423.1
214	VR|XP_014505177.1	VR|XP_014505176.1	VR|XP_014505178.1	VA|gi1044583657refXP_017428871.1
215	VR|XP_014492350.1	VR|XP_014492351.1	VR|XP_014492352.1	VA|gi1044589169refXP_017431831.1
216	VR|XP_014497459.1	VR|XP_014502569.1	VA|gi1044562541refXP_017417525.1	VA|gi1044582761refXP_017428346.1
217	VR|XP_014496943.1	VR|XP_014496942.1	VA|gi1044566481refXP_017419551.1	VA|gi1044566483refXP_017419552.1
218	VR|XP_014513341.1	VR|XP_014513340.1	SL|Solyc05g008930.2.1	VA|gi1044557515refXP_017414910.1
219	VA|gi1044584420refXP_017429286.1	VA|gi1044584418refXP_017429285.1	SL|Solyc02g081040.2.1	VR|XP_014504058.1
220	VA|gi1044528061refXP_017408560.1	VA|gi1044528057refXP_017408558.1	VA|gi1044528059refXP_017408559.1	VR|XP_014497316.1
221	VV|GSVIVT01038671001	SL|Solyc03g080060.1.1	VR|XP_014505027.1	VA|gi1044582576refXP_017428247.1
222	VV|GSVIVT01033343001	SL|Solyc03g062660.2.1	VR|XP_014496126.1	VA|gi1044565937refXP_017419273.1
223	VV|GSVIVT01000425001	VA|gi1044590347refXP_017432501.1	VR|XP_014494600.1	VA|gi1044590345refXP_017432500.1
224	VR|XP_014516413.1	VA|gi1044528673refXP_017408895.1	SL|Solyc07g056270.2.1	AT|AT3G59110.1
225	VV|GSVIVT01011620001	SL|Solyc03g005130.1.1	VR|XP_014521139.1	VA|gi1044581878refXP_017427886.1
226	VV|GSVIVT01022209001	VA|gi1044564606refXP_017418583.1	SL|Solyc05g010400.2.1	VR|XP_014494072.1
227	VV|GSVIVT01036817001	AT|AT1G34300.1	VR|XP_014516721.1	VA|gi1044548728refXP_017440580.1
228	VV|GSVIVT01031658001	VA|gi1044564309refXP_017418431.1	AT|AT3G28040.1	VR|XP_014497847.1
229	VV|GSVIVT01016473001	VR|XP_014495309.1	VA|gi1044561509refXP_017416989.1	SL|Solyc12g088040.1.1
230	VV|GSVIVT01024236001	SL|Solyc03g019830.2.1	VR|XP_014510488.1	VA|gi1044546252refXP_017439264.1
231	VV|GSVIVT01033727001	VR|XP_014495403.1	VA|gi1044530694refXP_017409985.1	SL|Solyc09g008640.1.1
232	VV|GSVIVT01022261001	SL|Solyc04g051510.1.1	VR|XP_014489988.1	VA|gi1044570751refXP_017421871.1
233	VV|GSVIVT01019039001	SL|Solyc02g065520.1.1	VR|XP_014521113.1	VA|gi1044533700refXP_017411637.1
234	VV|GSVIVT01016126001	SL|Solyc03g123860.2.1	VR|XP_014501390.1	VA|gi1044573050refXP_017423094.1
235	VV|GSVIVT01032499001	SL|Solyc05g005660.1.1	VR|XP_014523580.1	VA|gi1044528216refXP_017408644.1
236	SL|Solyc09g015520.2.1	AT|AT5G01890.1	VR|XP_014490324.1	VA|gi1044552463refXP_017442632.1
237	VV|GSVIVT01007793001	SL|Solyc11g071880.1.1	VR|XP_014496748.1	VA|gi1044560894refXP_017416655.1
238	SL|Solyc01g106160.1.1	VR|XP_014517486.1	VA|gi1044535772refXP_017415650.1	VR|XP_014506561.1
239	VV|GSVIVT01003848001	SL|Solyc02g091590.2.1	VR|XP_014520889.1	VA|gi1044525017refXP_017406904.1
240	VV|GSVIVT01013799001	VR|XP_014492136.1	VA|gi1044534832refXP_017434333.1	AT|AT1G70530.1
241	VV|GSVIVT01012008001	AT|AT1G26150.1	VR|XP_014490499.1	VA|gi1044581250refXP_017427540.1
242	VV|GSVIVT01010159001	VR|XP_014521051.1	VR|XP_014521050.1	VA|gi1044581502refXP_017427678.1
243	AT|AT4G00340.1	SL|Solyc01g094830.2.1	VR|XP_014516826.1	VA|gi1044527750refXP_017408387.1
244	AT|AT1G48480.1	SL|Solyc08g081940.2.1	VA|gi1044577549refXP_017425533.1	VR|XP_014514166.1
245	SL|Solyc12g098100.1.1	VR|XP_014502031.1	VR|XP_014502030.1	VA|gi1044572981refXP_017423057.1
246	SL|Solyc04g077010.2.1	VR|XP_014501678.1	VA|gi1044571610refXP_017422320.1	AT|AT5G49660.1
247	SL|Solyc04g015460.2.1	AT|AT5G35370.1	VR|XP_014500351.1	VA|gi1044569229refXP_017421053.1
248	SL|Solyc06g069650.2.1	AT|AT1G74360.1	VR|XP_014506119.1	VA|gi1044542363refXP_017411520.1
249	SL|Solyc02g089920.1.1	VR|XP_014503420.1	SL|Solyc12g089020.1.1	VA|gi1044536352refXP_017420244.1
250	SL|Solyc10g074900.1.1	VA|gi1044528099refXP_017408581.1	VA|gi1044528097refXP_017408580.1	VA|gi1044528095refXP_017408579.1
251	SL|Solyc04g071000.1.1	AT|AT5G42120.1	VR|XP_014511923.1	VA|gi1044554183refXP_017413162.1
252	SL|Solyc10g084250.1.1	AT|AT3G53380.1	VR|XP_014504731.1	VA|gi1044586597refXP_017430441.1
253	SL|Solyc03g063650.1.1	AT|AT2G41890.1	VR|XP_014510902.1	VA|gi1044552699refXP_017412334.1
254	SL|Solyc04g071870.1.1	AT|AT5G42440.1	VR|XP_014512249.1	VA|gi1044554638refXP_017413421.1
255	SL|Solyc08g068920.2.1	AT|AT5G24970.2	VR|XP_014502268.1	VA|gi1044572005refXP_017422531.1
256	SL|Solyc09g015170.2.1	VR|XP_014502689.1	VA|gi1044549141refXP_017440804.1	AT|AT3G56100.1
257	SL|Solyc04g006930.2.1	VR|XP_014492145.1	VA|gi1044578708refXP_017426160.1	AT|AT1G23540.1
258	SL|Solyc09g074240.1.1	AT|AT2G48010.1	VR|XP_014514800.1	VA|gi1044558398refXP_017415367.1
259	VR|XP_014501565.1	VA|gi1044574067refXP_017423667.1	VR|XP_014501564.1	VR|XP_014501568.1
260	SL|Solyc00g153680.1.1	SL|Solyc11g039590.1.1	VV|GSVIVT01019630001
261	SL|Solyc12g056730.1.1	SL|Solyc00g009090.2.1	VR|XP_014510976.1
262	AT|AT1G14390.1	AT|AT2G02780.1	VV|GSVIVT01020055001
263	AT|AT4G04540.1	AT|AT4G04570.1	AT|AT4G04570.2
264	AT|AT5G58540.3	AT|AT5G58540.1	AT|AT5G58540.2
265	AT|AT4G23210.1	AT|AT4G23210.2	AT|AT4G23210.3
266	AT|AT1G80640.2	AT|AT1G80640.1	VV|GSVIVT01017568001
267	VR|XP_014498890.1	VR|XP_014498889.1	VA|gi1044573350refXP_017423256.1
268	VR|XP_014498218.1	VR|XP_014498219.1	VA|gi1044566385refXP_017419500.1
269	VR|XP_014515299.1	VR|XP_014492314.1	VA|gi1044541066refXP_017405574.1
270	VR|XP_014500065.1	VR|XP_014500063.1	VA|gi1044569460refXP_017421180.1
271	VR|XP_014513641.1	VR|XP_014513640.1	VV|GSVIVT01033338001
272	VR|XP_014502216.1	VR|XP_014506405.1	VA|gi1044546387refXP_017439339.1
273	VR|XP_014507462.1	VR|XP_014507461.1	VA|gi1044538745refXP_017432058.1
274	VA|gi1044590728refXP_017432703.1	VA|gi1044590730refXP_017432704.1	VR|XP_014491835.1
275	VA|gi1044585928refXP_017430084.1	VA|gi1044585926refXP_017430083.1	VA|gi1044584400refXP_017429276.1
276	VA|gi1044532675refXP_017411082.1	VA|gi1044532779refXP_017411140.1	VA|gi1044532673refXP_017411080.1
277	VA|gi1044596611refXP_017435841.1	VA|gi1044594457refXP_017434696.1	VR|XP_014517330.1
278	VA|gi1044578688refXP_017426149.1	VA|gi1044578690refXP_017426150.1	VR|XP_014520260.1
279	VA|gi1044526437refXP_017407678.1	VA|gi1044526435refXP_017407677.1	VR|XP_014516516.1
280	VA|gi1044535278refXP_017412522.1	VA|gi1044535276refXP_017412515.1	VR|XP_014492134.1
281	VA|gi1044547319refXP_017439826.1	VA|gi1044547321refXP_017439827.1	VR|XP_014512738.1
282	VA|gi1044591490refXP_017433093.1	VA|gi1044591486refXP_017433091.1	VA|gi1044591488refXP_017433092.1
283	VA|gi1044584675refXP_017429424.1	VA|gi1044584677refXP_017429425.1	VR|XP_014503968.1
284	VA|gi1044587966refXP_017431169.1	VA|gi1044584719refXP_017429448.1	VR|XP_014503367.1
285	VA|gi1044547323refXP_017439828.1	VA|gi1044547325refXP_017439829.1	VR|XP_014512745.1
286	VA|gi1044559542refXP_017415950.1	VA|gi1044587409refXP_017430871.1	VR|XP_014511280.1
287	VV|GSVIVT01001044001	VR|XP_014502194.1	VA|gi1044572161refXP_017422615.1
288	VV|GSVIVT01024382001	VR|XP_014492813.1	VA|gi1044567519refXP_017420097.1
289	VV|GSVIVT01035532001	VR|XP_014492769.1	VA|gi1044567017refXP_017419838.1
290	VV|GSVIVT01015513001	SL|Solyc02g069750.1.1	AT|AT4G09760.3
291	VV|GSVIVT01007371001	VR|XP_014506690.1	VA|gi1044535260refXP_017412427.1
292	SL|Solyc03g124050.2.1	VR|XP_014500450.1	VA|gi1044568117refXP_017420452.1
293	VV|GSVIVT01011952001	VR|XP_014521156.1	VA|gi1044581252refXP_017427541.1
294	VV|GSVIVT01014150001	SL|Solyc02g071810.2.1	VR|XP_014523051.1
295	VV|GSVIVT01011854001	VR|XP_014513343.1	VA|gi1044555047refXP_017413644.1
296	SL|Solyc08g066490.2.1	VR|XP_014501664.1	VA|gi1044529288refXP_017409224.1
297	SL|Solyc06g069610.1.1	VR|XP_014520474.1	VA|gi1044563908refXP_017418226.1
298	SL|Solyc11g069630.1.1	VR|XP_014522320.1	VA|gi1044529705refXP_017409446.1
299	SL|Solyc03g078360.1.1	VA|gi1044538497refXP_017431020.1	VR|XP_014506682.1
300	SL|Solyc01g105080.2.1	VR|XP_014517492.1	VA|gi1044594751refXP_017434856.1
301	SL|Solyc02g072480.2.1	VR|XP_014506127.1	VA|gi1044529338refXP_017409251.1
302	SL|Solyc02g083410.2.1	VR|XP_014506187.1	VA|gi1044536048refXP_017417913.1
303	SL|Solyc04g079710.2.1	VR|XP_014499387.1	VA|gi1044598384refXP_017436790.1
304	SL|Solyc07g065240.1.1	VR|XP_014502897.1	VA|gi1044531825refXP_017410613.1
305	SL|Solyc04g008430.1.1	AT|AT3G13380.1	VR|XP_014501925.1
306	SL|Solyc09g061940.1.1	VR|XP_014490681.1	VA|gi1044581302refXP_017427568.1
307	SL|Solyc09g083210.2.1	VR|XP_014514832.1	VA|gi1044558845refXP_017415595.1
308	SL|Solyc04g050940.1.1	VR|XP_014491451.1	VA|gi1044544457refXP_017438273.1
309	SL|Solyc10g079170.1.1	VA|gi1044547172refXP_017439748.1	VR|XP_014515854.1
310	AT|AT2G28970.1	VR|XP_014503273.1	VA|gi1044583623refXP_017428851.1
311	AT|AT4G29180.2	VR|XP_014517246.1	VA|gi1044546962refXP_017439637.1
312	AT|AT1G51805.1	VA|gi1044574187refXP_017423736.1	VR|XP_014499514.1
313	AT|AT4G28490.1	VR|XP_014491760.1	VA|gi1044541511refXP_017407558.1
314	AT|AT1G69910.1	VR|XP_014520899.1	VA|gi1044547265refXP_017439797.1
315	AT|AT5G37450.1	VR|XP_014502602.1	VA|gi1044528109refXP_017408587.1
316	AT|AT2G20850.1	VA|gi1044535280refXP_017412534.1	VR|XP_014510007.1
317	VV|GSVIVT01034081001	VV|GSVIVT01034082001
318	VV|GSVIVT01029148001	VV|GSVIVT01017518001
319	VV|GSVIVT01010436001	VV|GSVIVT01022729001
320	VV|GSVIVT01023037001	VV|GSVIVT01023048001
321	VV|GSVIVT01021282001	VV|GSVIVT01021280001
322	VV|GSVIVT01006980001	VV|GSVIVT01007138001
323	VV|GSVIVT01006159001	VV|GSVIVT01007136001
324	VV|GSVIVT01026123001	VV|GSVIVT01026124001
325	VV|GSVIVT01014115001	VV|GSVIVT01014112001
326	SL|Solyc07g017230.2.1	SL|Solyc05g047570.2.1
327	SL|Solyc04g074020.2.1	SL|Solyc04g074050.2.1
328	SL|Solyc08g066270.1.1	SL|Solyc08g066320.2.1
329	SL|Solyc08g076060.2.1	SL|Solyc08g076050.2.1
330	SL|Solyc06g048560.1.1	SL|Solyc03g095490.2.1
331	SL|Solyc12g096710.1.1	SL|Solyc07g006480.2.1
332	AT|AT1G16260.1	AT|AT1G16260.2
333	AT|AT4G01330.1	AT|AT4G01330.2
334	AT|AT5G39000.1	AT|AT5G38990.1
335	AT|AT4G23290.1	AT|AT4G23290.2
336	AT|AT3G63340.2	AT|AT3G63340.1
337	AT|AT4G23260.1	AT|AT4G23260.2
338	AT|AT5G59260.1	AT|AT5G59270.1
339	AT|AT5G65700.2	AT|AT5G65700.1
340	AT|AT2G29220.1	AT|AT2G29250.1
341	AT|AT1G69730.1	AT|AT1G79680.1
342	AT|AT5G18500.2	AT|AT5G18500.1
343	AT|AT4G08850.1	AT|AT4G08850.2
344	AT|AT4G11480.1	AT|AT4G11470.1
345	AT|AT2G30940.1	AT|AT2G30940.2
346	AT|AT1G70110.1	AT|AT1G70130.1
347	AT|AT3G45860.1	AT|AT4G23310.1
348	VR|XP_014502685.1	VR|XP_014502686.1
349	VR|XP_014492624.1	VR|XP_014520481.1
350	VA|gi1044528178refXP_017408619.1	VA|gi1044528176refXP_017408618.1
351	VA|gi1044546751refXP_017439534.1	VA|gi1044546749refXP_017439533.1
352	VA|gi1044573505refXP_017423334.1	VA|gi1044573503refXP_017423333.1
353	VA|gi1044556134refXP_017414214.1	VA|gi1044556130refXP_017414212.1
354	VA|gi1044594002refXP_017434427.1	VA|gi1044594325refXP_017434618.1
355	VA|gi1044582908refXP_017428421.1	VA|gi1044582906refXP_017428420.1
356	VV|GSVIVT01007478001	VA|gi1044571754refXP_017422396.1
357	VV|GSVIVT01021118001	VR|XP_014518355.1
358	VR|XP_014504460.1	VA|gi1044584374refXP_017429261.1
359	VV|GSVIVT01026000001	VA|gi1044532351refXP_017410905.1
360	VV|GSVIVT01038628001	AT|AT1G73080.1
361	VV|GSVIVT01014145001	AT|AT1G29750.1
362	VV|GSVIVT01023658001	SL|Solyc07g005920.1.1
363	VV|GSVIVT01013741001	AT|AT1G70460.1
364	VV|GSVIVT01035397001	SL|Solyc11g069960.1.1
365	VV|GSVIVT01027054001	VA|gi1044576953refXP_017425215.1
366	VA|gi1044567711refXP_017420204.1	SL|Solyc03g114080.1.1
367	VV|GSVIVT01032832001	AT|AT2G40090.1
368	VV|GSVIVT01026898001	SL|Solyc02g091170.2.1
369	SL|Solyc09g091400.2.1	AT|AT5G48940.1
370	SL|Solyc07g053600.2.1	VR|XP_014493209.1
371	SL|Solyc03g007050.2.1	AT|AT5G62230.1
372	SL|Solyc05g005140.2.1	AT|AT2G13790.1
373	SL|Solyc02g030300.2.1	VR|XP_014524206.1
374	SL|Solyc07g063780.1.1	VR|XP_014490516.1
375	SL|Solyc04g077280.2.1	VR|XP_014508683.1
376	SL|Solyc02g077630.2.1	AT|AT1G28440.1
377	SL|Solyc12g056300.1.1	VA|gi1044582033refXP_017427963.1
378	SL|Solyc03g034060.2.1	VA|gi1044568227refXP_017420514.1
379	SL|Solyc04g077360.2.1	VR|XP_014518521.1
380	VR|XP_014524280.1	VA|gi1044592732refXP_017433752.1
381	SL|Solyc03g006780.2.1	VA|gi1044539702refXP_017437227.1
382	SL|Solyc06g048950.2.1	VR|XP_014497994.1
383	SL|Solyc07g063750.2.1	VR|XP_014518522.1
384	AT|AT1G29720.1	VR|XP_014523050.1
385	AT|AT5G56040.1	VA|gi1044529431refXP_017409302.1
386	AT|AT3G55450.2	VA|gi1044577409refXP_017425457.1
387	AT|AT1G11280.4	VA|gi1044598170refXP_017436674.1
388	AT|AT1G61440.1	VR|XP_014518519.1
389	AT|AT4G39400.1	VA|gi1044524074refXP_017406386.1
390	VR|XP_014511529.1	VA|gi1044547852refXP_017440111.1
391	VR|XP_014490154.1	VA|gi1044582659refXP_017428292.1
392	VR|XP_014495699.1	VA|gi1044570046refXP_017421496.1
393	VR|XP_014511990.1	VA|gi1044554289refXP_017413224.1
394	VR|XP_014492785.1	VA|gi1044569326refXP_017421107.1
395	VR|XP_014501973.1	VA|gi1044577559refXP_017425539.1
396	VR|XP_014504383.1	VA|gi1044585808refXP_017430023.1
397	VR|XP_014508105.1	VA|gi1044532544refXP_017411008.1
398	VR|XP_014508424.1	VA|gi1044531352refXP_017410345.1
399	VR|XP_014523588.1	VA|gi1044537264refXP_017424753.1
400	VR|XP_014513912.1	VA|gi1044558008refXP_017415167.1
401	VR|XP_014492790.1	VA|gi1044568782refXP_017420815.1
402	VR|XP_014515497.1	VA|gi1044524490refXP_017406616.1
403	VR|XP_014517744.1	VA|gi1044543375refXP_017437656.1
404	VR|XP_014506560.1	VA|gi1044535774refXP_017415660.1
405	VR|XP_014491057.1	VA|gi1044526539refXP_017407735.1
406	VR|XP_014510590.1	VA|gi1044544959refXP_017438575.1
407	VR|XP_014503935.1	VA|gi1044585362refXP_017429794.1
408	VR|XP_014518520.1	VA|gi1044589301refXP_017431914.1
409	VR|XP_014521802.1	VA|gi1044583537refXP_017428797.1
410	VR|XP_014503324.1	VA|gi1044582894refXP_017428413.1
411	VR|XP_014495167.1	VA|gi1044561703refXP_017417091.1
412	VR|XP_014517302.1	VA|gi1044595919refXP_017435474.1
413	VR|XP_014517487.1	VA|gi1044594731refXP_017434846.1
414	VR|XP_014503232.1	VA|gi1044583607refXP_017428842.1
415	VR|XP_014502690.1	VA|gi1044584066refXP_017429099.1
416	VR|XP_014504127.1	VA|gi1044585556refXP_017429898.1
417	VR|XP_014492796.1	VA|gi1044569992refXP_017421471.1
418	VR|XP_014489674.1	VA|gi1044597807refXP_017436477.1
419	VR|XP_014521281.1	VA|gi1044581504refXP_017427679.1
420	VR|XP_014499374.1	VA|gi1044594048refXP_017434455.1
421	VR|XP_014506558.1	VA|gi1044525480refXP_017407156.1
422	VR|XP_014518002.1	VA|gi1044594729refXP_017434845.1
423	VR|XP_014491686.1	VA|gi1044575680refXP_017424544.1
424	VR|XP_014516384.1	VA|gi1044539690refXP_017437152.1
425	VR|XP_014521803.1	VA|gi1044585323refXP_017429772.1
426	VR|XP_014496838.1	VA|gi1044560464refXP_017416419.1
427	VR|XP_014498568.1	VA|gi1044573757refXP_017423477.1
428	VR|XP_014523461.1	VA|gi1044534378refXP_017412696.1
429	VR|XP_014522660.1	VA|gi1044543859refXP_017437908.1
430	VR|XP_014508336.1	VA|gi1044535698refXP_017414913.1
431	VR|XP_014513586.1	VA|gi1044557767refXP_017415041.1
432	VR|XP_014522234.1	VA|gi1044572542refXP_017422818.1
433	VR|XP_014494798.1	VA|gi1044566571refXP_017419599.1
434	VR|XP_014507711.1	VA|gi1044521839refXP_017442823.1
435	VR|XP_014491668.1	VA|gi1044573352refXP_017423258.1
436	VR|XP_014490511.1	VA|gi1044579004refXP_017426335.1
437	VR|XP_014502834.1	VA|gi1044584358refXP_017429253.1
438	VR|XP_014493008.1	VA|gi1044589983refXP_017432305.1
439	VR|XP_014519141.1	VA|gi1044588879refXP_017431662.1
440	VR|XP_014516974.1	VA|gi1044593722refXP_017434281.1
441	VR|XP_014511954.1	VA|gi1044554247refXP_017413200.1
442	VR|XP_014501284.1	VA|gi1044544233refXP_017438132.1
443	VR|XP_014496926.1	VA|gi1044528727refXP_017408926.1
444	VR|XP_014504308.1	VA|gi1044585613refXP_017429929.1
445	VR|XP_014495638.1	VA|gi1044561022refXP_017416727.1
446	VR|XP_014491834.1	VA|gi1044591492refXP_017433094.1
447	VR|XP_014522710.1	VA|gi1044590515refXP_017432592.1
448	VR|XP_014502576.1	VA|gi1044582216refXP_017428063.1
449	VR|XP_014514744.1	VA|gi1044548631refXP_017440528.1
450	VR|XP_014519361.1	VA|gi1044578502refXP_017426048.1
451	VR|XP_014513794.1	VA|gi1044558928refXP_017415630.1
452	VR|XP_014506559.1	VA|gi1044534223refXP_017411927.1
453	VR|XP_014493900.1	VA|gi1044533099refXP_017411315.1
454	VR|XP_014494044.1	VA|gi1044546342refXP_017439314.1
455	VR|XP_014506148.1	VA|gi1044594046refXP_017434454.1
456	VR|XP_014522258.1	VA|gi1044579006refXP_017426336.1
457	VR|XP_014507434.1	VA|gi1044536750refXP_017422206.1
458	VR|XP_014495676.1	VA|gi1044563596refXP_017418070.1
459	VR|XP_014490717.1	VA|gi1044549165refXP_017440816.1
460	VR|XP_014519429.1	VA|gi1044578902refXP_017426275.1
461	VR|XP_014506562.1	VA|gi1044535770refXP_017415637.1
462	VR|XP_014519539.1	VA|gi1044546034refXP_017439146.1
	Single-copy gene cluster
1	VV|GSVIVT01000200001;AT|AT5G61350.1;SL|Solyc05g054860.1.1;VR|XP_014506630.1;VA|gi1044536278refXP_017419735.1;
2	VV|GSVIVT01020728001;SL|Solyc07g055180.2.1;AT|AT3G58690.1;VR|XP_014522053.1;VA|gi1044534249refXP_017411939.1;
3	VV|GSVIVT01015489001;SL|Solyc06g008890.2.1;AT|AT5G20050.1;VR|XP_014507736.1;VA|gi1044538336refXP_017430087.1;
4	VV|GSVIVT01035242001;SL|Solyc04g008300.1.1;AT|AT1G65950.1;VR|XP_014504042.1;VA|gi1044582884refXP_017428408.1;
5	VV|GSVIVT01028547001;SL|Solyc09g061930.2.1;AT|AT3G24660.1;VR|XP_014523815.1;VA|gi1044524967refXP_017406876.1;
6	VV|GSVIVT01026007001;SL|Solyc11g020230.1.1;AT|AT5G47850.1;VR|XP_014494587.1;VA|gi1044588569refXP_017431494.1;
7	VV|GSVIVT01016648001;SL|Solyc03g123780.2.1;AT|AT1G72300.1;VR|XP_014499038.1;VA|gi1044530511refXP_017409885.1;
8	VV|GSVIVT01014051001;SL|Solyc02g068370.2.1;AT|AT1G52310.1;VR|XP_014502190.1;VA|gi1044571289refXP_017422151.1;
9	VV|GSVIVT01029462001;SL|Solyc06g063360.2.1;AT|AT1G78980.1;VR|XP_014522629.1;VA|gi1044526082refXP_017407489.1;
10	VV|GSVIVT01001811001;SL|Solyc02g094010.1.1;AT|AT3G01840.1;VR|XP_014491088.1;VA|gi1044560948refXP_017416685.1;
11	VV|GSVIVT01016502001;SL|Solyc05g053010.1.1;AT|AT3G55550.1;VR|XP_014515869.1;VA|gi1044551707refXP_017442221.1;
12	VV|GSVIVT01021662001;SL|Solyc02g069970.2.1;AT|AT1G30570.1;VR|XP_014518770.1;VA|gi1044594553refXP_017434748.1;
13	VV|GSVIVT01000017001;SL|Solyc01g098740.2.1;AT|AT1G54820.1;VR|XP_014514798.1;VA|gi1044545771refXP_017439012.1;
14	VV|GSVIVT01007661001;SL|Solyc03g112310.1.1;AT|AT1G15530.1;VR|XP_014490603.1;VA|gi1044540672refXP_017441329.1;
15	AT|AT5G02070.1;VV|GSVIVT01034108001;VA|gi1044560856refXP_017416635.1;SL|Solyc09g011200.1.1;VR|XP_014511595.1;
16	VV|GSVIVT01027564001;SL|Solyc01g094020.2.1;VR|XP_014522912.1;VA|gi1044586124refXP_017430187.1;AT|AT2G45590.1;
17	VV|GSVIVT01015977001;SL|Solyc03g117550.1.1;AT|AT1G80870.1;VR|XP_014498515.1;VA|gi1044573257refXP_017423206.1;
18	VV|GSVIVT01021233001;SL|Solyc02g072520.2.1;AT|AT5G45800.1;VR|XP_014517512.1;VA|gi1044593112refXP_017433957.1;
19	VV|GSVIVT01015460001;SL|Solyc03g111670.2.1;AT|AT2G26730.1;VR|XP_014509672.1;VA|gi1044541535refXP_017407683.1;
20	VV|GSVIVT01032740001;SL|Solyc06g050560.2.1;VR|XP_014521193.1;VA|gi1044560021refXP_017416198.1;AT|AT3G51740.1;
21	VV|GSVIVT01011857001;SL|Solyc05g009100.2.1;VR|XP_014514813.1;VA|gi1044557841refXP_017415081.1;AT|AT1G68400.1;
22	VV|GSVIVT01027459001;SL|Solyc10g005140.1.1;AT|AT2G46850.1;VR|XP_014498945.1;VA|gi1044530337refXP_017409789.1;
23	VV|GSVIVT01032435001;SL|Solyc02g086590.2.1;VR|XP_014497026.1;VA|gi1044562651refXP_017417580.1;AT|AT5G40380.1;
24	VV|GSVIVT01033522001;SL|Solyc03g059020.1.1;AT|AT5G06820.1;VR|XP_014511372.1;VA|gi1044556184refXP_017414239.1;
25	VV|GSVIVT01021119001;SL|Solyc10g008960.1.1;AT|AT5G46080.1;VR|XP_014518356.1;VA|gi1044596115refXP_017435576.1;
26	VV|GSVIVT01009444001;SL|Solyc04g078590.2.1;AT|AT5G43020.1;VR|XP_014498444.1;VA|gi1044593422refXP_017434124.1;
27	VV|GSVIVT01005211001;SL|Solyc02g078170.1.1;AT|AT4G04960.1;VR|XP_014517803.1;VA|gi1044595430refXP_017435216.1;
28	VV|GSVIVT01022868001;SL|Solyc01g104050.2.1;AT|AT1G11050.1;VR|XP_014517532.1;VA|gi1044597019refXP_017436053.1;
