# Supplementary material for: Orthology and synteny analysis of receptor-like kinases “RLK” and receptor-like proteins “RLP” in legumes
Source: BMC Genomics. 2021 Feb 10;22:113. doi: 10.1186/s12864-021-07384-w (PMC7874474; doi:10.1186/s12864-021-07384-w)
Supplement: Supplementary file 4 — Additional file 4: Table S3. orthologus, paralogus and single-copy gene clusters of RLK-nonRD among VV, CC, PV, VU, MT, and GM. [file 12864_2021_7384_MOESM4_ESM.xlsx]

## Sheet:  Sheet1
Table S3: orthologus, paralogus and single-copy gene clusters of RLK-nonRD among VV, CC, PV, VU, MT, and GM.
Cluste number	IDS
1	mtr|Medtr5g044680.1	mtr|Medtr1g088940.2	mtr|Medtr1g088935.1	mtr|Medtr6g036790.1	mtr|Medtr5g026200.1	gma|Glyma.15G202700.1.p	gma|Glyma.09G216400.2.p	gma|Glyma.09G216400.1.p	vun|Vigun02g107100.1.p	vun|Vigun10g042900.1.p	cca|KYP66135.1	vun|Vigun02g085100.1.p	mtr|Medtr6g036840.1	vun|Vigun10g042400.1.p	cca|KYP46128.1	pvu|Phvul.009G209200.1.p	vun|Vigun05g183100.1.p	gma|Glyma.03G096600.1.p	pvu|Phvul.002G123200.1.p	vun|Vigun02g084800.1.p	mtr|Medtr8g068540.1	mtr|Medtr8g066700.1	mtr|Medtr6g036890.1	mtr|Medtr5g026090.1	mtr|Medtr5g026010.1	mtr|Medtr5g025950.1	mtr|Medtr5g025850.1	mtr|Medtr5g025840.1	mtr|Medtr5g019070.1	mtr|Medtr3g070220.1	mtr|Medtr2g040910.1	mtr|Medtr1g088940.1	mtr|Medtr5g026000.1	pvu|Phvul.002G127800.1.p	vun|Vigun02g106700.1.p	vun|Vigun02g103200.1.p	vun|Vigun02g085200.1.p	mtr|Medtr5g025930.1	mtr|Medtr5g024450.1	vun|Vigun02g105900.1.p	vun|Vigun02g104600.1.p	mtr|Medtr5g044680.2	mtr|Medtr5g026160.1	gma|Glyma.09G217200.1.p	gma|Glyma.07G155800.1.p	gma|Glyma.09G050300.1.p			gma|Glyma.15G170000.3.p
2	vvi|GSVIVT01038718001	vvi|GSVIVT01038720001	pvu|Phvul.001G047900.1.p	pvu|Phvul.001G048600.1.p	pvu|Phvul.001G048900.1.p	pvu|Phvul.001G049000.1.p	pvu|Phvul.001G048200.1.p	vun|Vigun08g102100.1.p	vun|Vigun08g101900.1.p	mtr|Medtr1g028280.1	mtr|Medtr1g028280.2	gma|Glyma.17G214600.2.p	gma|Glyma.17G214100.1.p	gma|Glyma.17G214100.3.p	gma|Glyma.17G214100.4.p	gma|Glyma.17G214400.1.p	gma|Glyma.17G214400.2.p	gma|Glyma.17G214400.3.p	gma|Glyma.17G214400.4.p	gma|Glyma.17G214600.1.p	gma|Glyma.17G214600.3.p	gma|Glyma.17G214600.4.p	gma|Glyma.17G214600.5.p	gma|Glyma.17G214600.6.p	gma|Glyma.17G214600.7.p	gma|Glyma.17G214600.8.p	gma|Glyma.17G214600.9.p	gma|Glyma.17G214900.1.p	gma|Glyma.17G214900.2.p	gma|Glyma.17G214900.3.p	gma|Glyma.13G033400.1.p	gma|Glyma.13G032600.1.p	gma|Glyma.13G032600.2.p	gma|Glyma.13G033000.3.p	gma|Glyma.13G033000.4.p	gma|Glyma.13G033000.5.p	gma|Glyma.13G033400.2.p	gma|Glyma.13G033500.1.p	gma|Glyma.13G033500.2.p	vun|Vigun08g053000.1.p	pvu|Phvul.008G174900.2.p	vun|Vigun08g073000.1.p	pvu|Phvul.001G075600.1.p	vun|Vigun08g072900.1.p					vun|Vigun05g279000.1.p
3	vvi|GSVIVT01038703001	vvi|GSVIVT01038721001	vvi|GSVIVT01038723001	pvu|Phvul.001G068500.1.p	pvu|Phvul.001G069600.1.p	pvu|Phvul.001G070000.1.p	pvu|Phvul.008G175200.1.p	pvu|Phvul.008G174300.1.p	vun|Vigun08g073100.1.p	vun|Vigun08g072400.1.p	vun|Vigun08g072800.1.p	vun|Vigun08g081300.3.p	vun|Vigun08g081300.1.p	vun|Vigun08g081300.2.p	mtr|Medtr1g027370.1	mtr|Medtr1g026940.1	mtr|Medtr1g027500.1	mtr|Medtr1g027420.1	mtr|Medtr1g031580.1	mtr|Medtr1g031540.1	mtr|Medtr1g031540.2	gma|Glyma.13G033200.1.p	gma|Glyma.13G032700.1.p	gma|Glyma.13G033900.1.p	gma|Glyma.17G214200.1.p	gma|Glyma.17G214500.1.p	gma|Glyma.17G214700.1.p	vun|Vigun08g102000.1.p
4	vvi|GSVIVT01021645001	vvi|GSVIVT01020730001	vvi|GSVIVT01020735001	vvi|GSVIVT01021635001	cca|KYP48687.1	vun|Vigun08g158500.2.p	vvi|GSVIVT01010040001	vun|Vigun08g159400.1.p	mtr|Medtr5g082270.1	pvu|Phvul.008G225000.1.p	vun|Vigun08g159200.1.p	mtr|Medtr5g082920.1	gma|Glyma.14G060300.1.p	vun|Vigun08g159300.1.p	mtr|Medtr5g082460.1	mtr|Medtr5g082290.1	mtr|Medtr1g029940.1	gma|Glyma.14G060400.1.p	pvu|Phvul.008G224900.1.p	vun|Vigun08g158400.1.p	vun|Vigun08g158500.1.p	vun|Vigun08g158900.1.p	vun|Vigun08g159000.1.p	vun|Vigun08g158800.1.p	vun|Vigun08g159100.1.p	vun|Vigun08g159600.1.p	vun|Vigun08g159700.1.p
5	pvu|Phvul.010G057300.1.p	pvu|Phvul.010G057000.1.p	pvu|Phvul.010G057100.1.p	pvu|Phvul.010G057500.1.p	pvu|Phvul.010G057600.1.p	vun|Vigun10g003300.1.p	vun|Vigun10g003100.1.p	vun|Vigun10g003400.1.p	vun|Vigun10g117700.1.p	vun|Vigun10g003000.1.p	mtr|Medtr3g031600.1	mtr|Medtr3g031470.1	mtr|Medtr3g031480.1	mtr|Medtr3g031490.1	mtr|Medtr3g031580.1	mtr|Medtr3g031610.1	mtr|Medtr3g031640.1	mtr|Medtr3g031500.1	gma|Glyma.07G108200.1.p	gma|Glyma.03G002700.1.p	gma|Glyma.03G002900.1.p	gma|Glyma.03G003000.1.p	gma|Glyma.07G080700.1.p	gma|Glyma.07G108400.1.p	cca|KYP76668.1	cca|KYP76928.1
6	vvi|GSVIVT01009412001	vvi|GSVIVT01009414001	pvu|Phvul.008G124800.1.p	pvu|Phvul.008G124300.1.p	vun|Vigun05g127700.1.p	vun|Vigun05g127600.1.p	vun|Vigun05g127800.1.p	vun|Vigun05g128000.1.p	vun|Vigun05g128100.1.p	vun|VigunL088600.1.p	mtr|Medtr7g058530.1	mtr|Medtr4g094858.1	mtr|Medtr7g053050.1	mtr|Medtr7g058550.1	mtr|Medtr7g058830.1	mtr|Medtr7g058860.1	gma|Glyma.08G355000.1.p	gma|Glyma.08G354900.1.p	gma|Glyma.08G355100.1.p	gma|Glyma.08G355200.1.p	cca|KYP50158.1
7	mtr|Medtr8g470950.1	mtr|Medtr8g469780.1	mtr|Medtr8g469980.1	mtr|Medtr8g470370.1	mtr|Medtr8g470400.1	mtr|Medtr8g470560.1	mtr|Medtr0070s0020.1	mtr|Medtr2g016580.1	mtr|Medtr4g029710.1	mtr|Medtr6g040210.1	mtr|Medtr8g469600.1	mtr|Medtr8g469650.1	mtr|Medtr8g469830.1	mtr|Medtr8g465340.1	mtr|Medtr2g016530.1	vvi|GSVIVT01016080001	gma|Glyma.05G126400.2.p	vvi|GSVIVT01029148001	pvu|Phvul.002G123500.1.p	gma|Glyma.05G126400.1.p
8	pvu|Phvul.005G110400.1.p	pvu|Phvul.005G110300.1.p	pvu|Phvul.011G109100.2.p	mtr|Medtr2g089360.1	mtr|Medtr0280s0040.1	gma|Glyma.12G198800.1.p	gma|Glyma.06G300600.1.p	gma|Glyma.12G104100.1.p	gma|Glyma.13G303400.1.p	gma|Glyma.12G198600.3.p	gma|Glyma.12G198600.2.p	vvi|GSVIVT01014328001	cca|KYP58767.1	vun|Vigun11g112200.1.p	gma|Glyma.12G198600.1.p	vun|Vigun05g221900.1.p	mtr|Medtr2g089440.1
9	vvi|GSVIVT01018814001	cca|KYP66886.1	pvu|Phvul.009G014500.1.p	vun|Vigun03g260600.2.p	vvi|GSVIVT01009829001	vun|Vigun03g260600.1.p	mtr|Medtr3g113140.1	gma|Glyma.04G026700.1.p	pvu|Phvul.003G260300.1.p	mtr|Medtr5g021670.1	gma|Glyma.11G075200.1.p	gma|Glyma.02G050300.1.p	gma|Glyma.01G168100.1.p	gma|Glyma.16G130400.1.p	gma|Glyma.06G026600.1.p	vun|Vigun09g251200.1.p
10	pvu|Phvul.001G051100.1.p	pvu|Phvul.009G092900.1.p	vun|Vigun09g209900.1.p	vun|Vigun08g055100.1.p	mtr|Medtr2g080080.1	mtr|Medtr2g073250.1	mtr|Medtr3g107070.1	mtr|Medtr1g012550.1	mtr|Medtr2g080090.1	mtr|Medtr2g080100.1	gma|Glyma.17G211200.1.p	gma|Glyma.14G116500.1.p	vvi|GSVIVT01017326001	gma|Glyma.06G068100.1.p	gma|Glyma.04G066700.1.p
11	pvu|Phvul.011G197700.2.p	pvu|Phvul.011G197500.1.p	pvu|Phvul.011G197700.1.p	pvu|Phvul.011G198500.1.p	pvu|Phvul.011G198500.2.p	pvu|Phvul.011G200400.1.p	pvu|Phvul.011G198500.3.p	vun|Vigun08g101700.1.p	vun|Vigun08g101200.1.p	vun|Vigun08g101400.1.p	vun|Vigun11g015000.1.p	vun|Vigun11g015000.2.p	cca|KYP72155.1	gma|Glyma.02G100300.1.p
12	vun|Vigun04g024900.1.p	vun|Vigun04g024500.1.p	vun|Vigun04g024900.2.p	mtr|Medtr6g083780.1	mtr|Medtr6g082870.1	mtr|Medtr6g083760.1	gma|Glyma.07G094500.6.p	gma|Glyma.07G094500.1.p	gma|Glyma.07G094500.2.p	gma|Glyma.07G094500.3.p	gma|Glyma.07G094500.4.p	gma|Glyma.07G094100.1.p	gma|Glyma.07G094200.1.p	pvu|Phvul.004G155600.1.p
13	gma|Glyma.07G156000.1.p	gma|Glyma.18G206400.1.p	vvi|GSVIVT01010376001	cca|KYP32335.1	pvu|Phvul.008G093000.1.p	vun|Vigun05g095200.1.p	mtr|Medtr7g070200.1	pvu|Phvul.010G064900.1.p	vun|Vigun10g087500.1.p	mtr|Medtr4g014350.1	gma|Glyma.03G049300.1.p	gma|Glyma.01G125200.1.p
14	cca|KYP45644.1	cca|KYP47204.1	vvi|GSVIVT01036817001	cca|KYP47214.1	pvu|Phvul.004G085800.1.p	vun|Vigun04g118800.1.p	mtr|Medtr6g043790.1	mtr|Medtr6g043510.1	gma|Glyma.20G173600.1.p	gma|Glyma.16G157400.1.p	gma|Glyma.02G075600.1.p
15	cca|KYP75389.1	cca|KYP75388.1	mtr|Medtr2g068650.1	mtr|Medtr2g067980.1	mtr|Medtr2g067990.1	mtr|Medtr2g067970.1	gma|Glyma.20G246600.1.p	gma|Glyma.15G258400.1.p	vvi|GSVIVT01025346001	vun|Vigun06g040300.1.p	cca|KYP51907.1
16	vun|Vigun05g294900.3.p	vun|Vigun05g294900.1.p	vun|Vigun05g294900.2.p	vun|Vigun05g294900.4.p	gma|Glyma.13G365400.2.p	gma|Glyma.15G007800.2.p	cca|KYP56802.1	pvu|Phvul.005G177900.1.p	gma|Glyma.13G365400.1.p	mtr|Medtr2g103810.1	gma|Glyma.15G007800.1.p
17	gma|Glyma.18G073600.1.p	gma|Glyma.08G333200.1.p	gma|Glyma.18G073600.2.p	vvi|GSVIVT01014750001	cca|KYP60951.1	pvu|Phvul.008G281500.3.p	vun|Vigun08g212500.1.p	mtr|Medtr3g060880.1	gma|Glyma.14G011500.1.p	gma|Glyma.02G302600.1.p	mtr|Medtr5g096530.1
18	pvu|Phvul.001G134600.1.p	pvu|Phvul.001G134600.2.p	pvu|Phvul.001G134600.3.p	vun|Vigun01g116700.1.p	vun|Vigun07g032800.1.p	gma|Glyma.03G137300.1.p	gma|Glyma.19G140100.1.p	gma|Glyma.19G140100.2.p	cca|KYP70523.1	mtr|Medtr7g091680.1
19	mtr|Medtr3g092420.1	mtr|Medtr3g092390.1	gma|Glyma.04G230500.1.p	gma|Glyma.06G134700.1.p	cca|KYP57042.1	pvu|Phvul.009G046900.1.p	vun|Vigun09g142700.1.p	pvu|Phvul.009G046600.1.p	vun|Vigun09g142500.1.p	vun|Vigun09g142300.1.p
20	cca|KYP37606.1	pvu|Phvul.002G251400.1.p	vun|Vigun03g084100.1.p	mtr|Medtr8g089200.1	gma|Glyma.05G170600.1.p	pvu|Phvul.002G215100.1.p	vun|Vigun03g084000.1.p	mtr|Medtr8g089210.1	gma|Glyma.08G128900.1.p	gma|Glyma.08G128800.1.p
21	mtr|Medtr5g025890.1	mtr|Medtr1g088930.1	cca|KYP63624.1	pvu|Phvul.008G093200.3.p	pvu|Phvul.008G093200.2.p	pvu|Phvul.008G093200.1.p	vun|Vigun05g095400.1.p	mtr|Medtr5g026150.1	gma|Glyma.09G217500.1.p
22	vvi|GSVIVT01028785001	cca|KYP74831.1	pvu|Phvul.007G077300.1.p	vun|Vigun07g219900.1.p	mtr|Medtr1g099400.1	gma|Glyma.10G228900.3.p	gma|Glyma.10G228900.2.p	gma|Glyma.20G164200.1.p	gma|Glyma.10G228900.1.p
23	vvi|GSVIVT01008436001	vvi|GSVIVT01028400001	gma|Glyma.08G083300.1.p	gma|Glyma.05G128200.1.p	vvi|GSVIVT01000058001	mtr|Medtr4g094610.1	pvu|Phvul.002G196200.1.p	vun|Vigun03g145600.1.p
24	pvu|Phvul.005G165900.1.p	pvu|Phvul.005G165900.2.p	gma|Glyma.15G019800.3.p	gma|Glyma.13G354400.1.p	gma|Glyma.13G354400.2.p	gma|Glyma.15G019800.1.p	gma|Glyma.15G019800.2.p	gma|Glyma.15G019800.4.p
25	vun|Vigun02g195500.1.p	vun|Vigun02g195700.1.p	vvi|GSVIVT01017953001	vun|Vigun02g196100.1.p	cca|KYP61784.1	pvu|Phvul.002G046500.2.p	mtr|Medtr5g006160.1	gma|Glyma.08G307300.1.p
26	vun|Vigun07g267500.1.p	vun|Vigun07g267400.1.p	gma|Glyma.20G118500.1.p	gma|Glyma.20G118600.1.p	vvi|GSVIVT01030995001	cca|KYP75139.1	pvu|Phvul.007G252500.1.p	vun|Vigun07g033200.1.p
27	mtr|Medtr7g082300.1	mtr|Medtr1g115485.1	mtr|Medtr4g044393.1	mtr|Medtr7g082110.1	mtr|Medtr7g082430.1	mtr|Medtr7g082470.1	mtr|Medtr7g082510.1	mtr|Medtr7g082460.1
28	mtr|Medtr1g027960.1	mtr|Medtr1g027040.1	mtr|Medtr1g027150.1	mtr|Medtr1g027820.1	mtr|Medtr1g027890.1	mtr|Medtr1g028220.1	mtr|Medtr3g028650.1	mtr|Medtr6g445600.1
29	mtr|Medtr2g036500.1	mtr|Medtr2g036440.1	gma|Glyma.09G055900.1.p	gma|Glyma.09G055900.2.p	gma|Glyma.15G162000.1.p	vvi|GSVIVT01035532001	pvu|Phvul.009G239500.1.p	vun|Vigun09g025400.1.p
30	gma|Glyma.13G228700.5.p	gma|Glyma.13G228700.1.p	gma|Glyma.13G228700.2.p	gma|Glyma.13G228700.3.p	gma|Glyma.13G228700.4.p	gma|Glyma.13G228700.6.p	cca|KYP50376.1	mtr|Medtr3g071480.1
31	gma|Glyma.20G118900.3.p	gma|Glyma.20G118300.1.p	gma|Glyma.20G118900.1.p	gma|Glyma.20G118900.2.p	gma|Glyma.20G119000.1.p	mtr|Medtr1g110260.1	pvu|Phvul.007G030300.1.p	vun|Vigun07g267300.2.p
32	vvi|GSVIVT01001044001	pvu|Phvul.009G208500.1.p	vun|Vigun09g055100.1.p	mtr|Medtr2g449790.1	gma|Glyma.15G203600.1.p	gma|Glyma.09G097500.2.p	mtr|Medtr2g029010.1	gma|Glyma.09G097500.1.p
33	cca|KYP34388.1	cca|KYP69721.1	vun|Vigun04g024700.2.p	vun|Vigun04g024400.1.p	vun|Vigun04g024700.1.p	pvu|Phvul.010G028300.1.p	gma|Glyma.07G095500.1.p
34	cca|KYP33136.1	cca|KYP63286.1	mtr|Medtr1g027690.1	mtr|Medtr1g027970.1	pvu|Phvul.001G076200.1.p	vun|Vigun08g082000.1.p	gma|Glyma.19G069400.1.p
35	pvu|Phvul.002G000200.1.p	pvu|Phvul.002G055600.1.p	mtr|Medtr5g013130.1	mtr|Medtr5g013070.1	gma|Glyma.11G036700.1.p	gma|Glyma.01G206500.1.p	vun|Vigun02g162700.1.p
36	pvu|Phvul.002G046100.2.p	pvu|Phvul.002G046100.1.p	vun|Vigun02g195800.1.p	vun|Vigun02g196000.1.p	gma|Glyma.08G307400.2.p	gma|Glyma.08G307400.1.p	mtr|Medtr1g104555.1
37	vun|Vigun08g053100.1.p	vun|Vigun08g052300.1.p	vun|Vigun08g064800.1.p	pvu|Phvul.001G048050.1.p	gma|Glyma.13G033000.1.p	vun|Vigun08g081400.1.p	mtr|Medtr1g027440.1
38	mtr|Medtr3g079850.1	mtr|Medtr3g079850.2	vvi|GSVIVT01005163001	cca|KYP32785.1	vun|Vigun07g247100.1.p	vvi|GSVIVT01019205001	vun|Vigun06g011000.1.p
39	mtr|Medtr1g027990.1	mtr|Medtr1g027680.1	cca|KYP72152.1	vun|Vigun08g081900.1.p	gma|Glyma.19G069300.1.p	pvu|Phvul.001G076100.1.p	gma|Glyma.19G069300.2.p
40	mtr|Medtr8g011440.1	mtr|Medtr8g011370.1	pvu|Phvul.010G032000.1.p	gma|Glyma.03G090200.1.p	pvu|Phvul.010G031900.1.p	vun|Vigun10g029600.1.p	gma|Glyma.03G090500.1.p
41	gma|Glyma.09G150100.2.p	gma|Glyma.09G150100.1.p	gma|Glyma.09G150100.3.p	gma|Glyma.09G150100.4.p	pvu|Phvul.004G124400.1.p	vun|Vigun04g164700.1.p	mtr|Medtr0007s0390.1
42	cca|KYP55693.1	cca|KYP55692.1	vvi|GSVIVT01026547001	mtr|Medtr4g114270.1	pvu|Phvul.003G164800.1.p	mtr|Medtr4g114250.1
43	vun|Vigun09g234800.1.p	vun|Vigun09g234900.1.p	vun|Vigun09g235000.1.p	pvu|Phvul.009G068100.1.p	mtr|Medtr3g102400.1	gma|Glyma.04G042400.1.p
44	mtr|Medtr2g036490.1	mtr|Medtr2g036460.1	vvi|GSVIVT01024382001	pvu|Phvul.009G239800.1.p	vun|Vigun09g025200.1.p	gma|Glyma.15G161700.1.p
45	gma|Glyma.05G237100.1.p	gma|Glyma.08G044200.1.p	vvi|GSVIVT01008328001	pvu|Phvul.002G318300.1.p	vun|Vigun03g015300.1.p	mtr|Medtr8g104520.1
46	gma|Glyma.15G002900.1.p	gma|Glyma.13G370700.1.p	vvi|GSVIVT01015977001	pvu|Phvul.005G182900.1.p	vun|Vigun05g300400.1.p	mtr|Medtr2g105260.1
47	gma|Glyma.19G033100.1.p	gma|Glyma.13G054200.1.p	gma|Glyma.U027000.1.p	cca|KYP46649.1	pvu|Phvul.004G039400.1.p	vun|Vigun04g062100.1.p
48	gma|Glyma.13G139800.1.p	gma|Glyma.10G052600.1.p	cca|KYP37300.1	pvu|Phvul.007G220700.1.p	vun|Vigun07g070000.1.p	mtr|Medtr1g064560.1
49	vvi|GSVIVT01011620001	cca|KYP50005.1	pvu|Phvul.003G015900.1.p	vun|Vigun02g017200.1.p	mtr|Medtr1g032930.1	gma|Glyma.07G173000.1.p
50	vvi|GSVIVT01015489001	cca|KYP51141.1	pvu|Phvul.003G161500.1.p	mtr|Medtr4g113710.1	gma|Glyma.17G117800.1.p	vun|Vigun03g352400.1.p
51	vvi|GSVIVT01019038001	pvu|Phvul.002G025700.1.p	vun|Vigun02g136300.1.p	mtr|Medtr5g019050.1	gma|Glyma.11G063200.1.p	gma|Glyma.01G179000.1.p
52	pvu|Phvul.004G154900.1.p	pvu|Phvul.004G155000.1.p	pvu|Phvul.004G155300.1.p	pvu|Phvul.004G155400.2.p	vun|Vigun04g025000.1.p
53	mtr|Medtr1g031510.1	mtr|Medtr1g031200.1	mtr|Medtr1g031280.1	mtr|Medtr1g031520.1	mtr|Medtr1g031560.1
54	gma|Glyma.14G195300.1.p	gma|Glyma.02G228300.1.p	cca|KYP45708.1	pvu|Phvul.008G259700.1.p	vun|Vigun08g121500.1.p
55	gma|Glyma.09G003100.1.p	gma|Glyma.12G240300.1.p	cca|KYP40903.1	pvu|Phvul.011G214400.1.p	vun|Vigun11g002600.1.p
56	gma|Glyma.07G069000.1.p	gma|Glyma.16G034900.1.p	pvu|Phvul.010G100400.1.p	vun|Vigun10g131300.1.p	mtr|Medtr8g030500.1
57	vvi|GSVIVT01011842001	cca|KYP55455.1	vun|Vigun07g265700.1.p	mtr|Medtr1g109580.1	gma|Glyma.10G270600.1.p
58	vun|Vigun09g064000.1.p	cca|KYP33015.1	pvu|Phvul.009G198800.1.p	mtr|Medtr2g054870.1	gma|Glyma.06G215600.1.p
59	cca|KYP38183.1	pvu|Phvul.007G280200.1.p	vun|Vigun07g001200.1.p	mtr|Medtr5g042440.1	gma|Glyma.02G000400.1.p
60	cca|KYP59535.1	gma|Glyma.17G071700.1.p	cca|KYP51453.1	vun|Vigun03g373900.1.p	gma|Glyma.02G206300.1.p
61	cca|KYP55186.1	pvu|Phvul.009G122600.1.p	vun|Vigun09g168700.1.p	mtr|Medtr3g072800.1	gma|Glyma.06G110700.1.p
62	cca|KYP50432.1	pvu|Phvul.005G183300.1.p	vun|Vigun05g300900.1.p	gma|Glyma.13G371200.1.p	gma|Glyma.13G371200.2.p
63	vun|Vigun03g015400.2.p	vun|Vigun03g015400.1.p	pvu|Phvul.002G318200.1.p	gma|Glyma.08G044300.1.p
64	vun|Vigun04g165100.1.p	vun|Vigun04g165100.2.p	vun|Vigun04g165100.3.p	vun|Vigun04g165100.4.p
65	gma|Glyma.06G043200.1.p	gma|Glyma.04G042500.1.p	pvu|Phvul.009G068300.1.p	vun|Vigun09g234700.1.p
66	cca|KYP40783.1	pvu|Phvul.009G239700.1.p	vun|Vigun09g025000.1.p	gma|Glyma.15G161500.1.p
67	vvi|GSVIVT01012686001	cca|KYP62748.1	pvu|Phvul.006G148000.1.p	vun|Vigun06g159800.1.p
68	vvi|GSVIVT01011854001	vun|Vigun07g266500.1.p	mtr|Medtr1g110230.1	gma|Glyma.10G271600.1.p
69	mtr|Medtr8g035560.1	pvu|Phvul.010G086600.1.p	vun|Vigun10g115700.1.p	gma|Glyma.07G082600.1.p
70	pvu|Phvul.002G215200.1.p	vun|Vigun03g123200.1.p	gma|Glyma.14G100700.1.p	vun|Vigun05g214800.1.p
71	pvu|Phvul.001G070200.1.p	pvu|Phvul.001G068800.1.p	pvu|Phvul.001G069248.1.p
72	mtr|Medtr1g028170.1	mtr|Medtr1g028020.1	mtr|Medtr1g028100.1
73	gma|Glyma.13G268100.1.p	gma|Glyma.13G268100.2.p	mtr|Medtr5g025860.1
74	gma|Glyma.10G241500.1.p	gma|Glyma.20G152800.1.p	cca|KYP37049.1
75	pvu|Phvul.008G105600.1.p	vun|Vigun05g103400.1.p	gma|Glyma.07G147800.2.p
76	pvu|Phvul.007G030000.1.p	vun|Vigun07g267800.1.p	gma|Glyma.20G118700.1.p
77	mtr|Medtr7g067530.1	gma|Glyma.18G199200.1.p	gma|Glyma.07G147800.1.p
78	pvu|Phvul.005G110300.2.p	pvu|Phvul.005G110300.3.p
79	pvu|Phvul.001G069264.1.p	pvu|Phvul.001G069232.1.p
80	mtr|Medtr5g087360.2	mtr|Medtr5g087360.1
81	mtr|Medtr6g036780.1	mtr|Medtr6g036870.1
82	mtr|Medtr2g072640.1	mtr|Medtr2g072620.1
83	mtr|Medtr6g012810.1	mtr|Medtr6g012810.2
84	mtr|Medtr1g028080.1	mtr|Medtr1g028130.1
85	mtr|Medtr1g028290.1	mtr|Medtr4g073230.1
86	gma|Glyma.13G127100.2.p	gma|Glyma.13G127100.1.p
87	vvi|GSVIVT01015513001	gma|Glyma.06G216800.2.p
88	vvi|GSVIVT01032970001	cca|KYP38129.1
89	pvu|Phvul.001G075800.2.p	vun|Vigun08g081600.1.p
90	pvu|Phvul.001G048800.1.p	vun|Vigun08g053300.1.p
91	pvu|Phvul.007G093900.1.p	vun|Vigun07g203100.1.p
92	vun|Vigun09g025100.1.p	gma|Glyma.15G161600.1.p
	Single-copy gene cluster
1	vvi|GSVIVT01011620001;cca|KYP50005.1;pvu|Phvul.003G015900.1.p;vun|Vigun02g017200.1.p;mtr|Medtr1g032930.1;gma|Glyma.07G173000.1.p;
2	vvi|GSVIVT01015489001;cca|KYP51141.1;pvu|Phvul.003G161500.1.p;mtr|Medtr4g113710.1;gma|Glyma.17G117800.1.p;vun|Vigun03g352400.1.p;
[truncated: 9 more columns]
