# Supplementary material for: Orthology and synteny analysis of receptor-like kinases “RLK” and receptor-like proteins “RLP” in legumes
Source: BMC Genomics. 2021 Feb 10;22:113. doi: 10.1186/s12864-021-07384-w (PMC7874474; doi:10.1186/s12864-021-07384-w)
Supplement: Supplementary file 6 — Additional file 6: Table S4. Orthologous, paralogous and single-copy gene clusters of RLK-nonRD among VV, AT, SL, VR, and VA. [file 12864_2021_7384_MOESM6_ESM.xlsx]

## Sheet: Sheet1
Table S4: Orthologous, paralogous and single-copy gene clusters of RLK-nonRD among VV, AT, SL, VR, and VA.
Cluster number	IDS
1	AT|AT5G20480.1	AT|AT3G47110.1	AT|AT3G47580.1	AT|AT3G47090.1	AT|AT3G47570.1	VV|GSVIVT01021635001	VV|GSVIVT01020730001	VV|GSVIVT01020735001	VV|GSVIVT01021645001	VV|GSVIVT01029148001	SL|Solyc03g006030.2.1	SL|Solyc02g031790.1.1	SL|Solyc03g098400.1.1	SL|Solyc03g019980.1.1	SL|Solyc06g076910.1.1	SL|Solyc02g072480.2.1	SL|Solyc02g072400.1.1	SL|Solyc12g008400.1.1	VR|XP_014519429.1	VR|XP_014496650.1	VR|XP_014505406.1	VR|XP_014515497.1	VR|XP_014519431.1	VR|XP_014519669.1	VR|XP_014515582.1	VA|gi1044567801refXP_017420257.1	VA|gi1044522253refXP_017405392.1	VV|GSVIVT01016080001	VR|XP_014506127.1	VA|gi1044549957refXP_017441275.1	SL|Solyc03g006080.2.1	VA|gi1044529338refXP_017409251.1	SL|Solyc02g072470.2.1	VR|XP_014517209.1	VA|gi1044524490refXP_017406616.1
2	AT|AT5G38280.1	AT|AT1G66980.1	AT|AT4G18250.1	AT|AT5G39020.1	AT|AT5G39030.1	AT|AT1G66930.1	AT|AT5G38260.1	AT|AT1G67000.1	AT|AT1G66910.1	SL|Solyc02g086210.2.1	VR|XP_014506794.1	VA|gi1044523702refXP_017406182.1	VR|XP_014522660.1	VA|gi1044543859refXP_017437908.1	VA|gi1044543933refXP_017437950.1	VV|GSVIVT01008328001	VA|gi1044532526refXP_017410998.1
3	VR|XP_014502230.1	VR|XP_014504395.1	VA|gi1044572751refXP_017422934.1	VA|gi1044572753refXP_017422935.1	VA|gi1044572755refXP_017422936.1	VA|gi1044532649refXP_017411066.1	VA|gi1044572639refXP_017422871.1	AT|AT4G32300.1	VV|GSVIVT01017326001	SL|Solyc08g059730.1.1	VR|XP_014501401.1	VR|XP_014501400.1	VR|XP_014501399.1	VR|XP_014501398.1
4	VV|GSVIVT01038721001	VV|GSVIVT01038703001	VV|GSVIVT01038723001	VR|XP_014502589.1	VR|XP_014502586.1	VR|XP_014502560.1	VR|XP_014502561.1	VR|XP_014502648.1	SL|Solyc03g083470.2.1	VA|gi1044585930refXP_017430085.1	VA|gi1044584133refXP_017429136.1
5	AT|AT1G75640.1	VV|GSVIVT01018814001	SL|Solyc03g033610.1.1	SL|Solyc02g084370.1.1	VA|gi1044593264refXP_017434039.1	AT|AT4G36180.1	VV|GSVIVT01009829001	SL|Solyc04g081080.1.1	VR|XP_014498850.1	VA|gi1044542655refXP_017412055.1	VR|XP_014510285.1
6	VV|GSVIVT01038718001	VV|GSVIVT01038720001	VA|gi1044587966refXP_017431169.1	VA|gi1044584374refXP_017429261.1	VA|gi1044584719refXP_017429448.1	VA|gi1044584717refXP_017429447.1	SL|Solyc03g007210.2.1	VR|XP_014503878.1	VR|XP_014505242.1	VA|gi1044584837refXP_017429508.1
7	VR|XP_014497362.1	VR|XP_014496724.1	VR|XP_014496727.1	VR|XP_014497291.1	VA|gi1044531643refXP_017410510.1	VA|gi1044524977refXP_017406882.1	VA|gi1044531629refXP_017410502.1	VA|gi1044531637refXP_017410506.1	VA|gi1044531641refXP_017410509.1	SL|Solyc04g078410.2.1
8	AT|AT5G56040.2	AT|AT4G26540.1	AT|AT5G56040.1	VA|gi1044529429refXP_017409301.1	VA|gi1044529431refXP_017409302.1	VA|gi1044582659refXP_017428292.1	VV|GSVIVT01014750001	SL|Solyc07g065860.2.1	VR|XP_014518743.1
9	SL|Solyc04g015600.2.1	SL|Solyc10g079170.1.1	VR|XP_014495982.1	VR|XP_014495984.1	AT|AT2G41820.1	VA|gi1044565603refXP_017419096.1	VA|gi1044565601refXP_017419095.1	VR|XP_014511397.1	VA|gi1044553187refXP_017412597.1
10	VR|XP_014494441.1	VR|XP_014499569.1	VR|XP_014500914.1	VA|gi1044576168refXP_017424796.1	VA|gi1044576166refXP_017424795.1	VA|gi1044588377refXP_017431394.1	AT|AT2G19130.1	VV|GSVIVT01014328001	SL|Solyc07g053220.1.1
11	SL|Solyc08g075610.1.1	SL|Solyc04g015980.2.1	SL|Solyc08g075600.1.1	SL|Solyc04g012100.1.1	SL|Solyc04g009640.2.1	SL|Solyc04g012090.1.1	SL|Solyc07g006770.2.1	SL|Solyc04g014650.2.1
12	SL|Solyc05g009090.1.1	SL|Solyc05g009040.2.1	SL|Solyc05g009050.2.1	VV|GSVIVT01011854001	VR|XP_014513343.1	VA|gi1044555047refXP_017413644.1	VR|XP_014512822.1	VA|gi1044554285refXP_017413222.1
13	SL|Solyc05g008960.2.1	SL|Solyc05g008950.2.1	SL|Solyc05g008980.2.1	VA|gi1044593926refXP_017434389.1	VA|gi1044593928refXP_017434390.1	VA|gi1044593930refXP_017434391.1	VA|gi1044593971refXP_017434413.1	VR|XP_014517386.1
14	AT|AT2G30040.1	AT|AT1G07150.1	VV|GSVIVT01012686001	VR|XP_014503708.1	SL|Solyc07g064820.1.1	VA|gi1044594625refXP_017434787.1	VR|XP_014517408.1
15	VV|GSVIVT01008436001	VV|GSVIVT01028400001	AT|AT5G46330.1	SL|Solyc02g070890.2.1	VR|XP_014490154.1	VA|gi1044523405refXP_017406017.1	VV|GSVIVT01021407001
16	SL|Solyc03g007790.2.1	SL|Solyc06g036470.1.1	AT|AT5G24080.1	VV|GSVIVT01028785001	VR|XP_014513881.1	VA|gi1044557471refXP_017414887.1	VA|gi1044557468refXP_017414886.1
17	VR|XP_014494300.1	VR|XP_014494297.1	VR|XP_014494299.1	VR|XP_014494610.1	VR|XP_014494611.1	VA|gi1044592979refXP_017433883.1	VA|gi1044592977refXP_017433882.1
18	VV|GSVIVT01025346001	SL|Solyc01g006530.1.1	VR|XP_014515487.1	VA|gi1044593513refXP_017434173.1	VA|gi1044553541refXP_017412781.1	VA|gi1044552347refXP_017442568.1	VA|gi1044549993refXP_017441296.1
19	VV|GSVIVT01009412001	VV|GSVIVT01009414001	VR|XP_014499374.1	VA|gi1044595731refXP_017435372.1	VA|gi1044594048refXP_017434455.1	VR|XP_014498848.1
20	VR|XP_014498341.1	VR|XP_014490717.1	VA|gi1044565748refXP_017419173.1	VA|gi1044549165refXP_017440816.1	VV|GSVIVT01010376001	SL|Solyc05g015150.2.1
21	VR|XP_014503161.1	VR|XP_014503164.1	VA|gi1044582902refXP_017428418.1	VA|gi1044582904refXP_017428419.1	VA|gi1044583531refXP_017428794.1	VR|XP_014504562.1
22	VR|XP_014516009.1	VR|XP_014516601.1	VR|XP_014522921.1	VA|gi1044549307refXP_017440889.1	VA|gi1044549347refXP_017440912.1	VA|gi1044551017refXP_017441857.1
23	VA|gi1044526819refXP_017407890.1	VA|gi1044526719refXP_017407835.1	VV|GSVIVT01017953001	VR|XP_014519535.1	SL|Solyc09g075920.1.1	VR|XP_014520316.1
24	SL|Solyc07g018190.2.1	SL|Solyc10g085120.1.1	VR|XP_014511080.1	VR|XP_014514948.1	VA|gi1044562695refXP_017417603.1
25	VA|gi1044584382refXP_017429267.1	VA|gi1044567393refXP_017420033.1	VA|gi1044584384refXP_017429268.1	VA|gi1044567395refXP_017420034.1	VR|XP_014504462.1
26	AT|AT1G80870.1	VV|GSVIVT01015977001	SL|Solyc03g117550.1.1	VR|XP_014498515.1	VA|gi1044573257refXP_017423206.1
27	AT|AT5G51350.1	VV|GSVIVT01001044001	SL|Solyc07g005010.2.1	VA|gi1044572161refXP_017422615.1	VR|XP_014502194.1
28	AT|AT5G20050.1	VV|GSVIVT01015489001	SL|Solyc06g008890.2.1	VR|XP_014507736.1	VA|gi1044538336refXP_017430087.1
29	VR|XP_014519536.1	VR|XP_014519533.1	VR|XP_014520378.1	VA|gi1044526823refXP_017407892.1
30	VR|XP_014502685.1	VR|XP_014502686.1	VA|gi1044584400refXP_017429276.1	VA|gi1044585926refXP_017430083.1
31	VA|gi1044552816refXP_017412396.1	VA|gi1044552814refXP_017412395.1	VA|gi1044552818refXP_017412397.1	VR|XP_014523141.1
32	AT|AT4G00340.1	SL|Solyc01g094830.2.1	VR|XP_014516826.1	VA|gi1044527750refXP_017408387.1
33	AT|AT4G18640.1	SL|Solyc02g076660.2.1	VR|XP_014505288.1	VA|gi1044587874refXP_017431121.1
34	AT|AT2G45590.1	SL|Solyc01g094020.2.1	VR|XP_014522912.1	VA|gi1044586124refXP_017430187.1
35	AT|AT5G35370.1	SL|Solyc04g015460.2.1	VR|XP_014500351.1	VA|gi1044569229refXP_017421053.1
36	AT|AT1G34300.1	VV|GSVIVT01036817001	VR|XP_014516721.1	VA|gi1044548728refXP_017440580.1
37	VV|GSVIVT01011620001	SL|Solyc03g005130.1.1	VR|XP_014521139.1	VA|gi1044581878refXP_017427886.1
38	VV|GSVIVT01019038001	SL|Solyc02g089900.1.1	VR|XP_014520139.1	VA|gi1044579756refXP_017426749.1
39	AT|AT5G05160.1	AT|AT1G68400.1	SL|Solyc03g122230.1.1
40	VR|XP_014503367.1	VR|XP_014504026.1	VA|gi1044588148refXP_017431268.1
41	VA|gi1044523692refXP_017406177.1	VA|gi1044523704refXP_017406183.1	VR|XP_014494509.1
42	VA|gi1044585924refXP_017430082.1	VA|gi1044585922refXP_017430081.1	VR|XP_014502724.1
43	AT|AT4G09760.3	VV|GSVIVT01015513001	SL|Solyc02g069750.1.1
44	VV|GSVIVT01019205001	VR|XP_014506148.1	VA|gi1044594046refXP_017434454.1
45	VA|gi1044539315refXP_017435142.1	SL|Solyc07g005920.1.1	VR|XP_014506697.1
46	VV|GSVIVT01011842001	SL|Solyc05g008860.2.1	VR|XP_014514619.1
47	VV|GSVIVT01024382001	VR|XP_014492813.1	VA|gi1044567519refXP_017420097.1
48	VV|GSVIVT01035532001	VR|XP_014492769.1	VA|gi1044567017refXP_017419838.1
49	SL|Solyc09g083210.2.1	VR|XP_014514832.1	VA|gi1044558845refXP_017415595.1
50	AT|AT4G25390.2	AT|AT4G25390.1
51	AT|AT2G30940.2	AT|AT2G30940.1
52	SL|Solyc02g068830.1.1	SL|Solyc06g006010.1.1
53	VR|XP_014520481.1	VR|XP_014492624.1
54	VA|gi1044582906refXP_017428420.1	VA|gi1044582908refXP_017428421.1
55	AT|AT3G26700.1	VV|GSVIVT01032970001
56	VV|GSVIVT01020778001	SL|Solyc02g072070.2.1
57	VV|GSVIVT01019727001	SL|Solyc07g062170.1.1
58	VV|GSVIVT01026547001	SL|Solyc11g005630.1.1
59	VR|XP_014511529.1	VA|gi1044547852refXP_017440111.1
60	VR|XP_014521802.1	VA|gi1044583537refXP_017428797.1
61	VR|XP_014521803.1	VA|gi1044585323refXP_017429772.1
62	VR|XP_014492785.1	VA|gi1044569326refXP_017421107.1
63	VR|XP_014495699.1	VA|gi1044570046refXP_017421496.1
64	VR|XP_014508105.1	VA|gi1044532544refXP_017411008.1
65	VR|XP_014492796.1	VA|gi1044569992refXP_017421471.1
66	VR|XP_014510590.1	VA|gi1044544959refXP_017438575.1
67	VR|XP_014491057.1	VA|gi1044526539refXP_017407735.1
68	VR|XP_014511990.1	VA|gi1044554289refXP_017413224.1
69	VR|XP_014504460.1	VA|gi1044586018refXP_017430131.1
70	VR|XP_014491686.1	VA|gi1044575680refXP_017424544.1
71	VR|XP_014513586.1	VA|gi1044557767refXP_017415041.1
	Single-copy gene cluster
1	AT|AT1G80870.1;VV|GSVIVT01015977001;SL|Solyc03g117550.1.1;VR|XP_014498515.1;VA|gi1044573257refXP_017423206.1;
2	AT|AT5G51350.1;VV|GSVIVT01001044001;SL|Solyc07g005010.2.1;VA|gi1044572161refXP_017422615.1;VR|XP_014502194.1;
3	AT|AT5G20050.1;VV|GSVIVT01015489001;SL|Solyc06g008890.2.1;VR|XP_014507736.1;VA|gi1044538336refXP_017430087.1;
