# Supplementary material for: Orthology and synteny analysis of receptor-like kinases “RLK” and receptor-like proteins “RLP” in legumes
Source: BMC Genomics. 2021 Feb 10;22:113. doi: 10.1186/s12864-021-07384-w (PMC7874474; doi:10.1186/s12864-021-07384-w)
Supplement: Supplementary file 7 — Additional file 7: Table S5. orthologus, paralogus and single-copy gene clusters of RLP among VV, CC, PV, VU, MT, and GM. [file 12864_2021_7384_MOESM7_ESM.xlsx]

## Sheet:  Sheet1
Table S5: orthologus, paralogus and single-copy gene clusters of RLP among VV, CC, PV, VU, MT, and GM.
Cluste number	IDS
1	vvi|GSVIVT01017399001	vvi|GSVIVT01017385001	vvi|GSVIVT01017390001	vvi|GSVIVT01034283001	vvi|GSVIVT01017416001	vvi|GSVIVT01015972001	vvi|GSVIVT01013974001	vvi|GSVIVT01017419001	vvi|GSVIVT01017396001	vvi|GSVIVT01012819001	vvi|GSVIVT01016019001	pvu|Phvul.008G109600.1.p	pvu|Phvul.004G142600.1.p	pvu|Phvul.004G142700.1.p	pvu|Phvul.008G109300.1.p	vun|Vigun05g107200.2.p	vun|Vigun05g106800.1.p	vun|Vigun05g107200.1.p	vun|Vigun05g107400.1.p	vun|Vigun05g107600.2.p	vun|Vigun05g107600.3.p	vun|Vigun05g106100.1.p	vun|Vigun05g106100.2.p	vun|Vigun05g106200.1.p	vun|Vigun10g081300.1.p	vun|Vigun10g081400.1.p	mtr|Medtr8g077105.1	mtr|Medtr2g016200.1	mtr|Medtr4g015930.10	mtr|Medtr4g015930.11	mtr|Medtr4g015930.12	mtr|Medtr4g015930.13	mtr|Medtr4g015930.14	mtr|Medtr4g015930.2	mtr|Medtr4g015930.3	mtr|Medtr4g015930.4	mtr|Medtr4g015930.6	mtr|Medtr4g015930.7	mtr|Medtr4g015930.9	mtr|Medtr4g016800.1	mtr|Medtr4g016850.1	mtr|Medtr4g016910.1	mtr|Medtr4g015960.1	mtr|Medtr4g015930.1	mtr|Medtr4g015930.5	mtr|Medtr4g015930.8	mtr|Medtr4g016780.1	gma|Glyma.18G195200.5.p	gma|Glyma.07G143900.1.p
2	pvu|Phvul.004G099500.1.p	pvu|Phvul.004G099100.1.p	pvu|Phvul.004G100200.1.p	pvu|Phvul.004G100000.1.p	pvu|Phvul.004G099400.1.p	vun|Vigun04g137300.1.p	vun|Vigun04g133000.1.p	vun|Vigun04g133100.1.p	vun|Vigun04g133200.1.p	vun|Vigun04g133600.1.p	vun|Vigun04g133700.1.p	vun|Vigun04g134300.1.p	vun|Vigun04g136300.1.p	vun|Vigun04g136500.1.p	vun|Vigun04g136700.1.p	vun|Vigun04g136900.1.p	vun|Vigun04g137500.1.p	vun|Vigun04g137600.1.p	vun|Vigun04g137800.1.p	vun|Vigun04g137900.1.p	vun|Vigun04g139500.1.p	vun|Vigun04g139800.1.p	vun|Vigun04g137400.1.p	vun|Vigun04g138900.1.p	vun|Vigun04g136800.1.p	vun|Vigun04g139000.1.p	vun|Vigun04g133300.1.p	vun|Vigun04g134000.1.p	vun|Vigun04g134200.1.p	vun|Vigun04g137200.1.p	mtr|Medtr5g085910.1	mtr|Medtr5g085920.1	mtr|Medtr0061s0050.1	mtr|Medtr0017s0230.1	mtr|Medtr1g098980.1	mtr|Medtr3g031520.1	gma|Glyma.U006500.1.p	gma|Glyma.16G106200.1.p	gma|Glyma.16G163400.1.p	gma|Glyma.16G169900.1.p	gma|Glyma.16G170700.1.p	gma|Glyma.16G171100.1.p	gma|Glyma.16G171200.1.p	gma|Glyma.16G171400.1.p	gma|Glyma.16G171500.1.p	gma|Glyma.16G172100.1.p	gma|Glyma.16G172300.1.p	vun|Vigun04g138800.1.p	cca|KYP32412.1
3	vvi|GSVIVT01029646001	vvi|GSVIVT01016000001	vun|Vigun04g155100.1.p	vun|Vigun04g155500.1.p	vun|Vigun04g155600.1.p	vun|Vigun04g156500.1.p	vun|Vigun04g155200.1.p	vun|Vigun04g154800.1.p	vun|Vigun04g154200.1.p	gma|Glyma.16G186600.1.p	gma|Glyma.16G190600.1.p	gma|Glyma.16G191000.1.p	gma|Glyma.16G183300.1.p	gma|Glyma.16G184000.1.p	gma|Glyma.16G185100.1.p	gma|Glyma.16G186100.1.p	gma|Glyma.16G186200.1.p	gma|Glyma.16G187400.1.p	gma|Glyma.16G187900.1.p	gma|Glyma.16G188000.1.p	gma|Glyma.16G188300.1.p	gma|Glyma.16G190200.1.p	gma|Glyma.16G190400.1.p	gma|Glyma.16G191800.1.p	gma|Glyma.16G192300.1.p	gma|Glyma.16G192600.1.p	gma|Glyma.16G192800.1.p	gma|Glyma.16G182700.1.p	gma|Glyma.16G190000.1.p	gma|Glyma.16G191500.1.p	gma|Glyma.16G193600.1.p	gma|Glyma.U044500.1.p	gma|Glyma.16G184200.1.p	gma|Glyma.16G185800.1.p	gma|Glyma.16G192900.1.p	gma|Glyma.U007900.1.p	gma|Glyma.16G184700.1.p	gma|Glyma.16G187700.1.p	gma|Glyma.16G193700.1.p	gma|Glyma.16G183500.1.p	gma|Glyma.16G186400.1.p	gma|Glyma.16G190500.1.p	gma|Glyma.16G193300.1.p	gma|Glyma.16G193900.1.p	gma|Glyma.U002300.1.p	gma|Glyma.U035200.1.p	gma|Glyma.18G159300.1.p	gma|Glyma.U002400.1.p	cca|KYP38510.1
4	vvi|GSVIVT01018692001	vvi|GSVIVT01018682001	vvi|GSVIVT01024424001	vvi|GSVIVT01028773001	pvu|Phvul.004G105100.1.p	pvu|Phvul.004G105400.1.p	vun|Vigun04g147000.1.p	vun|Vigun04g117200.1.p	vun|Vigun04g117300.1.p	vun|Vigun04g117000.1.p	vun|Vigun04g143600.1.p	vun|Vigun01g058400.1.p	vun|Vigun04g142700.1.p	vun|Vigun04g143200.1.p	vun|Vigun04g143300.1.p	mtr|Medtr4g011860.1	mtr|Medtr6g038670.1	mtr|Medtr6g038700.1	mtr|Medtr6g037750.1	mtr|Medtr6g038730.1	mtr|Medtr6g038790.1	mtr|Medtr6g038790.2	mtr|Medtr6g038910.1	mtr|Medtr6g039180.1	gma|Glyma.12G123400.1.p	gma|Glyma.16G129300.1.p	gma|Glyma.16G173900.1.p	gma|Glyma.16G173900.2.p	gma|Glyma.16G174100.1.p	gma|Glyma.16G174600.1.p	gma|Glyma.16G174800.1.p	gma|Glyma.16G175100.1.p	gma|Glyma.16G175100.2.p	gma|Glyma.16G174700.1.p	gma|Glyma.16G176400.1.p	gma|Glyma.16G176800.1.p	gma|Glyma.U043600.1.p	gma|Glyma.16G176600.1.p	gma|Glyma.16G175000.1.p	cca|KYP61904.1	vun|Vigun04g144600.1.p	cca|KYP62046.1	vun|Vigun04g145100.1.p	pvu|Phvul.004G084600.1.p	vun|Vigun04g143100.1.p	mtr|Medtr6g038940.1	vun|Vigun04g146800.1.p	vun|Vigun04g116900.1.p	pvu|Phvul.004G103700.1.p
5	cca|KYP63716.1	cca|KYP35018.1	vun|Vigun05g099000.1.p	vun|Vigun05g096400.1.p	vun|Vigun05g099100.1.p	vun|Vigun10g055000.1.p	vun|Vigun10g055000.2.p	vun|Vigun10g055000.3.p	vun|Vigun10g055200.1.p	vun|Vigun10g083000.1.p	mtr|Medtr4g017370.1	mtr|Medtr4g017260.1	mtr|Medtr4g017280.1	mtr|Medtr4g017350.1	mtr|Medtr4g017490.1	mtr|Medtr4g017600.1	mtr|Medtr5g046350.1	mtr|Medtr4g417270.1	gma|Glyma.03G087400.1.p	gma|Glyma.18G205500.1.p	cca|KYP33486.1	pvu|Phvul.010G013700.1.p	vun|Vigun10g054900.1.p	gma|Glyma.01G117200.1.p	pvu|Phvul.008G094000.1.p	gma|Glyma.07G080600.1.p	vvi|GSVIVT01030335001	pvu|Phvul.010G014101.1.p	vun|Vigun10g083200.1.p	vun|Vigun10g055300.1.p	vun|Vigun10g054700.1.p	gma|Glyma.01G117000.1.p	pvu|Phvul.008G093900.1.p	pvu|Phvul.010G013600.1.p	gma|Glyma.18G205600.1.p	pvu|Phvul.010G088600.1.p	pvu|Phvul.008G096900.1.p	mtr|Medtr4g417260.1
6	cca|KYP60284.1	cca|KYP60285.1	vvi|GSVIVT01037155001	vvi|GSVIVT01012274001	vvi|GSVIVT01026086001	vvi|GSVIVT01020334001	mtr|Medtr4g046920.1	mtr|Medtr4g064760.1	mtr|Medtr5g086530.1	mtr|Medtr5g086570.1	mtr|Medtr5g086630.1	mtr|Medtr5g086810.1	mtr|Medtr5g086945.1	mtr|Medtr5g087070.1	mtr|Medtr5g087080.1	mtr|Medtr5g087090.1	mtr|Medtr5g087320.1	mtr|Medtr5g086550.1	mtr|Medtr3g045020.1	gma|Glyma.14G046000.1.p	gma|Glyma.14G042300.1.p	gma|Glyma.14G043300.1.p	gma|Glyma.14G042100.1.p	gma|Glyma.14G042500.1.p	gma|Glyma.14G042900.1.p	gma|Glyma.14G044400.1.p	gma|Glyma.14G106400.1.p	gma|Glyma.14G042700.1.p	gma|Glyma.14G043000.1.p	pvu|Phvul.008G210400.1.p	cca|KYP71043.1	pvu|Phvul.008G210814.1.p	vvi|GSVIVT01029712001	pvu|Phvul.008G210800.1.p
7	vvi|GSVIVT01030338001	vvi|GSVIVT01030345001	vvi|GSVIVT01030353001	vun|Vigun05g097600.1.p	vun|Vigun05g097800.2.p	vun|Vigun10g084200.1.p	vun|Vigun10g084200.3.p	vun|Vigun10g084200.2.p	mtr|Medtr4g017710.1	mtr|Medtr4g013315.1	mtr|Medtr4g017700.1	mtr|Medtr4g017720.1	mtr|Medtr4g018910.1	mtr|Medtr4g019010.1	mtr|Medtr4g017730.1	mtr|Medtr4g018940.1	mtr|Medtr4g017640.1	gma|Glyma.07G153200.1.p	gma|Glyma.07G153200.2.p	gma|Glyma.18G204300.1.p	gma|Glyma.18G204500.1.p	gma|Glyma.18G204300.2.p	gma|Glyma.07G153500.1.p	gma|Glyma.18G204400.1.p	gma|Glyma.18G204600.1.p	gma|Glyma.03G052400.1.p	cca|KYP41800.1	cca|KYP41797.1	pvu|Phvul.010G073300.1.p	vun|Vigun10g082900.1.p	vun|Vigun05g097800.1.p	gma|Glyma.03G066500.1.p
8	pvu|Phvul.008G274000.1.p	pvu|Phvul.008G273900.1.p	vun|Vigun08g208100.1.p	vun|Vigun08g207900.1.p	mtr|Medtr5g096340.1	mtr|Medtr4g032320.1	mtr|Medtr5g079980.1	mtr|Medtr6g471240.1	mtr|Medtr5g095120.1	mtr|Medtr3g027330.1	mtr|Medtr2g032560.1	mtr|Medtr5g096360.1	gma|Glyma.16G169100.1.p	gma|Glyma.16G169300.1.p	gma|Glyma.16G169400.1.p	gma|Glyma.16G169500.1.p	gma|Glyma.16G169200.1.p	gma|Glyma.16G168700.1.p	gma|Glyma.16G169700.1.p	cca|KYP59509.1	cca|KYP59506.1	cca|KYP34202.1	vun|Vigun08g205600.1.p	mtr|Medtr5g080000.1	pvu|Phvul.008G273600.1.p	gma|Glyma.14G015500.1.p
9	vun|Vigun01g089300.1.p	vun|Vigun01g090000.1.p	mtr|Medtr3g041560.1	mtr|Medtr0640s0020.1	mtr|Medtr3g041560.2	mtr|Medtr3g048440.1	mtr|Medtr3g048590.1	mtr|Medtr3g048740.1	mtr|Medtr3g048785.1	mtr|Medtr3g048860.1	mtr|Medtr3g048910.1	mtr|Medtr3g449240.1	mtr|Medtr3g451090.1	mtr|Medtr3g452210.1	mtr|Medtr3g452730.1	mtr|Medtr3g452760.1	mtr|Medtr3g452770.1	mtr|Medtr3g452790.1	mtr|Medtr3g452800.1	mtr|Medtr3g452900.1	mtr|Medtr4g011310.1	mtr|Medtr8g023445.1	mtr|Medtr3g048470.1	mtr|Medtr0274s0010.1	vun|Vigun01g089100.1.p	gma|Glyma.19G115000.1.p
10	vvi|GSVIVT01028928001	vvi|GSVIVT01020945001	vvi|GSVIVT01028924001	pvu|Phvul.004G115700.1.p	pvu|Phvul.004G115700.2.p	gma|Glyma.16G191700.1.p	gma|Glyma.16G183400.1.p	gma|Glyma.16G184300.1.p	gma|Glyma.16G184800.1.p	gma|Glyma.16G185300.1.p	gma|Glyma.16G185400.1.p	gma|Glyma.16G186500.1.p	gma|Glyma.16G186700.1.p	gma|Glyma.16G186900.1.p	gma|Glyma.16G187600.1.p	gma|Glyma.16G188100.1.p	gma|Glyma.U002100.1.p	gma|Glyma.16G188700.1.p	gma|Glyma.16G193500.1.p	gma|Glyma.16G183000.1.p	gma|Glyma.16G187800.1.p	mtr|Medtr7g014430.1	vun|Vigun04g155700.1.p	vun|Vigun04g144900.1.p
11	pvu|Phvul.004G125100.2.p	pvu|Phvul.004G125100.3.p	pvu|Phvul.008G077300.3.p	pvu|Phvul.008G077300.4.p	pvu|Phvul.008G077300.5.p	vun|Vigun05g081100.3.p	vun|Vigun05g081100.6.p	vun|Vigun05g081200.4.p	vun|Vigun05g081200.5.p	vun|Vigun05g081200.6.p	gma|Glyma.16G202200.3.p	gma|Glyma.16G201900.1.p	gma|Glyma.16G202200.2.p	gma|Glyma.16G202400.2.p	cca|KYP67399.1	mtr|Medtr1g104890.5	vvi|GSVIVT01030637001	mtr|Medtr2g088930.1	gma|Glyma.13G305900.1.p
12	vun|Vigun07g219700.1.p	vun|Vigun07g039700.1.p	vun|Vigun07g219600.1.p	mtr|Medtr8g041190.1	mtr|Medtr8g040925.1	mtr|Medtr8g041100.1	mtr|Medtr8g041150.1	mtr|Medtr8g046150.1	gma|Glyma.10G228000.1.p	gma|Glyma.10G228100.1.p	gma|Glyma.10G228200.1.p	gma|Glyma.10G228600.1.p	gma|Glyma.10G228800.1.p	cca|KYP74826.1	pvu|Phvul.007G246600.1.p	pvu|Phvul.007G077500.1.p	gma|Glyma.U037600.1.p
13	vvi|GSVIVT01030071001	vvi|GSVIVT01013995001	vvi|GSVIVT01030062001	mtr|Medtr7g009470.1	mtr|Medtr7g009450.1	mtr|Medtr7g009510.1	mtr|Medtr7g009540.1	mtr|Medtr7g009570.1	mtr|Medtr7g009580.1	mtr|Medtr7g009790.1	mtr|Medtr7g010730.1	vun|Vigun05g044700.1.p	vvi|GSVIVT01001407001	pvu|Phvul.008G043400.1.p	gma|Glyma.09G145600.1.p
14	pvu|Phvul.004G044800.1.p	pvu|Phvul.004G044900.1.p	vun|Vigun04g065400.1.p	vun|Vigun04g066200.1.p	vun|Vigun04g066400.1.p	mtr|Medtr6g016195.1	mtr|Medtr0087s0030.1	mtr|Medtr0087s0040.1	mtr|Medtr6g016130.1	mtr|Medtr6g016210.1	mtr|Medtr0087s0090.1	mtr|Medtr0087s0020.1	mtr|Medtr6g016140.1	mtr|Medtr0087s0050.1	cca|KYP48207.1
15	gma|Glyma.13G236700.1.p	gma|Glyma.13G236700.2.p	gma|Glyma.13G236700.3.p	gma|Glyma.15G076900.1.p	gma|Glyma.15G076900.2.p	gma|Glyma.15G076900.3.p	gma|Glyma.15G076900.5.p	gma|Glyma.15G076900.4.p	vvi|GSVIVT01021096001	mtr|Medtr2g014290.1	pvu|Phvul.006G183300.2.p	pvu|Phvul.006G183300.1.p	vun|Vigun06g199100.3.p	vun|Vigun06g199100.2.p	vun|Vigun06g199100.1.p
16	vvi|GSVIVT01038464001	vvi|GSVIVT01001697001	vvi|GSVIVT01037075001	vvi|GSVIVT01037079001	vvi|GSVIVT01037080001	mtr|Medtr0163s0020.1	mtr|Medtr0684s0020.1	mtr|Medtr1g090930.1	mtr|Medtr1g090937.1	mtr|Medtr1g090957.1	mtr|Medtr1g090960.1	mtr|Medtr3g027280.1	mtr|Medtr3g047140.1	gma|Glyma.08G065700.1.p
17	vvi|GSVIVT01001802001	vvi|GSVIVT01001803001	vun|Vigun05g165400.1.p	vun|Vigun05g165300.1.p	vun|Vigun07g055700.1.p	mtr|Medtr2g055360.1	mtr|Medtr2g450870.1	cca|KYP73566.1	gma|Glyma.20G080700.1.p	cca|KYP73567.1	gma|Glyma.10G129000.1.p	mtr|Medtr2g055690.1	gma|Glyma.10G129400.1.p	vun|Vigun07g049200.1.p
18	cca|KYP75286.1	cca|KYP47780.1	pvu|Phvul.002G052000.1.p	pvu|Phvul.007G045100.1.p	vun|Vigun02g202100.1.p	vun|Vigun07g252200.1.p	mtr|Medtr5g005100.1	mtr|Medtr1g106940.1	gma|Glyma.01G242800.1.p	gma|Glyma.10G257300.1.p	gma|Glyma.11G001500.1.p	gma|Glyma.20G133800.1.p	vvi|GSVIVT01037845001
19	mtr|Medtr2g018770.1	mtr|Medtr2g018770.2	cca|KYP45165.1	cca|KYP52989.1	pvu|Phvul.002G177500.1.p	vun|Vigun03g172300.1.p	gma|Glyma.05G144000.1.p	vvi|GSVIVT01021556001	pvu|Phvul.006G167800.1.p	vun|Vigun06g180600.1.p	gma|Glyma.15G091500.1.p	gma|Glyma.13G221000.1.p	gma|Glyma.08G100300.1.p
20	gma|Glyma.06G188500.1.p	gma|Glyma.04G176600.1.p	gma|Glyma.18G128600.1.p	gma|Glyma.18G128600.2.p	cca|KYP42992.1	vvi|GSVIVT01020111001	pvu|Phvul.003G071700.1.p	vun|Vigun03g215200.1.p	mtr|Medtr8g061960.1	cca|KYP37807.1	pvu|Phvul.009G183900.1.p	vun|Vigun09g079800.1.p	gma|Glyma.08G294300.1.p
21	gma|Glyma.07G262800.2.p	gma|Glyma.07G262800.1.p	gma|Glyma.17G011300.1.p	cca|KYP62743.1	vvi|GSVIVT01012680001	pvu|Phvul.006G147700.1.p	vun|Vigun06g159500.1.p	mtr|Medtr2g023970.1	gma|Glyma.15G110400.1.p	cca|KYP58262.1	pvu|Phvul.003G080900.1.p	vun|Vigun03g444400.1.p	mtr|Medtr4g132450.1
22	pvu|Phvul.009G176400.1.p	pvu|Phvul.003G202100.1.p	cca|KYP70259.1	vun|Vigun03g322700.1.p	cca|KYP51579.1	vun|Vigun09g088600.1.p	mtr|Medtr4g105520.1	gma|Glyma.04G185400.1.p	vvi|GSVIVT01018835001	gma|Glyma.05G039100.1.p	vvi|GSVIVT01025477001	gma|Glyma.17G087700.1.p
23	pvu|Phvul.003G119000.1.p	pvu|Phvul.003G119000.2.p	gma|Glyma.17G038100.2.p	gma|Glyma.17G038100.1.p	gma|Glyma.17G038100.3.p	gma|Glyma.17G038100.4.p	gma|Glyma.17G038100.5.p	gma|Glyma.17G038100.6.p	cca|KYP52587.1	vvi|GSVIVT01017641001	vun|Vigun03g410000.1.p	mtr|Medtr4g123090.1
24	vvi|GSVIVT01014518001	vvi|GSVIVT01014524001	vvi|GSVIVT01014532001	vun|Vigun11g080100.1.p	vun|Vigun11g048500.5.p	mtr|Medtr5g067290.1	mtr|Medtr3g007590.1	gma|Glyma.06G258100.1.p	gma|Glyma.06G258100.2.p	cca|KYP61658.1	vun|Vigun11g069400.2.p
25	mtr|Medtr8g032940.1	mtr|Medtr8g032890.1	mtr|Medtr8g043660.1	gma|Glyma.18G228600.1.p	gma|Glyma.09G263500.1.p	cca|KYP64398.1	pvu|Phvul.008G069500.1.p	vun|Vigun05g073200.1.p	pvu|Phvul.010G089500.1.p	vun|Vigun10g118700.1.p	gma|Glyma.07G079600.1.p
26	mtr|Medtr5g041210.1	mtr|Medtr5g041210.2	gma|Glyma.01G048500.1.p	gma|Glyma.01G048500.2.p	gma|Glyma.01G048500.3.p	gma|Glyma.01G048500.4.p	gma|Glyma.02G108100.1.p	cca|KYP45426.1	vvi|GSVIVT01019973001	pvu|Phvul.002G084400.1.p	vun|Vigun02g059900.1.p
27	gma|Glyma.06G290700.1.p	gma|Glyma.12G116200.1.p	cca|KYP49307.1	vvi|GSVIVT01031843001	pvu|Phvul.002G314200.1.p	vun|Vigun04g017600.1.p	gma|Glyma.08G039400.1.p	cca|KYP74995.1	mtr|Medtr4g078535.1	vun|Vigun03g019900.1.p	pvu|Phvul.011G115300.1.p
28	pvu|Phvul.002G280200.1.p	pvu|Phvul.002G280300.1.p	vun|Vigun03g054100.2.p	vun|Vigun03g054100.1.p	vun|Vigun03g054200.1.p	gma|Glyma.08G006500.1.p	gma|Glyma.05G199200.1.p	cca|KYP48985.1	vvi|GSVIVT01001120001	mtr|Medtr8g095680.1
29	pvu|Phvul.007G087500.1.p	pvu|Phvul.007G087200.1.p	pvu|Phvul.001G043000.1.p	pvu|Phvul.007G087800.1.p	gma|Glyma.15G254300.1.p	gma|Glyma.20G173500.1.p	cca|KYP51038.1	vun|Vigun08g046500.1.p	vun|Vigun08g046400.1.p	pvu|Phvul.001G042800.1.p
30	vun|Vigun09g239600.1.p	vun|Vigun09g239600.2.p	vun|Vigun09g239600.3.p	gma|Glyma.04G037600.1.p	gma|Glyma.06G038500.1.p	cca|KYP50921.1	pvu|Phvul.009G063800.1.p	mtr|Medtr1g019780.1	gma|Glyma.17G243300.1.p	mtr|Medtr3g101480.1
31	mtr|Medtr2g017420.1	mtr|Medtr2g017470.1	mtr|Medtr2g017480.1	mtr|Medtr2g017495.1	cca|KYP36443.1	cca|KYP36367.1	vun|Vigun07g185300.1.p	gma|Glyma.15G088400.1.p	vvi|GSVIVT01033116001	gma|Glyma.18G191700.1.p
32	gma|Glyma.16G025100.1.p	gma|Glyma.07G056200.1.p	cca|KYP54606.1	vvi|GSVIVT01027094001	pvu|Phvul.010G113700.1.p	vun|Vigun10g145600.1.p	mtr|Medtr8g027745.1	vun|Vigun06g123400.1.p	gma|Glyma.19G255700.1.p	pvu|Phvul.006G112600.1.p
33	pvu|Phvul.003G194900.2.p	pvu|Phvul.003G194900.1.p	vun|Vigun03g331200.2.p	vun|Vigun03g331200.1.p	gma|Glyma.17G095300.2.p	gma|Glyma.05G031600.1.p	gma|Glyma.17G095300.1.p	cca|KYP51721.1	mtr|Medtr4g107360.1
34	vun|Vigun01g007400.1.p	vun|Vigun05g083400.1.p	vun|Vigun05g083500.1.p	vun|Vigun05g083300.1.p	gma|Glyma.13G003500.1.p	gma|Glyma.09G272100.1.p	gma|Glyma.09G272100.2.p	pvu|Phvul.006G001500.1.p	mtr|Medtr3g082130.1
35	vun|Vigun09g243800.1.p	vun|Vigun08g018100.1.p	gma|Glyma.17G248400.2.p	gma|Glyma.14G077200.1.p	gma|Glyma.17G248400.1.p	gma|Glyma.17G248400.3.p	gma|Glyma.17G248400.4.p	pvu|Phvul.001G016500.1.p	mtr|Medtr1g021950.1
36	mtr|Medtr8g068030.1	mtr|Medtr8g068040.1	gma|Glyma.08G274600.1.p	gma|Glyma.18G150100.1.p	cca|KYP42120.1	vvi|GSVIVT01003865001	vun|Vigun03g227600.1.p	mtr|Medtr8g067940.1	gma|Glyma.18G150200.1.p
37	gma|Glyma.17G157400.1.p	gma|Glyma.05G109600.1.p	gma|Glyma.06G302300.1.p	gma|Glyma.12G101800.1.p	cca|KYP53149.1	vvi|GSVIVT01000416001	pvu|Phvul.003G231900.1.p	vun|Vigun03g290600.1.p	pvu|Phvul.011G107000.1.p
38	gma|Glyma.02G220900.2.p	gma|Glyma.02G220900.1.p	gma|Glyma.14G188400.1.p	cca|KYP53800.1	vvi|GSVIVT01038679001	pvu|Phvul.008G188000.1.p	vun|Vigun09g137400.1.p	gma|Glyma.06G139000.1.p	vun|Vigun08g114500.1.p
39	vvi|GSVIVT01005169001	vvi|GSVIVT01005164001	vun|Vigun07g248300.1.p	vun|Vigun07g248400.1.p	mtr|Medtr1g105855.1	mtr|Medtr1g105860.3	gma|Glyma.10G254100.1.p	pvu|Phvul.007G049300.1.p
40	pvu|Phvul.008G082200.2.p	pvu|Phvul.008G082200.1.p	gma|Glyma.09G274300.2.p	gma|Glyma.09G274300.1.p	gma|Glyma.09G274300.3.p	gma|Glyma.18G213400.1.p	cca|KYP44712.1	vun|Vigun05g085700.1.p
41	pvu|Phvul.005G078100.13.p	pvu|Phvul.005G078100.14.p	mtr|Medtr2g075140.1	mtr|Medtr2g075140.2	gma|Glyma.01G118300.2.p	gma|Glyma.01G118300.1.p	vvi|GSVIVT01035865001	vvi|GSVIVT01014120001
42	vun|Vigun05g057100.1.p	vun|Vigun05g057100.2.p	cca|KYP47636.1	vvi|GSVIVT01019130001	pvu|Phvul.008G055400.2.p	mtr|Medtr7g079550.1	gma|Glyma.18G240800.1.p	gma|Glyma.09G251800.1.p
43	mtr|Medtr8g086590.1	mtr|Medtr2g016620.1	gma|Glyma.15G084800.1.p	gma|Glyma.13G227700.1.p	cca|KYP50368.1	pvu|Phvul.006G174100.1.p	vun|Vigun03g097400.1.p	pvu|Phvul.002G240100.1.p
44	mtr|Medtr3g451890.1	mtr|Medtr3g452750.1	mtr|Medtr3g452970.1	mtr|Medtr3g048760.1	mtr|Medtr3g452850.1	mtr|Medtr3g452880.1	mtr|Medtr6g038190.1	cca|KYP39082.1
45	mtr|Medtr4g073730.2	mtr|Medtr4g073730.3	gma|Glyma.11G106100.1.p	gma|Glyma.11G106100.4.p	gma|Glyma.12G031000.1.p	cca|KYP68341.1	pvu|Phvul.011G034100.1.p	vun|Vigun11g189000.1.p
46	vvi|GSVIVT01001418001	vvi|GSVIVT01001412001	vun|Vigun04g126600.1.p	vun|Vigun04g126400.1.p	gma|Glyma.16G162300.1.p	gma|Glyma.02G077600.1.p	cca|KYP56346.1
47	vvi|GSVIVT01020793001	vvi|GSVIVT01020771001	vun|Vigun05g139400.1.p	pvu|Phvul.005G061160.1.p	pvu|Phvul.005G065700.1.p	mtr|Medtr2g076590.1	gma|Glyma.13G270100.1.p
48	mtr|Medtr5g022310.2	mtr|Medtr5g022310.1	gma|Glyma.01G165600.1.p	gma|Glyma.11G077700.1.p	vvi|GSVIVT01018769001	pvu|Phvul.002G107900.1.p	vun|Vigun02g121900.1.p
49	mtr|Medtr8g075510.1	mtr|Medtr8g075510.2	gma|Glyma.02G047400.1.p	gma|Glyma.16G126900.1.p	cca|KYP36424.1	pvu|Phvul.003G263400.1.p	vun|Vigun03g257700.1.p
50	mtr|Medtr4g094730.2	mtr|Medtr4g094730.1	cca|KYP50276.1	vvi|GSVIVT01023937001	pvu|Phvul.002G188800.1.p	vun|Vigun03g152600.1.p	gma|Glyma.05G133700.1.p
51	gma|Glyma.18G040800.2.p	gma|Glyma.18G040800.1.p	cca|KYP75952.1	vvi|GSVIVT01030681001	pvu|Phvul.001G229800.1.p	vun|Vigun01g215000.1.p	mtr|Medtr3g065370.1
52	gma|Glyma.09G193500.1.p	gma|Glyma.01G146000.1.p	cca|KYP66939.1	vvi|GSVIVT01015345001	pvu|Phvul.004G168700.1.p	vun|Vigun04g010200.1.p	mtr|Medtr6g088320.1
53	gma|Glyma.01G078000.2.p	gma|Glyma.01G078000.1.p	gma|Glyma.U023800.1.p	cca|KYP37968.1	vvi|GSVIVT01027651001	pvu|Phvul.008G154300.1.p	vun|Vigun05g155800.1.p
54	gma|Glyma.10G133900.2.p	gma|Glyma.10G133900.1.p	gma|Glyma.20G083000.1.p	gma|Glyma.20G083000.2.p	vun|Vigun07g057900.1.p	pvu|Phvul.007G231300.1.p	mtr|Medtr1g044580.1
55	gma|Glyma.20G200200.1.p	gma|Glyma.10G190500.1.p	cca|KYP60767.1	vvi|GSVIVT01027913001	pvu|Phvul.L001744.1.p	vun|Vigun07g181500.1.p	mtr|Medtr1g073320.1
56	gma|Glyma.05G235200.1.p	gma|Glyma.08G042600.1.p	cca|KYP61537.1	vvi|GSVIVT01011675001	pvu|Phvul.002G319900.1.p	vun|Vigun03g013200.1.p	mtr|Medtr8g104990.1
57	gma|Glyma.18G210600.1.p	gma|Glyma.09G278200.1.p	cca|KYP49051.1	vvi|GSVIVT01030223001	pvu|Phvul.008G087300.1.p	vun|Vigun05g090000.1.p	mtr|Medtr7g072460.1
58	gma|Glyma.18G193900.1.p	gma|Glyma.07G143000.1.p	cca|KYP37970.1	vvi|GSVIVT01034031001	pvu|Phvul.008G111500.1.p	vun|Vigun05g109300.1.p	mtr|Medtr7g066210.1
59	gma|Glyma.08G022900.1.p	gma|Glyma.05G217000.1.p	cca|KYP58701.1	pvu|Phvul.002G298300.1.p	vun|Vigun03g036000.1.p	mtr|Medtr8g099515.1	vvi|GSVIVT01019530001
60	cca|KYP59693.1	cca|KYP59711.1	mtr|Medtr3g098430.1	mtr|Medtr3g098430.2	gma|Glyma.06G162600.2.p	gma|Glyma.04G202900.2.p
61	vvi|GSVIVT01016919001	vvi|GSVIVT01016918001	cca|KYP54115.1	pvu|Phvul.005G162400.2.p	vun|Vigun05g278700.2.p	mtr|Medtr8g014760.3
62	vvi|GSVIVT01025484001	vvi|GSVIVT01025479001	vun|Vigun11g178400.1.p	pvu|Phvul.011G042100.1.p	mtr|Medtr4g070950.1	gma|Glyma.11G114200.1.p
63	vvi|GSVIVT01008777001	vvi|GSVIVT01008466001	gma|Glyma.13G077700.1.p	gma|Glyma.14G151900.1.p	cca|KYP75208.1	mtr|Medtr1g027610.1
64	vvi|GSVIVT01020562001	vvi|GSVIVT01000445001	vvi|GSVIVT01020563001	pvu|Phvul.002G220100.1.p	vun|Vigun05g130800.4.p	mtr|Medtr7g056510.5
65	vun|Vigun10g106800.3.p	vun|Vigun10g106800.1.p	vun|Vigun10g106800.2.p	cca|KYP46485.1	pvu|Phvul.010G079800.1.p	gma|Glyma.01G137600.1.p
66	vun|Vigun08g143800.1.p	vun|Vigun08g143800.2.p	gma|Glyma.14G213600.1.p	gma|Glyma.02G244200.1.p	pvu|Phvul.008G237100.2.p	mtr|Medtr5g078030.1
67	mtr|Medtr6g082920.1	mtr|Medtr6g082820.1	mtr|Medtr6g082940.1	mtr|Medtr6g082980.1	mtr|Medtr6g083000.1	mtr|Medtr6g083010.1
68	mtr|Medtr2g038860.1	mtr|Medtr2g038705.1	gma|Glyma.09G062600.1.p	gma|Glyma.15G169100.1.p	pvu|Phvul.009G233200.1.p	vun|Vigun09g032600.1.p
69	gma|Glyma.07G212200.2.p	gma|Glyma.02G132800.1.p	gma|Glyma.07G212200.1.p	cca|KYP76356.1	pvu|Phvul.007G054600.1.p	mtr|Medtr4g086250.1
70	gma|Glyma.10G251700.1.p	gma|Glyma.20G141800.1.p	cca|KYP75073.1	pvu|Phvul.007G052800.1.p	vun|Vigun07g244200.1.p	mtr|Medtr1g105495.1
71	gma|Glyma.02G025000.1.p	gma|Glyma.01G039800.1.p	cca|KYP65949.1	pvu|Phvul.002G079900.1.p	vun|Vigun02g068200.1.p	mtr|Medtr5g037300.1
72	gma|Glyma.14G077300.1.p	gma|Glyma.14G077300.2.p	gma|Glyma.17G248300.1.p	pvu|Phvul.001G016600.1.p	vun|Vigun08g018200.1.p	mtr|Medtr3g111620.1
73	gma|Glyma.14G173600.3.p	gma|Glyma.14G173300.1.p	gma|Glyma.14G173600.1.p	gma|Glyma.14G173600.2.p	gma|Glyma.14G173600.4.p	pvu|Phvul.008G173600.1.p
74	gma|Glyma.05G150400.1.p	gma|Glyma.08G107300.1.p	cca|KYP38310.1	pvu|Phvul.001G265300.1.p	mtr|Medtr8g081040.1	gma|Glyma.11G253900.1.p
75	gma|Glyma.17G064900.1.p	gma|Glyma.13G095300.1.p	cca|KYP57449.1	pvu|Phvul.003G147300.1.p	vun|Vigun03g381300.1.p	mtr|Medtr4g128400.1
76	gma|Glyma.02G150900.2.p	gma|Glyma.02G150900.1.p	gma|Glyma.10G023100.1.p	vvi|GSVIVT01011042001	pvu|Phvul.007G167800.1.p	vun|Vigun07g114600.1.p
77	gma|Glyma.13G176900.1.p	gma|Glyma.07G199500.1.p	cca|KYP39538.1	pvu|Phvul.002G230800.1.p	vun|Vigun03g106100.1.p	pvu|Phvul.002G230800.2.p
78	gma|Glyma.03G074300.1.p	gma|Glyma.01G109200.1.p	cca|KYP67700.1	pvu|Phvul.010G006300.1.p	vun|Vigun10g071300.1.p	mtr|Medtr4g019080.1
79	gma|Glyma.01G087700.1.p	gma|Glyma.02G099800.1.p	vvi|GSVIVT01011948001	pvu|Phvul.003G027500.1.p	vun|Vigun02g037700.1.p	mtr|Medtr5g053610.1
80	gma|Glyma.11G225900.1.p	gma|Glyma.18G031400.1.p	cca|KYP78587.1	pvu|Phvul.001G239200.1.p	vun|Vigun01g223300.1.p	mtr|Medtr3g069910.1
81	gma|Glyma.19G192000.1.p	gma|Glyma.03G191300.1.p	cca|KYP70922.1	vvi|GSVIVT01033786001	pvu|Phvul.001G186800.1.p	mtr|Medtr7g103870.1
82	cca|KYP67194.1	pvu|Phvul.002G061200.1.p	vun|Vigun02g168400.1.p	gma|Glyma.01G211000.1.p	cca|KYP55399.1	mtr|Medtr4g101630.1
83	cca|KYP64240.1	vvi|GSVIVT01026990001	pvu|Phvul.008G060000.1.p	vun|Vigun05g062200.1.p	mtr|Medtr7g078220.1	gma|Glyma.18G236000.1.p
84	vun|Vigun11g096700.1.p	vun|Vigun07g082700.1.p	vun|Vigun07g082800.1.p	mtr|Medtr1g062340.1	mtr|Medtr1g062630.1
85	mtr|Medtr4g091020.1	mtr|Medtr4g091010.1	pvu|Phvul.002G222400.1.p	vun|Vigun03g115000.1.p	gma|Glyma.07G190500.1.p
86	gma|Glyma.19G168000.1.p	gma|Glyma.03G166900.1.p	mtr|Medtr7g098410.1	pvu|Phvul.001G164400.1.p	vun|Vigun01g146400.1.p
87	gma|Glyma.20G137000.1.p	gma|Glyma.10G254500.1.p	cca|KYP75234.1	vvi|GSVIVT01037018001	mtr|Medtr1g105900.1
88	gma|Glyma.11G140800.1.p	gma|Glyma.12G064300.1.p	pvu|Phvul.011G065300.1.p	vun|Vigun11g154200.1.p	mtr|Medtr4g063630.1
89	cca|KYP74500.1	pvu|Phvul.007G117000.1.p	vun|Vigun07g157900.1.p	mtr|Medtr1g080350.1	gma|Glyma.10G165400.1.p
90	cca|KYP48467.1	pvu|Phvul.006G196800.1.p	vun|Vigun06g212800.1.p	mtr|Medtr2g010730.1	gma|Glyma.13G251500.1.p
91	cca|KYP47671.1	pvu|Phvul.006G033800.1.p	vun|Vigun06g041200.1.p	mtr|Medtr3g089540.1	gma|Glyma.08G309600.1.p
92	cca|KYP74128.1	vvi|GSVIVT01028413001	pvu|Phvul.007G189600.1.p	vun|Vigun07g092000.1.p	gma|Glyma.13G126700.1.p
93	cca|KYP41943.1	pvu|Phvul.003G014400.1.p	vun|Vigun02g015600.1.p	mtr|Medtr1g033420.1	gma|Glyma.20G012300.1.p
94	vvi|GSVIVT01013055001	pvu|Phvul.002G136200.1.p	vun|Vigun02g095300.1.p	mtr|Medtr5g029100.1	gma|Glyma.01G013900.1.p
95	cca|KYP48310.1	pvu|Phvul.009G067000.1.p	vun|Vigun09g236100.1.p	mtr|Medtr3g102120.1	gma|Glyma.06G042300.1.p
96	cca|KYP69882.1	vvi|GSVIVT01038717001	pvu|Phvul.009G054000.1.p	vun|Vigun09g150900.2.p	mtr|Medtr3g091200.1
97	cca|KYP53016.1	pvu|Phvul.007G102400.1.p	vun|Vigun07g195200.1.p	mtr|Medtr1g093630.1	gma|Glyma.20G186100.1.p
98	vun|Vigun06g179000.1.p	mtr|Medtr2g019170.1	vvi|GSVIVT01021521001	pvu|Phvul.006G165901.1.p	gma|Glyma.15G093000.1.p
99	cca|KYP48541.1	vvi|GSVIVT01036442001	pvu|Phvul.004G063000.3.p	vun|Vigun04g093500.1.p	gma|Glyma.19G045600.1.p
100	vvi|GSVIVT01018767001	pvu|Phvul.002G107800.1.p	vun|Vigun02g121800.1.p	mtr|Medtr5g022350.1	gma|Glyma.01G165400.1.p
101	vvi|GSVIVT01007390001	pvu|Phvul.002G009000.1.p	vun|Vigun02g153600.1.p	mtr|Medtr5g015050.1	gma|Glyma.01G196000.1.p
102	pvu|Phvul.003G147400.1.p	vun|Vigun03g381000.1.p	mtr|Medtr4g128410.1	gma|Glyma.13G095200.1.p	mtr|Medtr4g128580.1
103	vvi|GSVIVT01038316001	vvi|GSVIVT01038307001	vvi|GSVIVT01038331001	vun|Vigun11g040000.1.p
104	vun|Vigun05g000400.2.p	vun|Vigun05g000400.1.p	vun|Vigun05g000400.3.p	vvi|GSVIVT01025825001
105	vun|Vigun02g122100.1.p	vun|Vigun02g122300.1.p	vun|Vigun02g122400.1.p	vun|Vigun02g122500.1.p
106	mtr|Medtr3g108560.2	mtr|Medtr1g021825.1	mtr|Medtr3g095600.1	mtr|Medtr6g022500.1
107	mtr|Medtr4g019030.1	mtr|Medtr4g017780.1	gma|Glyma.01G120300.1.p	gma|Glyma.01G120000.1.p
108	mtr|Medtr8g023510.1	mtr|Medtr4g023810.1	vun|Vigun07g048400.1.p	gma|Glyma.02G156800.1.p
109	mtr|Medtr4g040360.1	mtr|Medtr4g040330.1	mtr|Medtr4g040420.1	vvi|GSVIVT01016012001
110	mtr|Medtr5g069580.1	cca|KYP36210.1	vvi|GSVIVT01028764001	vun|Vigun04g139100.1.p
111	gma|Glyma.14G163700.1.p	gma|Glyma.13G082700.1.p	cca|KYP44574.1	vun|Vigun03g085100.1.p
112	gma|Glyma.20G140000.1.p	gma|Glyma.20G140300.1.p	pvu|Phvul.007G050800.2.p	vun|Vigun07g246300.1.p
113	gma|Glyma.05G163900.1.p	gma|Glyma.08G121200.1.p	cca|KYP38084.1	pvu|Phvul.002G244000.1.p
114	gma|Glyma.20G012900.1.p	gma|Glyma.07G215900.1.p	vun|Vigun03g190700.1.p	mtr|Medtr4g085480.1
115	gma|Glyma.02G101900.3.p	gma|Glyma.01G090200.1.p	gma|Glyma.02G101900.1.p	gma|Glyma.02G101900.2.p
116	cca|KYP31440.1	pvu|Phvul.004G099900.1.p	mtr|Medtr1g080720.1	gma|Glyma.16G171600.1.p
117	cca|KYP68340.1	vvi|GSVIVT01024050001	pvu|Phvul.011G034200.1.p	gma|Glyma.12G031200.1.p
118	gma|Glyma.08G198000.1.p	pvu|Phvul.008G164600.1.p	vun|Vigun05g277900.3.p	mtr|Medtr6g090605.1
119	cca|KYP37524.1	pvu|Phvul.008G118200.1.p	mtr|Medtr7g062610.1	gma|Glyma.07G135100.1.p
120	cca|KYP67084.1	pvu|Phvul.002G008400.1.p	vun|Vigun02g154200.1.p	gma|Glyma.11G044800.1.p
121	cca|KYP32511.1	vvi|GSVIVT01012235001	mtr|Medtr6g015795.1	gma|Glyma.12G123300.1.p
122	vvi|GSVIVT01031187001	vun|Vigun05g132500.1.p	mtr|Medtr7g056090.1	gma|Glyma.08G350000.1.p
123	vvi|GSVIVT01005906001	pvu|Phvul.001G049300.1.p	vun|Vigun08g072300.1.p	gma|Glyma.14G113100.1.p
124	pvu|Phvul.005G008200.1.p	vun|Vigun01g008800.1.p	mtr|Medtr3g008530.1	gma|Glyma.06G318500.1.p
125	pvu|Phvul.002G155400.1.p	vun|Vigun02g174300.1.p	mtr|Medtr8g096900.1	gma|Glyma.11G025600.1.p
126	pvu|Phvul.007G255200.1.p	vun|Vigun07g030700.1.p	mtr|Medtr1g052730.1	gma|Glyma.03G139300.1.p
127	cca|KYP32288.1	cca|KYP49513.1	cca|KYP32286.1
128	pvu|Phvul.008G281000.1.p	pvu|Phvul.008G277310.1.p	pvu|Phvul.008G277352.1.p
129	pvu|Phvul.004G094094.2.p	pvu|Phvul.004G094094.1.p	pvu|Phvul.004G094094.3.p
130	vun|Vigun04g142500.2.p	vun|Vigun04g142500.1.p	cca|KYP61898.1
131	mtr|Medtr4g018970.1	mtr|Medtr8g088970.1	mtr|Medtr8g089000.1
132	mtr|Medtr4g056380.1	mtr|Medtr4g056320.1	mtr|Medtr4g056360.1
133	mtr|Medtr4g035200.1	mtr|Medtr4g035200.2	mtr|Medtr4g035200.3
134	gma|Glyma.19G100800.1.p	gma|Glyma.19G100700.1.p	cca|KYP63546.1
135	gma|Glyma.05G014600.1.p	gma|Glyma.17G123100.1.p	cca|KYP55637.1
136	gma|Glyma.09G248600.1.p	gma|Glyma.09G248600.2.p	cca|KYP64187.1
137	gma|Glyma.16G125300.1.p	gma|Glyma.16G125600.1.p	cca|KYP43941.1
138	gma|Glyma.09G231500.1.p	gma|Glyma.09G231500.2.p	pvu|Phvul.011G005900.1.p
139	gma|Glyma.19G017300.1.p	gma|Glyma.13G067100.1.p	pvu|Phvul.004G023600.1.p
140	cca|KYP67455.1	vun|Vigun03g004100.1.p	mtr|Medtr8g107140.1
141	cca|KYP44037.1	pvu|Phvul.005G130900.1.p	mtr|Medtr4g057450.1
142	cca|KYP66146.1	mtr|Medtr5g082370.1	gma|Glyma.01G152300.1.p
143	vvi|GSVIVT01006040001	vun|Vigun02g068100.1.p	gma|Glyma.01G039900.1.p
144	vvi|GSVIVT01009981001	vun|Vigun08g069800.1.p	mtr|Medtr4g006280.1
145	pvu|Phvul.004G085076.1.p	vun|Vigun04g115800.1.p	mtr|Medtr1395s0010.1
146	pvu|Phvul.001G005100.1.p	vun|Vigun08g005100.1.p	gma|Glyma.17G258600.1.p
147	cca|KYP43245.1	cca|KYP39400.1
148	cca|KYP75544.1	cca|KYP75599.1
149	vvi|GSVIVT01002369001	vvi|GSVIVT01002803001
150	vvi|GSVIVT01030915001	vvi|GSVIVT01033182001
151	vvi|GSVIVT01025348001	vvi|GSVIVT01025349001
152	vvi|GSVIVT01019836001	vvi|GSVIVT01019838001
153	vvi|GSVIVT01028966001	vvi|GSVIVT01028970001
154	vun|Vigun08g046100.1.p	vun|Vigun08g046200.1.p
155	vun|Vigun07g226400.1.p	vun|Vigun07g226600.1.p
156	mtr|Medtr8g040910.1	mtr|Medtr8g040920.1
157	mtr|Medtr5g063740.1	mtr|Medtr5g063760.1
158	mtr|Medtr7g023740.1	mtr|Medtr7g023730.1
159	mtr|Medtr6g016200.1	mtr|Medtr0087s0070.1
160	mtr|Medtr5g085970.1	mtr|Medtr5g089160.1
161	mtr|Medtr7g117350.1	mtr|Medtr7g117350.2
162	mtr|Medtr8g469820.1	mtr|Medtr8g469670.1
163	mtr|Medtr2g010710.1	mtr|Medtr2g010720.1
164	gma|Glyma.16G171000.1.p	gma|Glyma.16G187200.1.p
165	gma|Glyma.20G015700.1.p	gma|Glyma.19G066300.1.p
166	gma|Glyma.08G093900.2.p	gma|Glyma.08G093900.1.p
167	gma|Glyma.06G162600.1.p	gma|Glyma.04G202900.1.p
168	gma|Glyma.14G173400.1.p	gma|Glyma.14G173900.1.p
169	gma|Glyma.11G045700.1.p	gma|Glyma.11G045700.2.p
170	gma|Glyma.13G331300.1.p	gma|Glyma.13G331300.2.p
171	gma|Glyma.03G197400.1.p	gma|Glyma.19G195400.1.p
172	gma|Glyma.08G100300.2.p	gma|Glyma.08G100300.3.p
173	cca|KYP44788.1	pvu|Phvul.006G003400.2.p
174	cca|KYP73569.1	vun|Vigun07g055800.1.p
175	pvu|Phvul.004G104700.1.p	gma|Glyma.16G176900.1.p
176	cca|KYP60304.1	gma|Glyma.06G215000.1.p
177	cca|KYP74802.1	vvi|GSVIVT01028967001
178	pvu|Phvul.007G070400.1.p	vun|Vigun07g226300.1.p
179	vvi|GSVIVT01034086001	gma|Glyma.04G042600.1.p
180	vvi|GSVIVT01034126001	mtr|Medtr7g062850.1
181	vvi|GSVIVT01015897001	gma|Glyma.13G005800.1.p
182	vvi|GSVIVT01026633001	gma|Glyma.04G216900.1.p
183	vvi|GSVIVT01034995001	mtr|Medtr1g110090.1
184	pvu|Phvul.008G111800.1.p	vun|Vigun05g109400.1.p
185	pvu|Phvul.007G087600.1.p	vun|Vigun07g209100.1.p
186	pvu|Phvul.011G194501.1.p	mtr|Medtr8g041870.1
187	pvu|Phvul.002G056100.1.p	vun|Vigun02g163200.1.p
188	pvu|Phvul.001G005000.1.p	gma|Glyma.17G258500.1.p
189	pvu|Phvul.005G007100.1.p	gma|Glyma.06G319700.1.p
190	pvu|Phvul.011G175601.1.p	vun|Vigun11g039000.1.p
191	pvu|Phvul.011G149532.1.p	vun|Vigun11g050700.1.p
192	gma|Glyma.16G125800.1.p	vun|Vigun04g138200.1.p
193	pvu|Phvul.004G174100.1.p	mtr|Medtr6g090080.1
194	vun|Vigun05g295400.1.p	gma|Glyma.13G365900.1.p
195	vun|Vigun10g117800.1.p	mtr|Medtr2g078260.1
196	vun|Vigun03g322900.1.p	gma|Glyma.17G038600.1.p
197	vun|Vigun05g107600.1.p	gma|Glyma.07G143500.1.p
198	mtr|Medtr7g092740.1	gma|Glyma.19G145200.1.p
	Single-copy gene cluster
1	cca|KYP64240.1;vvi|GSVIVT01026990001;pvu|Phvul.008G060000.1.p;vun|Vigun05g062200.1.p;mtr|Medtr7g078220.1;gma|Glyma.18G236000.1.p;
[truncated: 23 more columns]
