# Supplementary material for: Orthology and synteny analysis of receptor-like kinases “RLK” and receptor-like proteins “RLP” in legumes
Source: BMC Genomics. 2021 Feb 10;22:113. doi: 10.1186/s12864-021-07384-w (PMC7874474; doi:10.1186/s12864-021-07384-w)
Supplement: Supplementary file 9 — Additional file 9: Table S6. Orthologous, paralogous and single-copy gene clusters of RLP among VV, AT, SL, VR, and VA. [file 12864_2021_7384_MOESM9_ESM.xlsx]

## Sheet: Sheet1
Table S6: Orthologous, paralogous and single-copy gene clusters of RLP among VV, AT, SL, VR, and VA.
Cluster number	IDS
1	SL|Solyc01g005760.2.1	SL|Solyc01g005730.2.1	SL|Solyc01g005780.1.1	SL|Solyc01g006550.2.1	SL|Solyc01g008390.1.1	SL|Solyc01g009690.1.1	SL|Solyc01g009930.1.1	SL|Solyc03g082780.1.1	SL|Solyc06g008270.2.1	SL|Solyc12g009770.1.1	SL|Solyc12g009510.1.1	SL|Solyc12g009520.1.1	SL|Solyc12g009730.1.1	SL|Solyc12g009750.1.1	SL|Solyc12g013680.1.1	SL|Solyc01g009700.1.1	SL|Solyc07g005150.1.1	SL|Solyc12g009780.1.1	SL|Solyc01g005720.2.1	SL|Solyc12g099980.1.1	SL|Solyc12g006020.1.1	SL|Solyc12g049190.1.1	SL|Solyc12g099870.1.1	SL|Solyc12g100030.1.1	SL|Solyc06g008300.2.1	SL|Solyc01g008410.1.1	SL|Solyc12g009740.1.1	SL|Solyc12g009720.1.1	SL|Solyc12g013740.1.1	SL|Solyc08g077740.1.1	SL|Solyc06g033920.1.1	SL|Solyc01g098370.1.1	AT|AT1G71390.1	AT|AT1G71400.1	AT|AT3G05360.1	AT|AT3G05370.1	AT|AT3G23010.1	AT|AT3G23110.1	AT|AT4G13810.1	AT|AT4G13920.1	AT|AT2G15080.1	AT|AT2G15080.2	AT|AT3G05660.1	AT|AT3G11080.1	AT|AT4G13880.1	AT|AT3G23120.1	AT|AT3G05650.1	AT|AT2G33020.1	AT|AT2G25440.1
2	SL|Solyc08g016210.2.1	SL|Solyc08g016270.1.1	AT|AT1G74190.1	AT|AT1G07390.1	AT|AT1G07390.2	AT|AT1G07390.3	AT|AT1G54470.2	AT|AT1G58190.1	AT|AT1G58190.2	AT|AT1G74170.1	AT|AT1G74180.1	AT|AT2G25470.1	AT|AT3G53240.1	AT|AT5G49290.1	AT|AT1G54470.1	VV|GSVIVT01016019001	VV|GSVIVT01012819001	VV|GSVIVT01017416001	VV|GSVIVT01017385001	VV|GSVIVT01017390001	VV|GSVIVT01013974001	VV|GSVIVT01017396001	VV|GSVIVT01017399001	VV|GSVIVT01017419001	VV|GSVIVT01034283001	VA|gi1044564201refXP_017418375.1	VA|gi1044553759refXP_017412908.1	VA|gi1044560326refXP_017416351.1	VA|gi1044564193refXP_017418371.1	VA|gi1044564199refXP_017418374.1	VA|gi1044559304refXP_017415831.1	VA|gi1044559300refXP_017415829.1	VA|gi1044559302refXP_017415830.1	VA|gi1044560328refXP_017416352.1	VA|gi1044555462refXP_017413866.1	VA|gi1044564195refXP_017418372.1	VA|gi1044564197refXP_017418373.1	VA|gi1044573559refXP_017423359.1	VA|gi1044573557refXP_017423358.1	VA|gi1044555460refXP_017413865.1	VA|gi1044550888refXP_017441788.1	VA|gi1044550890refXP_017441789.1	VR|XP_014523124.1	VR|XP_014492974.1	VR|XP_014492987.1	VR|XP_014511463.1	VR|XP_014523122.1	VR|XP_014523123.1	VR|XP_014524389.1
3	SL|Solyc07g008640.1.1	SL|Solyc07g008590.1.1	SL|Solyc07g008600.1.1	SL|Solyc07g008620.1.1	SL|Solyc07g008630.1.1	VV|GSVIVT01024424001	VV|GSVIVT01018682001	VV|GSVIVT01018692001	VV|GSVIVT01028773001	VR|XP_014501332.1	VR|XP_014501346.1	VR|XP_014501359.1	VR|XP_014501652.1	VR|XP_014524532.1	VR|XP_014497909.1	VR|XP_014500735.1	VR|XP_014500768.1	VR|XP_014501010.1	VR|XP_014501046.1	VR|XP_014506453.1	VR|XP_014506458.1	VR|XP_014522470.1	VR|XP_014522460.1	VR|XP_014501732.1	VA|gi1044544369refXP_017438215.1	VR|XP_014500238.1	VA|gi1044544477refXP_017438286.1	VA|gi1044544247refXP_017438142.1
4	VA|gi1044526502refXP_017407715.1	VA|gi1044544367refXP_017438214.1	VA|gi1044544303refXP_017438177.1	VA|gi1044543857refXP_017437907.1	VA|gi1044544293refXP_017438170.1	VA|gi1044545860refXP_017439056.1	VA|gi1044545876refXP_017439065.1	VA|gi1044545922refXP_017439085.1	VA|gi1044544339refXP_017438198.1	VA|gi1044545924refXP_017439086.1	VR|XP_014499491.1	VR|XP_014498868.1	VR|XP_014498882.1	VR|XP_014499048.1	VR|XP_014499084.1	VR|XP_014499120.1	VR|XP_014500295.1	VR|XP_014504714.1	VR|XP_014517496.1	VR|XP_014521099.1	VR|XP_014521870.1	VR|XP_014499060.1	VV|GSVIVT01028799001	VR|XP_014500249.1
5	SL|Solyc09g005090.1.1	SL|Solyc09g005080.1.1	SL|Solyc01g098680.2.1	SL|Solyc01g098690.2.1	VV|GSVIVT01030353001	VV|GSVIVT01030338001	VV|GSVIVT01030345001	VA|gi1044560628refXP_017416508.1	VA|gi1044534167refXP_017411895.1	VA|gi1044549579refXP_017441041.1	VA|gi1044525703refXP_017407277.1	VA|gi1044525701refXP_017407276.1	VA|gi1044549392refXP_017440936.1	VR|XP_014490649.1	VR|XP_014490664.1	VR|XP_014514882.1	VR|XP_014522923.1	VR|XP_014496646.1	VR|XP_014496656.1
6	VV|GSVIVT01020945001	VV|GSVIVT01028928001	VV|GSVIVT01028966001	VV|GSVIVT01028970001	VV|GSVIVT01028924001	VA|gi1044546076refXP_017439170.1	VA|gi1044546706refXP_017439512.1	VA|gi1044554189refXP_017413165.1	VA|gi1044554187refXP_017413164.1	VR|XP_014506401.1	VR|XP_014523323.1	VR|XP_014511925.1	VR|XP_014511924.1	VV|GSVIVT01028967001
7	SL|Solyc01g095840.1.1	SL|Solyc01g095830.2.1	SL|Solyc01g095850.1.1	SL|Solyc01g095860.2.1	AT|AT2G46495.1	AT|AT2G46494.1	VA|gi1044558926refXP_017415629.1	VA|gi1044522243refXP_017405386.1	VV|GSVIVT01027094001	VR|XP_014492495.1	VA|gi1044594505refXP_017434722.1	VR|XP_014491447.1
8	VA|gi1044542011refXP_017409889.1	VA|gi1044542005refXP_017409863.1	VA|gi1044542007refXP_017409872.1	VA|gi1044542009refXP_017409880.1	VA|gi1044542013refXP_017409895.1	VR|XP_014508666.1	VR|XP_014508661.1	VR|XP_014508663.1	VR|XP_014508664.1	VR|XP_014508665.1	SL|Solyc05g053280.2.1	VV|GSVIVT01017641001
9	SL|Solyc03g113520.2.1	SL|Solyc06g071160.2.1	AT|AT5G62620.1	AT|AT1G74800.1	AT|AT5G62620.2	VA|gi1044528134refXP_017408597.1	VA|gi1044528132refXP_017408596.1	VV|GSVIVT01020111001	VA|gi1044566757refXP_017419701.1	VR|XP_014496571.1	VR|XP_014507660.1
10	VV|GSVIVT01000445001	VV|GSVIVT01014498001	VV|GSVIVT01020562001	VV|GSVIVT01020563001	VV|GSVIVT01014524001	VV|GSVIVT01014518001	VV|GSVIVT01014532001	SL|Solyc07g053090.2.1	AT|AT3G12000.1	VR|XP_014496731.1	AT|AT5G18470.1
11	SL|Solyc06g068700.2.1	SL|Solyc03g118040.2.1	AT|AT5G07340.1	AT|AT5G07340.2	AT|AT5G61790.1	VA|gi1044539570refXP_017436530.1	VA|gi1044539568refXP_017436516.1	VR|XP_014505845.1	VR|XP_014505844.1	VV|GSVIVT01001120001
12	SL|Solyc11g011000.1.1	SL|Solyc05g051270.2.1	AT|AT5G37660.2	AT|AT5G37660.1	VA|gi1044584881refXP_017429531.1	VA|gi1044584879refXP_017429530.1	VR|XP_014503989.1	VR|XP_014503988.1	VA|gi1044562617refXP_017417560.1	VR|XP_014495379.1
13	AT|AT2G14720.1	AT|AT2G14720.2	AT|AT2G14740.1	AT|AT2G14740.2	VA|gi1044524752refXP_017406757.1	VA|gi1044558435refXP_017415387.1	VR|XP_014521074.1	VR|XP_014514200.1	SL|Solyc01g107130.2.1	VV|GSVIVT01037845001
14	AT|AT1G61750.1	AT|AT1G63550.1	VV|GSVIVT01005164001	VV|GSVIVT01005169001	SL|Solyc03g111530.2.1	VR|XP_014513325.1	VA|gi1044554241refXP_017413196.1	VR|XP_014511962.1	VA|gi1044556515refXP_017414403.1	VA|gi1044557101refXP_017414694.1
15	VA|gi1044583731refXP_017428914.1	VA|gi1044554161refXP_017413150.1	VR|XP_014491854.1	VR|XP_014491855.1	VR|XP_014491857.1	VR|XP_014503378.1	VR|XP_014503823.1	VR|XP_014504102.1	VR|XP_014511910.1	VR|XP_014511909.1
16	SL|Solyc03g005690.2.1	SL|Solyc09g090680.2.1	AT|AT2G33330.1	AT|AT1G04520.1	VV|GSVIVT01027913001	VA|gi1044555141refXP_017413693.1	VR|XP_014512131.1	VA|gi1044595585refXP_017435295.1	VR|XP_014512728.1
17	AT|AT3G21990.1	AT|AT3G21910.1	AT|AT3G21940.1	AT|AT3G21980.1	AT|AT3G22010.1	AT|AT4G20670.1	AT|AT3G21900.1	AT|AT3G21960.2	AT|AT3G22040.1
18	AT|AT3G09190.1	AT|AT3G09035.1	AT|AT5G01090.1	SL|Solyc09g011840.1.1	VV|GSVIVT01034031001	VA|gi1044550267refXP_017441454.1	VR|XP_014515704.1	VA|gi1044561412refXP_017416941.1	VR|XP_014491994.1
19	AT|AT1G12240.1	AT|AT1G62660.1	SL|Solyc08g079080.2.1	VA|gi1044578492refXP_017426043.1	VR|XP_014521407.1	SL|Solyc03g083910.2.1	VR|XP_014501996.1	VA|gi1044521676refXP_017442734.1	VA|gi1044590373refXP_017432515.1
20	VV|GSVIVT01001802001	VV|GSVIVT01001803001	VA|gi1044553793refXP_017412927.1	VA|gi1044553787refXP_017412923.1	VA|gi1044555374refXP_017413819.1	VR|XP_014511509.1	VR|XP_014511501.1	VR|XP_014511504.1	VR|XP_014512468.1
21	VV|GSVIVT01025484001	VV|GSVIVT01025477001	VV|GSVIVT01025479001	VA|gi1044537757refXP_017427322.1	VA|gi1044568915refXP_017420886.1	SL|Solyc03g112680.1.1	VR|XP_014498936.1	VV|GSVIVT01029278001	VR|XP_014490586.1
22	VA|gi1044532897refXP_017411205.1	VA|gi1044544145refXP_017438078.1	VA|gi1044544147refXP_017438079.1	VR|XP_014501965.1	VR|XP_014501918.1	VR|XP_014501976.1	VR|XP_014502103.1	VR|XP_014502138.1	VR|XP_014502151.1
23	SL|Solyc02g083790.2.1	SL|Solyc03g033490.1.1	AT|AT4G36010.1	AT|AT2G17860.1	AT|AT4G36010.2	VV|GSVIVT01018769001	VA|gi1044527927refXP_017408485.1	VR|XP_014520780.1
24	SL|Solyc02g077850.2.1	SL|Solyc03g006330.2.1	VA|gi1044598996refXP_017437122.1	VA|gi1044598994refXP_017437121.1	VR|XP_014518950.1	VR|XP_014518948.1	VV|GSVIVT01021096001	AT|AT1G28340.1
25	VA|gi1044566870refXP_017419762.1	VA|gi1044566872refXP_017419763.1	SL|Solyc06g073000.2.1	AT|AT5G24620.1	VV|GSVIVT01038679001	VR|XP_014504004.1	VA|gi1044583493refXP_017428770.1	VR|XP_014504005.1
26	SL|Solyc10g083290.1.1	SL|Solyc09g010090.2.1	SL|Solyc10g083300.1.1	SL|Solyc10g085360.1.1	AT|AT3G13790.1	AT|AT1G55120.2	AT|AT3G13790.2
27	SL|Solyc02g091920.2.1	AT|AT5G65730.1	VV|GSVIVT01000416001	VA|gi1044579388refXP_017426548.1	VR|XP_014521367.1	AT|AT2G06850.1	VA|gi1044537107refXP_017423942.1
28	SL|Solyc01g091040.2.1	AT|AT3G60720.1	VV|GSVIVT01027651001	VA|gi1044551149refXP_017441930.1	VR|XP_014516175.1	VA|gi1044562978refXP_017417747.1	VR|XP_014492538.1
29	SL|Solyc12g007250.1.1	SL|Solyc12g007260.1.1	SL|Solyc12g007270.1.1	VV|GSVIVT01015345001	VA|gi1044545779refXP_017439017.1	VR|XP_014503779.1
30	SL|Solyc08g080670.1.1	SL|Solyc08g080620.1.1	SL|Solyc08g080640.1.1	AT|AT4G11650.1	VA|gi1044550802refXP_017441740.1	VR|XP_014508015.1
31	AT|AT2G01660.2	AT|AT2G01660.1	VV|GSVIVT01011675001	SL|Solyc04g007950.2.1	VA|gi1044525042refXP_017406917.1	VR|XP_014505629.1
32	AT|AT4G13340.1	AT|AT4G18670.1	SL|Solyc10g050470.1.1	VV|GSVIVT01031843001	VA|gi1044552368refXP_017442579.1	VR|XP_014509417.1
33	AT|AT5G38660.1	AT|AT5G38660.2	SL|Solyc03g034170.2.1	VV|GSVIVT01036442001	VA|gi1044544581refXP_017438351.1	VR|XP_014496570.1
34	AT|AT3G46270.1	AT|AT1G24485.3	AT|AT3G46240.1	AT|AT3G46280.1	SL|Solyc11g072930.1.1	VV|GSVIVT01025060001
35	VV|GSVIVT01037075001	VV|GSVIVT01001697001	VV|GSVIVT01006297001	VV|GSVIVT01037079001	VV|GSVIVT01037080001	VV|GSVIVT01038464001
36	VA|gi1044580962refXP_017427387.1	VA|gi1044580964refXP_017427388.1	SL|Solyc05g009800.2.1	AT|AT1G25570.1	VV|GSVIVT01011948001	VR|XP_014521052.1
37	VA|gi1044581592refXP_017427728.1	VA|gi1044581588refXP_017427726.1	VA|gi1044581590refXP_017427727.1	SL|Solyc05g007930.2.1	VV|GSVIVT01019973001	VR|XP_014521362.1
38	VR|XP_014508325.1	VR|XP_014508324.1	AT|AT1G21880.2	VV|GSVIVT01008279001	VA|gi1044549410refXP_017440945.1	VR|XP_014503269.1
39	VR|XP_014498314.1	VR|XP_014498313.1	SL|Solyc04g056640.1.1	AT|AT1G65380.1	VV|GSVIVT01019130001	VA|gi1044565998refXP_017419306.1
40	SL|Solyc01g094920.2.1	AT|AT4G00300.2	VV|GSVIVT01026990001	VA|gi1044565276refXP_017418921.1	VR|XP_014496820.1	AT|AT4G00300.1
41	SL|Solyc02g080900.2.1	AT|AT1G11915.1	VV|GSVIVT01012680001	VA|gi1044595623refXP_017435315.1	VR|XP_014508104.1	VR|XP_014518077.1
42	SL|Solyc03g093120.2.1	SL|Solyc03g093080.2.1	AT|AT5G57550.1	VA|gi1044530000refXP_017409604.1	VR|XP_014509519.1
43	AT|AT1G75040.1	AT|AT1G75030.1	AT|AT1G75050.1	SL|Solyc04g079890.2.1	VR|XP_014504828.1
44	AT|AT5G45770.1	AT|AT4G18760.1	SL|Solyc02g072250.1.1	VA|gi1044595270refXP_017435134.1	VR|XP_014517662.1
45	AT|AT4G29240.1	AT|AT2G19780.1	SL|Solyc05g026240.1.1	VA|gi1044545534refXP_017438883.1	VR|XP_014504221.1
46	AT|AT1G17250.1	AT|AT1G17240.1	VA|gi1044567977refXP_017420366.1	VA|gi1044583313refXP_017428657.1	VA|gi1044589245refXP_017431879.1
47	VV|GSVIVT01021675001	VV|GSVIVT01008777001	VV|GSVIVT01008466001	SL|Solyc05g009000.2.1	AT|AT1G16090.1
48	VA|gi1044558086refXP_017415211.1	VA|gi1044558084refXP_017415209.1	VA|gi1044558088refXP_017415212.1	SL|Solyc03g063750.2.1	VR|XP_014514271.1
49	VR|XP_014499737.1	VR|XP_014499714.1	VR|XP_014499951.1	VA|gi1044544287refXP_017438167.1	VR|XP_014499963.1
50	SL|Solyc09g009150.1.1	AT|AT5G03700.1	VV|GSVIVT01033786001	VA|gi1044561929refXP_017417207.1	VR|XP_014495248.1
51	SL|Solyc09g018490.2.1	AT|AT3G51710.1	VV|GSVIVT01030223001	VA|gi1044562918refXP_017417717.1	VR|XP_014497447.1
52	SL|Solyc01g111330.2.1	AT|AT4G38660.1	VV|GSVIVT01024050001	VA|gi1044588628refXP_017431526.1	VR|XP_014494622.1
53	SL|Solyc09g083200.2.1	VV|GSVIVT01023937001	VA|gi1044522700refXP_017405640.1	VR|XP_014506465.1	AT|AT2G17120.1
54	AT|AT2G26860.2	AT|AT1G55660.1	AT|AT1G55660.2	AT|AT1G56610.1
55	AT|AT4G21060.2	AT|AT4G21060.1	SL|Solyc02g070400.2.1	VR|XP_014509368.1
56	AT|AT1G18250.2	AT|AT1G18250.1	SL|Solyc03g118780.2.1	VR|XP_014503355.1
57	VV|GSVIVT01024911001	VV|GSVIVT01030308001	VV|GSVIVT01034124001	VV|GSVIVT01034126001
58	VV|GSVIVT01030915001	VV|GSVIVT01014120001	VV|GSVIVT01033182001	VV|GSVIVT01029727001
59	VV|GSVIVT01016000001	VV|GSVIVT01029646001	VV|GSVIVT01016012001	SL|Solyc01g087510.1.1
60	VV|GSVIVT01001412001	VV|GSVIVT01001418001	SL|Solyc02g062190.1.1	AT|AT1G34060.1
61	VV|GSVIVT01016919001	VV|GSVIVT01016918001	VA|gi1044574181refXP_017423732.1	VR|XP_014517250.1
62	VA|gi1044542684refXP_017412069.1	VA|gi1044542682refXP_017412068.1	VA|gi1044542686refXP_017412070.1	VV|GSVIVT01009981001
63	VA|gi1044563202refXP_017417863.1	VA|gi1044563204refXP_017417864.1	SL|Solyc10g084840.1.1	VR|XP_014523728.1
64	VA|gi1044532755refXP_017411126.1	VA|gi1044532757refXP_017411128.1	VR|XP_014495526.1	VR|XP_014495525.1
65	VR|XP_014506255.1	VR|XP_014506246.1	VR|XP_014506249.1	VR|XP_014508813.1
66	VR|XP_014491014.1	VR|XP_014491012.1	VR|XP_014491013.1	VA|gi1044562982refXP_017417749.1
67	VR|XP_014519412.1	VR|XP_014519414.1	SL|Solyc05g006680.2.1	VA|gi1044548498refXP_017440457.1
68	SL|Solyc01g099250.1.1	VA|gi1044594333refXP_017434623.1	VR|XP_014511873.1	VV|GSVIVT01033116001
69	SL|Solyc08g076080.2.1	VV|GSVIVT01013055001	VA|gi1044581774refXP_017427828.1	VR|XP_014521426.1
70	SL|Solyc01g005120.2.1	AT|AT2G01850.1	VA|gi1044578310refXP_017425945.1	VR|XP_014519279.1
71	SL|Solyc08g082310.2.1	VV|GSVIVT01019530001	VA|gi1044532005refXP_017410712.1	VR|XP_014507927.1
72	AT|AT5G53110.1	VV|GSVIVT01038717001	VA|gi1044566864refXP_017419758.1	VR|XP_014517969.1
73	SL|Solyc09g057960.1.1	VV|GSVIVT01030637001	VA|gi1044556517refXP_017414405.1	AT|AT3G22060.1
74	SL|Solyc04g081560.2.1	AT|AT4G24180.1	VA|gi1044585245refXP_017429730.1	VR|XP_014503744.1
75	AT|AT1G78830.1	VA|gi1044574549refXP_017423934.1	VR|XP_014499764.1	VA|gi1044575298refXP_017424338.1
76	AT|AT1G66940.3	AT|AT1G66940.1	AT|AT1G66940.2
77	AT|AT5G65830.1	AT|AT3G49750.1	VV|GSVIVT01007390001
78	AT|AT1G08450.1	AT|AT1G08450.3	SL|Solyc05g056230.2.1
79	VV|GSVIVT01038331001	VV|GSVIVT01038307001	VV|GSVIVT01038316001
80	VV|GSVIVT01020771001	VV|GSVIVT01020793001	AT|AT1G16905.1
81	VA|gi1044541778refXP_017408774.1	VA|gi1044598093refXP_017436631.1	VR|XP_014505105.1
82	VA|gi1044553033refXP_017412512.1	VA|gi1044553035refXP_017412513.1	VR|XP_014510807.1
83	VR|XP_014519641.1	VR|XP_014519642.1	VR|XP_014519643.1
84	VR|XP_014502474.1	VR|XP_014493268.1	AT|AT5G12940.1
85	SL|Solyc01g106650.2.1	AT|AT2G14620.1	VV|GSVIVT01037018001
86	SL|Solyc12g042760.1.1	AT|AT1G80080.1	VA|gi1044575254refXP_017424317.1
87	SL|Solyc01g088500.2.1	VA|gi1044546173refXP_017439223.1	VR|XP_014520276.1
88	SL|Solyc09g092520.2.1	AT|AT4G14130.1	VA|gi1044522595refXP_017405582.1
89	SL|Solyc09g082530.1.1	AT|AT3G22800.1	VR|XP_014512695.1
90	SL|Solyc09g072630.2.1	VA|gi1044555978refXP_017414135.1	VR|XP_014511648.1
91	SL|Solyc05g046290.2.1	VA|gi1044572074refXP_017422568.1	VR|XP_014501520.1
92	SL|Solyc03g026370.1.1	VA|gi1044560494refXP_017416435.1	VR|XP_014497484.1
93	SL|Solyc03g031800.2.1	AT|AT1G11545.1	VA|gi1044554595refXP_017413397.1
94	SL|Solyc03g083480.2.1	VV|GSVIVT01005906001	VR|XP_014503208.1
95	AT|AT5G43980.1	VA|gi1044555925refXP_017414106.1	VR|XP_014511643.1
96	AT|AT4G03010.1	VV|GSVIVT01011042001	VR|XP_014512385.1
97	VV|GSVIVT01025825001	VA|gi1044528893refXP_017409012.1	VR|XP_014497700.1
98	VV|GSVIVT01006040001	VA|gi1044538477refXP_017430907.1	VR|XP_014508043.1
99	VV|GSVIVT01018767001	VA|gi1044527844refXP_017408440.1	VR|XP_014519334.1
100	VV|GSVIVT01003865001	VA|gi1044535974refXP_017417244.1	VR|XP_014493862.1
101	SL|Solyc02g067770.2.1	SL|Solyc05g005050.2.1
102	AT|AT4G30280.1	AT|AT1G65310.1
103	AT|AT5G57530.1	AT|AT4G25820.1
104	AT|AT3G04370.2	AT|AT3G04370.1
105	VV|GSVIVT01019838001	VV|GSVIVT01019836001
106	VV|GSVIVT01026633001	VV|GSVIVT01034545001
107	VV|GSVIVT01002369001	VV|GSVIVT01002803001
108	VV|GSVIVT01025349001	VV|GSVIVT01025348001
109	VA|gi1044584887refXP_017429535.1	VA|gi1044584885refXP_017429533.1
110	VA|gi1044569593refXP_017421254.1	VA|gi1044568288refXP_017420547.1
111	VR|XP_014500544.1	VR|XP_014522458.1
112	VR|XP_014516670.1	VR|XP_014516671.1
113	SL|Solyc11g013300.1.1	AT|AT1G77700.1
114	SL|Solyc06g083750.2.1	VV|GSVIVT01028413001
115	SL|Solyc01g102870.1.1	VV|GSVIVT01014856001
116	SL|Solyc05g050700.1.1	AT|AT3G59510.1
117	SL|Solyc01g100380.2.1	AT|AT1G09210.1
118	VV|GSVIVT01018835001	VA|gi1044528266refXP_017408671.1
119	VA|gi1044544363refXP_017438212.1	VR|XP_014500304.1
120	VA|gi1044555139refXP_017413692.1	VR|XP_014512130.1
121	VA|gi1044523839refXP_017406259.1	VR|XP_014492711.1
122	VA|gi1044527846refXP_017408441.1	VR|XP_014519335.1
123	VA|gi1044529984refXP_017409595.1	VR|XP_014506975.1
124	VA|gi1044521821refXP_017442813.1	VR|XP_014510070.1
125	VA|gi1044555003refXP_017413620.1	VR|XP_014511093.1
126	VA|gi1044538182refXP_017429299.1	VR|XP_014507833.1
127	VA|gi1044589902refXP_017432262.1	VR|XP_014519677.1
128	VA|gi1044599592refXP_017437442.1	VR|XP_014498576.1
129	VA|gi1044544285refXP_017438166.1	VR|XP_014512271.1
130	VA|gi1044533939refXP_017411768.1	VR|XP_014523299.1
131	VA|gi1044562050refXP_017417271.1	VR|XP_014495268.1
132	VA|gi1044590469refXP_017432566.1	VR|XP_014493019.1
133	VA|gi1044536379refXP_017420323.1	VR|XP_014520193.1
134	VA|gi1044594963refXP_017434972.1	VR|XP_014498524.1
135	VA|gi1044590283refXP_017432467.1	VR|XP_014491828.1
136	VA|gi1044581123refXP_017427472.1	VR|XP_014520358.1
137	VA|gi1044537017refXP_017423554.1	VR|XP_014507659.1
138	VA|gi1044584883refXP_017429532.1	VR|XP_014503990.1
139	VA|gi1044594727refXP_017434844.1	VR|XP_014518245.1
140	VA|gi1044535209refXP_017412189.1	VR|XP_014510517.1
141	VA|gi1044532409refXP_017410936.1	VR|XP_014513297.1
142	VA|gi1044565897refXP_017419252.1	VR|XP_014497704.1
143	VA|gi1044595528refXP_017435265.1	VR|XP_014523634.1
	Single-copy gene cluster
1	SL|Solyc09g009150.1.1;AT|AT5G03700.1;VV|GSVIVT01033786001;VA|gi1044561929refXP_017417207.1;VR|XP_014495248.1;
2	SL|Solyc09g018490.2.1;AT|AT3G51710.1;VV|GSVIVT01030223001;VA|gi1044562918refXP_017417717.1;VR|XP_014497447.1;
3	SL|Solyc01g111330.2.1;AT|AT4G38660.1;VV|GSVIVT01024050001;VA|gi1044588628refXP_017431526.1;VR|XP_014494622.1;
4	SL|Solyc09g083200.2.1;VV|GSVIVT01023937001;VA|gi1044522700refXP_017405640.1;VR|XP_014506465.1;AT|AT2G17120.1;
[truncated: 47 more columns]
