# Supplementary material for: Orthology and synteny analysis of receptor-like kinases “RLK” and receptor-like proteins “RLP” in legumes
Source: BMC Genomics. 2021 Feb 10;22:113. doi: 10.1186/s12864-021-07384-w (PMC7874474; doi:10.1186/s12864-021-07384-w)
Supplement: Supplementary file 10 — Additional file 10: Table S7. Summary of the total genes evaluated among legumes/non-legumes in the synteny analysis. [file 12864_2021_7384_MOESM10_ESM.xlsx]

## Sheet: Sheet1
Table S7: Summary of the total genes evaluated among legumes/non-legumes in the synteny analysis
Plasma membrane class	Number of genes related to the plasma membrane proteins	Genes located in chromosomes evaluated	% of Genes located in chromosomes evaluated	Genes located in 1 or more synteny blocks*	% Genes located in 1 or more synteny blocks*
RLK	7103	4832	68.0276	3739	77.38
RLK-nonRD	1184	964	81.4189	740	76.7635
RLP	2445	2005	82.0041	1447	72.1696
* Data reported is non-redundant.
RLK	8287	5796	69.9409	4479	77.2774
RLP	2445	2005	82.0041	1447	72.1696
