# Supplementary material for: Orthology and synteny analysis of receptor-like kinases “RLK” and receptor-like proteins “RLP” in legumes
Source: BMC Genomics. 2021 Feb 10;22:113. doi: 10.1186/s12864-021-07384-w (PMC7874474; doi:10.1186/s12864-021-07384-w)
Supplement: Supplementary file 14 — Additional file 14: Table S8. Experimentally-validated RLK, RLP, and R gene proteins used to evaluate the prediction. [file 12864_2021_7384_MOESM14_ESM.xlsx]

## Sheet: Sheet1
Table S8: Experimentally-validated RLK, RLP, and R gene proteins used to evaluate the prediction
RLK Name	Species	Type	Class	Uniprot ID or GeneBank ID
FLS2	Arabidopsis thaliana	LRR RLK	RLK	Q9FL28
FLS3	Solanum lycopersicum	LRR RLK	RLK	Q9FFQ5
LORE/SD1-29	A. thaliana	Lec RLK	RLK	O64782
XPS1	A. thaliana	LRR RLK	RLK	Q9SD62
EFR	A. thaliana	LRR RLK	RLK	C0LGT6
CERK1	A.thaliana	LysM RLK	RLK	A8R7E6
OsCERK1	O. sativa	LysM RLK	RLK	D7UPN3
LYM3	O. sativa	LysM RLK	RLK	Q6NPN4
LYP4	O. sativa	LysM RLK	RLK	Q67UE8
LYP6	O. sativa	LysM RLK	RLK	Q69T51
WAK1	A. thaliana	WAK RLK	RLK	Q39191
PEPR1	A.thaliana	LRR RLK	RLK	Q9SSL9
PEPR2	A.thaliana	LRR RLK	RLK	Q9FZ59
BAK1	A.thaliana	LRR RLK	RLK	Q94F62
SOBIR1	S. lycopersicum	LRR RLK	RLK	K4C8Q3
PSKR1	A. thaliana	LRR RLK	RLK	Q9ZVR7
PSY1R	A. thaliana	LRR RLK	RLK	Q9C7S5
BIR1	A. thaliana	LRR RLK	RLK	A0A178UN61
BIR2	A. thaliana	LRR RLK	RLK	Q9LSI9
CRK28	A. thaliana	LRR RLK	RLK	O65405
IOS1	A. thaliana	LRR RLK	RLK	Q9C8I6
SOBIR1	A. thaliana	LRR RLK	RLK	Q9SKB2
ERECTA	A. thaliana	LRR RLK	RLK	Q42371
SRF3	A. thaliana	LRR RLK	RLK	Q6R2K3
XA21	Oryza sativa	LRR RLK	RLK	Q1MX30
Xa3/Xa26	O. sativa	LRR RLK	RLK	Q2EZ14
OsSERK1	O. sativa	LRR RLK	RLK	Q6Z4U4
OsSERK1-v1	O. sativa	LRR RLK	RLK	Q5VQL9
ds1	Sorghum bicolor	LRR RLK	RLK	K0IXC4
SlSERK1	S. lycopersicum	LRR RLK	RLK	G0XZA3
NbSERK1	Nicotiana benthamiana	LRR RLK	RLK	G0XZA2
LYK4	A. thaliana	LysM RLK	RLK	O64825
LYK5	A. thaliana	LysM RLK	RLK	O22808
Bti9	S. lycopersicum	LysM RLK	RLK	E2FYC4
SlLyk13	S. lycopersicum	LysM RLK	RLK	G3KGB4
THE1	A. thaliana	CrRLK1L RLK	RLK	Q9LK35
FER	A. thaliana	CrRLK1L RLK	RLK	Q9SCZ4
Pi-d2	O. sativa	Lec RLK	RLK	Q651J1
LecRK-I.9	A. thaliana	Lec RLK	RLK	Q9LSR8
LecRK-V.5	A. thaliana	Lec RLK	RLK	Q96285
LecRK-VI.2	A. thaliana	Lec RLK	RLK	Q9M021
NgRLK1	Nicotiana glutinosa	Lec RLK	RLK	B6EB06
LecRK1	Nicotiana attenuate	Lec RLK	RLK	G4XXY5
NbLRK1	N. benthamiana	Lec RLK	RLK	B3XWM9
WAKL22	A.thaliana	WAK RLK	RLK	Q8RY17
WAKL10	A. thaliana	WAK RLK	RLK	Q8VYA3
OsWAK1	O. sativa	WAK RLK	RLK	A0A0P0Y5F3
TaRLK-R1	Triticum aestivum	Cysteine-rich RLK	RLK	Q00NV2
TaRLK-R2	T. aestivum	Cysteine-rich RLK	RLK	Q00NV1
TaRLK-R3	T. aestivum	Cysteine-rich RLK	RLK	Q6VTH8
SNC4	A. thaliana	Glycerophosphoryl Diester Phosphodiesterase RLK	RLK	D7SFH9
LRK10	Triticum aestivum (Wheat)	RLK	RLK	P93604
PBS1	A. thaliana	RLK	RLK	Q9FE20
SIRK	A. thaliana	LRR RLK	RLK	O64483
AtPEP2	A. thaliana	LRR RLK	RLK	Q9LV88
DIPM1	Malus domestica	LRR RLK	RLK	Q2LJM3
DIMP2	M. domestica	LRR RLK	RLK	Q2LJM2
DIMP3	M. Domestica	LRR RLK	RLK	Q2LJM1
DIMP4	M. Domestica	LRR RLK	RLK	Q2LJM0
PR5K	A.thaliana	Thaumatin RLK	RLK	Q38925
Rpg1	Hordeum. Vulgare	RLK	RLK	Q8L3P8
BRI1	A.thaliana	LRR RLK	RLK	O22476
BKK1	A.thaliana	LRR RLK	RLK	Q9SKG5
SlLyk11 - Lyk11	S. lycopersicum	RLK	RLK	G3KGB2
SlLyk12 - Lyk12	S. lycopersicum	RLK	RLK	G3KGB3
RLP Name	Species	RLP type	Class	Uniprot ID
NbCSPR	N. benthamiana	LRR RP	RLP	NbCSPR
ELR	Solanum tuberosum	LRR RLP	RLP	ELR
CEBiP	O. sativa	LysM RLP	RLP	Q8H8C7
LYM1	O. sativa	LysM RLP	RLP	Q93ZH0
LYM2	O. sativa	RLP	RLP	O23006
EIX2 -LeEix2	S. lycopersicum	LRR RLP	RLP	Q6JN46
RLP42	A. thaliana	LRR RLP	RLP	Q9LJS0
ReMAX	A. thaliana	LRR RLP	RLP	Q9LNV9
RLK1	A. thaliana	LRR RLP	RLP	A0A178WLY3
Ve1	S. lycopersicum	LRR RLP	RLP	Q94G61
Ve2	S. lycopersicum	LRR RLP	RLP	Q93V91
Cf-2	S. pimpinellifolium	LRR RLP	RLP	Q41397
Cf-4	S. pimpinellifolium	LRR RLP	RLP	O50025
Cf-9	S. pimpinellifolium	LRR RLP	RLP	Q40235
Cf-9B	S. pimpinellifolium	LRR RLP	RLP	Q84UH0
Cf-5	S. pimpinellifolium	LRR RLP	RLP	Q9ZTK1
LeEix1 - Eix1	S. lycopersicum	LRR RLP	RLP	Q6JN47
RLP51 / SNC2	A.thaliana	LRR RLP	RLP	Q9SN38
RLP30 / AtRLP30	A. thaliana	LRR RLP	RLP	Q9MA83
RLP52 / AtRLP52	A. thaliana	LRR RLP	RLP	Q7FZR1
Hcr9-4E	Solanum habrochaites	RLP	RLP	O50023
Xa27	O. sativa	RLP	RLP	Q4QSA3
Hs1pro-1	A.thaliana	RLP	RLP	Q9LY61
Hs1pro-l	P.procumbens	RLP	RLP	Q45EZ3
LepR3	Brassica napus	RLP	RLP	I7C3X3
LepR3 - variant	B. napus	RLP	RLP	J7HQI5
RLM2	B. napus	RLP	RLP	A0A0B5L618
RLP23	A. thaliana	RLP	RLP	O48849
R Gene Name	Species	RLP type	Class	Uniprot ID
sc-1	S. lycopersicum	Other	R Gene	AF198177
Bs2	Capsicum chacoense	CNL	R Gene	AF202179
Bs4	S. lycopersicum	TNL	R Gene	AY438027
Gpa2	S. tuberosum	CNL	R Gene	AF195939
Gro1.4	S. tuberosum	TNL	R Gene	AY196151
Hero	S. lycopersicum	CNL	R Gene	AJ457052
I-2	S.lycopersicum	NL	R Gene	AF118127
Mi1.2	S. lycopersicum	CNL	R Gene	AF039682
N	Nicotiana glutinosa	TNL	R Gene	U15605
Prf	Solanum pimpinellifolium	CNL	R Gene	AF220602
R1	Solanum demissum	CNL	R Gene	AF447489
R3a	S. tuberosum	NL	R Gene	AY849382
Rpi-blb1	Solanum bulbocastanum	CNL	R Gene	AY336128
Rpi-blb2	S. bulbocastanum	CNL	R Gene	DQ122125
Rx2	Solanum acaule	CNL	R Gene	AJ249448
RY-1	Solanum tuberosum subsp andigena	TNL	R Gene	AJ300266
Sw-5	S, lycopersicum	CNL	R Gene	AY007366
Tm-2	S. lycopersicum	CNL	R Gene	AF536200
Dm3 (RGC2B)	Lactuca sativa	CNL	R Gene	AH007213
At1	Cucumis melo	Other	R Gene	AY066012
At2	C. melo	Other	R Gene	AF461048
Hm1	Zea mays	Other	R Gene	NM_001112450
HRT	A. thaliana	CNL	R Gene	AF234174
Hs1	Beta vulgaris	Other	R Gene	U79733
RPM1	A. thaliana	CNL	R Gene	NM_111584
RPP13	A. thaliana	CNL	R Gene	NM_114520
RPP5	A. thaliana	TNL	R Gene	NM_117798
Rps2	A. thaliana	CNL	R Gene	NM_118742
Rps4	A. thaliana	TNL	R Gene	NM_123893
RPS5	A. thaliana	CNL	R Gene	NM_101094
Hm2	Z. mays	Other	R Gene	EU367521
Rps1-k-2	Glycine max	NL	R Gene	EU450800
Rps1-k-1	G. max	NL	R Gene	EU450800
Bs3-E	Capsicum annuum	Other	R Gene	EU078683
Mlo	H. vulgare	Other	R Gene	Z83834
P2	Linum usitatissimum	TNL	R Gene	AF310960
PIB	O. sativa	CNL	R Gene	AB013449
XA1	O. sativa	CNL	R Gene	AB002266
RPP1	A. thaliana	TNL	R Gene	NM_114316
RPP4	A. thaliana	TNL	R Gene	NM_117790
RPW8.1	A. thaliana	Other	R Gene	AF273059
RPW8.2	A. thaliana	Other	R Gene	AF273059
RTM1	A. thaliana	Other	R Gene	NM_100456
RTM2	A. thaliana	Other	R Gene	NM_120571
MLA1	H. vulgare	CNL	R Gene	GU245961
Mla12	Hordeum vulgare subsp. vulgare	CNL	R Gene	AY196347
Pi36	Oryza sativa Indica Group	CNL	R Gene	DQ900896
Rp1-D	Z. mays	CNL	R Gene	AF107293
Pm3	Triticum aestivum	CNL	R Gene	AY325736
Lr10	T. aestivum	CNL	R Gene	AY270157
Pl8	Helianthus annuus	CNL	R Gene	AY490793
SSI4	A. thaliana	TNL	R Gene	AY179750
Xa5	O. sativa Indica Group	Other	R Gene	AY643716
Xa13	O. sativa Indica Group	Other	R Gene	DQ421396
IVR	Nicotiana tabacum	Other	R Gene	AJ009684
Pikm1-TS	Oryza sativa Japonica Group	CNL	R Gene	AB462324
Pikm2-TS	O. sativa Japonica Group	CNL	R Gene	AB462325
Rdg2a	Hordeum vulgare subsp. vulgare	CNL	R Gene	HM124452
Pid3	O. sativa Japonica Group	CNL	R Gene	FJ773286
Pi5-1	O. sativa Japonica Group	CNL	R Gene	EU869185
Pi5-2	O. sativa Japonica Group	CNL	R Gene	EU869186
Pit	O. sativa Japonica Group	CNL	R Gene	AB379816
KR1	G. max	TNL	R Gene	AF327903
FOM-2	C. melo	CNL	R Gene	DQ287965
RLM3	A. thaliana	TN	R Gene	NM_001036575
RAC1	A. thaliana	TNL	R Gene	AY522496
Lr21	Triticum aestivum	CNL	R Gene	FJ876280
Lr1	T. aestivum	CNL	R Gene	EF439840
Lr34	T. aestivum	Other	R Gene	HM775493
VAT	C. melo	CNL	R Gene	AIU36098
I2C-1	Solanum lycopersicum	NR	R Gene	O24015
NDR1 At3g20600 K10D20.24	A. thaliana	NR	R Gene	O48915
	A. thaliana	NR	R Gene	Q9ZSN6
RPP5	A. thaliana	NR	R Gene	O04264
RPP13	A. thaliana	NR	R Gene	C0KRS6
Mla1	H. vulgare	NR	R Gene	Q9FE39
Yr10	Triticum aestivum	NR	R Gene	Q9FR64
	Linum usitatissimum	NR	R Gene	Q9ATZ2
Pi37	O. sativa Japonica Group	NR	R Gene	Q06AJ9
WKS2	Triticum dicoccoides	NR	R Gene	B9UN36
RRS1 RCH2 RRS1-R RSH4 SLH1 WRKY52	A. thaliana	NR	R Gene	E1B328
Os11gRGA5	O. sativa Japonica Group	NR	R Gene	F7J0M8
PTI1	S. lycopersicum	NR	R Gene	Q41328
pi54	Oryza sativa subsp. indica	NR	R Gene	J7Q114
Xa10	O. sativa subsp. indica	NR	R Gene	W5QN15
Sr35	Triticum monococcum subsp. monococcum	NR	R Gene	S5ABD6
Sr35-TA	Triticum aestivum	NR	R Gene	S5DII7
xa25	O. sativa subsp. indica	NR	R Gene	S5UIA5
xa25-SP	Solanum pimpinellifolium	NR	R Gene	A0A060D304
L6	Linum usitatissimum	TNL	R Gene	U27081
M	L. usitatissimum	TNL	R Gene	U73916
Pi-ta	O. sativa	CNL	R Gene	AY196754
Piz-t	Oryza sativa Japonica Group	CNL	R Gene	DQ352040
Cre1	Aegilops tauschii	CNL	R Gene	AY124651
RPR1 LOC_Os11g12340 Os11g0229500 OsJ_33440 OSNPB_110229500	Oryza sativa subsp. Japonica	NR	R Gene	Q9ZQT3
L	Linum usitatissimum	NR	R Gene	Q9XEH5
NR: not reported
