# Supplementary material for: Orthology and synteny analysis of receptor-like kinases “RLK” and receptor-like proteins “RLP” in legumes
Source: BMC Genomics. 2021 Feb 10;22:113. doi: 10.1186/s12864-021-07384-w (PMC7874474; doi:10.1186/s12864-021-07384-w)
Supplement: Supplementary file 15 — Additional file 15: Table S9. Synteny block identification of resistance RLK and RLP genes among legumes/non-legumes reported on Fig. 7. [file 12864_2021_7384_MOESM15_ESM.xlsx]

## Sheet: Sheet1
Table S9: Synteny block identification of resistance RLK and RLP genes among legumes/non-legumes reported on figure 7
RLK
## Alignment 2: score=330.0 e_value=1.2e-13 N=8 at1&gm10 minus
2- 0:	AT1G71695	Glyma.10G222400	5e-162
2- 1:	AT1G71710	Glyma.10G221000	0
2- 2:	AT1G71720	Glyma.10G220900	0
2- 3:	AT1G71790	Glyma.10G219900	8e-163
2- 4:	AT1G71830	Glyma.10G218800	0
2- 5:	AT1G71860	Glyma.10G218100	1e-166
2- 6:	AT1G71930	Glyma.10G216400	1e-115
2- 7:	AT1G72000	Glyma.10G214700	0
## Alignment 154: score=340.0 e_value=2.6e-14 N=8 at2&gm17 minus
154- 0:	AT2G25910	Glyma.17G231700	0
154- 1:	AT2G26070	Glyma.17G229300	1e-107
154- 2:	AT2G26080	Glyma.17G228800	0
154- 3:	AT2G26150	Glyma.17G227600	4e-127
154- 4:	AT2G26170	Glyma.17G227500	0
154- 5:	AT2G26300	Glyma.17G226700	0
154- 6:	AT2G26330	Glyma.17G226100	0
154- 7:	AT2G26350	Glyma.17G225600	0
## Alignment 221: score=322.0 e_value=2.1e-11 N=7 at2&vv4 minus
221- 0:	AT2G26260	GSVIVT01035499001	0
221- 1:	AT2G26270	GSVIVT01035495001	0
221- 2:	AT2G26310	GSVIVT01035482001	2e-132
221- 3:	AT2G26320	GSVIVT01035477001	2e-21
221- 4:	AT2G26330	GSVIVT01035476001	0
221- 5:	AT2G26340	GSVIVT01035470001	1e-69
221- 6:	AT2G26350	GSVIVT01035453001	0
## Alignment 265: score=449.0 e_value=7.2e-24 N=10 at3&pv4 plus
265- 0:	AT3G28450	Phvul.004G023700	0
265- 1:	AT3G28455	Phvul.004G023800	4e-12
265- 2:	AT3G28470	Phvul.004G024200	1e-94
265- 3:	AT3G28480	Phvul.004G024300	3e-157
265- 4:	AT3G28510	Phvul.004G024900	0
265- 5:	AT3G28630	Phvul.004G025300	2e-115
265- 6:	AT3G28720	Phvul.004G026600	0
265- 7:	AT3G28910	Phvul.004G028500	1e-113
265- 8:	AT3G28917	Phvul.004G033400	4e-44
265- 9:	AT3G28920	Phvul.004G028600	3e-79
## Alignment 273: score=1263.0 e_value=4.5e-101 N=31 at3&sl2 plus
273- 0:	AT3G27640	Solyc02g086470.2	0
273- 1:	AT3G27660	Solyc02g086490.2	1e-50
273- 2:	AT3G27820	Solyc02g086710.2	0
273- 3:	AT3G27830	Solyc02g086730.1	7e-64
273- 4:	AT3G27860	Solyc02g086750.1	5e-66
273- 5:	AT3G27880	Solyc02g086810.1	3e-35
273- 6:	AT3G27925	Solyc02g086830.2	0
273- 7:	AT3G28050	Solyc02g087060.2	1e-152
273- 8:	AT3G28200	Solyc02g087190.1	1e-146
273- 9:	AT3G28340	Solyc02g087350.1	7e-173
273- 10:	AT3G28370	Solyc02g087420.1	2e-56
273- 11:	AT3G28450	Solyc02g087460.1	0
273- 12:	AT3G28480	Solyc02g087490.1	3e-141
273- 13:	AT3G28640	Solyc02g087610.1	0
273- 14:	AT3G28720	Solyc02g087720.1	0
273- 15:	AT3G28860	Solyc02g087870.2	0
273- 16:	AT3G28900	Solyc02g087930.2	3e-74
273- 17:	AT3G29034	Solyc02g088130.1	1e-14
273- 18:	AT3G29035	Solyc02g088180.2	3e-115
273- 19:	AT3G29185	Solyc02g088350.2	9e-160
273- 20:	AT3G29200	Solyc02g088460.2	2e-148
273- 21:	AT3G29230	Solyc02g088470.1	0
273- 22:	AT3G29290	Solyc02g088600.2	2e-170
273- 23:	AT3G29360	Solyc02g088690.2	0
273- 24:	AT3G29370	Solyc02g088740.1	8e-14
273- 25:	AT3G29400	Solyc02g088800.1	0
273- 26:	AT3G29575	Solyc02g088910.2	2e-62
273- 27:	AT3G29810	Solyc02g089120.2	0
273- 28:	AT3G29970	Solyc02g089140.2	6e-46
273- 29:	AT3G30210	Solyc02g089190.1	9e-70
273- 30:	AT3G30390	Solyc02g089400.2	0
## Alignment 473: score=365.0 e_value=2.8e-16 N=9 at5&sl2 plus
473- 0:	AT5G46170	Solyc02g070480.2	1e-81
473- 1:	AT5G46240	Solyc02g070530.2	0
473- 2:	AT5G46290	Solyc02g070790.2	0
473- 3:	AT5G46330	Solyc02g070890.2	0
473- 4:	AT5G46370	Solyc02g071140.2	1e-163
473- 5:	AT5G46380	Solyc02g071180.2	9e-21
473- 6:	AT5G46420	Solyc02g071280.2	0
473- 7:	AT5G46460	Solyc02g071300.1	0
473- 8:	AT5G46540	Solyc02g071350.2	0
## Alignment 2733: score=12990.0 e_value=0 N=278 gm10&vr8 plus
2733- 0:	Glyma.10G147200	XP_014514031.1	0
2733- 1:	Glyma.10G147700	XP_014512656.1	3e-103
2733- 2:	Glyma.10G147900	XP_014511810.1	2e-81
2733- 3:	Glyma.10G148000	XP_014512613.1	0
2733- 4:	Glyma.10G148100	XP_014511219.1	0
2733- 5:	Glyma.10G148300	XP_014512467.1	0
2733- 6:	Glyma.10G149200	XP_014510889.1	9e-155
2733- 7:	Glyma.10G150000	XP_014513632.1	0
2733- 8:	Glyma.10G150300	XP_014510900.1	1e-146
2733- 9:	Glyma.10G150400	XP_014512996.1	3e-140
2733- 10:	Glyma.10G151200	XP_014512506.1	2e-69
2733- 11:	Glyma.10G151800	XP_014512555.1	3e-114
2733- 12:	Glyma.10G151900	XP_014514656.1	0
2733- 13:	Glyma.10G152000	XP_014512878.1	6e-71
2733- 14:	Glyma.10G152200	XP_014514212.1	0
2733- 15:	Glyma.10G152300	XP_014511055.1	0
2733- 16:	Glyma.10G152900	XP_014512125.1	0
2733- 17:	Glyma.10G153000	XP_014513662.1	0
2733- 18:	Glyma.10G153100	XP_014513664.1	0
2733- 19:	Glyma.10G153500	XP_014511823.1	2e-75
2733- 20:	Glyma.10G153900	XP_014513974.1	0
2733- 21:	Glyma.10G154100	XP_014512452.1	0
2733- 22:	Glyma.10G154200	XP_014511208.1	0
2733- 23:	Glyma.10G154400	XP_014513720.1	0
2733- 24:	Glyma.10G154700	XP_014514047.1	0
2733- 25:	Glyma.10G154800	XP_014513052.1	3e-160
2733- 26:	Glyma.10G155000	XP_014514709.1	0
2733- 27:	Glyma.10G155200	XP_014513284.1	5e-98
2733- 28:	Glyma.10G155400	XP_014513285.1	0
2733- 29:	Glyma.10G155600	XP_014511828.1	0
2733- 30:	Glyma.10G155700	XP_014513044.1	1e-45
2733- 31:	Glyma.10G156100	XP_014514672.1	1e-159
2733- 32:	Glyma.10G156500	XP_014511235.1	0
2733- 33:	Glyma.10G157100	XP_014513692.1	0
2733- 34:	Glyma.10G157300	XP_014514578.1	4e-171
2733- 35:	Glyma.10G157500	XP_014511830.1	0
2733- 36:	Glyma.10G157700	XP_014513827.1	0
2733- 37:	Glyma.10G157800	XP_014512934.1	3e-99
2733- 38:	Glyma.10G157900	XP_014511083.1	4e-175
2733- 39:	Glyma.10G158500	XP_014512781.1	4e-76
2733- 40:	Glyma.10G158700	XP_014513949.1	0
2733- 41:	Glyma.10G159200	XP_014513775.1	0
2733- 42:	Glyma.10G159600	XP_014512490.1	0
2733- 43:	Glyma.10G160100	XP_014511840.1	8e-155
2733- 44:	Glyma.10G160400	XP_014514113.1	0
2733- 45:	Glyma.10G160500	XP_014514397.1	0
2733- 46:	Glyma.10G160700	XP_014512895.1	0
2733- 47:	Glyma.10G160800	XP_014513206.1	1e-68
2733- 48:	Glyma.10G161600	XP_014512408.1	1e-122
2733- 49:	Glyma.10G162100	XP_014514296.1	0
2733- 50:	Glyma.10G162600	XP_014513157.1	2e-92
2733- 51:	Glyma.10G162800	XP_014514667.1	0
2733- 52:	Glyma.10G162900	XP_014512650.1	2e-83
2733- 53:	Glyma.10G163000	XP_014512675.1	6e-103
2733- 54:	Glyma.10G163200	XP_014511843.1	0
2733- 55:	Glyma.10G163300	XP_014512112.1	4e-48
2733- 56:	Glyma.10G163400	XP_014514696.1	0
2733- 57:	Glyma.10G163500	XP_014513010.1	2e-71
2733- 58:	Glyma.10G163600	XP_014514646.1	0
2733- 59:	Glyma.10G164100	XP_014512341.1	1e-119
2733- 60:	Glyma.10G164200	XP_014513932.1	0
2733- 61:	Glyma.10G164300	XP_014514381.1	0
2733- 62:	Glyma.10G164700	XP_014513376.1	0
2733- 63:	Glyma.10G164800	XP_014513375.1	0
2733- 64:	Glyma.10G165200	XP_014514174.1	0
2733- 65:	Glyma.10G165300	XP_014511844.1	0
2733- 66:	Glyma.10G165700	XP_014514294.1	0
2733- 67:	Glyma.10G166300	XP_014513290.1	4e-174
2733- 68:	Glyma.10G166400	XP_014513291.1	0
2733- 69:	Glyma.10G166600	XP_014513296.1	0
2733- 70:	Glyma.10G166800	XP_014510833.1	0
2733- 71:	Glyma.10G166900	XP_014510931.1	0
2733- 72:	Glyma.10G167100	XP_014512518.1	7e-166
2733- 73:	Glyma.10G167200	XP_014511260.1	0
2733- 74:	Glyma.10G167500	XP_014513736.1	5e-135
2733- 75:	Glyma.10G168100	XP_014513734.1	0
2733- 76:	Glyma.10G168500	XP_014512910.1	0
2733- 77:	Glyma.10G168700	XP_014513680.1	0
2733- 78:	Glyma.10G169100	XP_014513257.1	4e-66
2733- 79:	Glyma.10G169600	XP_014513469.1	8e-145
2733- 80:	Glyma.10G169800	XP_014511851.1	0
2733- 81:	Glyma.10G170100	XP_014511852.1	6e-49
2733- 82:	Glyma.10G170200	XP_014514752.1	0
2733- 83:	Glyma.10G170600	XP_014512732.1	0
2733- 84:	Glyma.10G170700	XP_014513176.1	6e-56
2733- 85:	Glyma.10G170900	XP_014511853.1	2e-124
2733- 86:	Glyma.10G171300	XP_014514659.1	0
2733- 87:	Glyma.10G171500	XP_014510975.1	0
2733- 88:	Glyma.10G171800	XP_014512983.1	1e-117
2733- 89:	Glyma.10G172300	XP_014512232.1	0
2733- 90:	Glyma.10G172400	XP_014513604.1	0
2733- 91:	Glyma.10G172600	XP_014511178.1	0
2733- 92:	Glyma.10G172700	XP_014510980.1	0
2733- 93:	Glyma.10G172800	XP_014513479.1	0
2733- 94:	Glyma.10G173400	XP_014512847.1	0
2733- 95:	Glyma.10G174100	XP_014512951.1	6e-156
2733- 96:	Glyma.10G174200	XP_014512406.1	5e-63
2733- 97:	Glyma.10G174400	XP_014513948.1	1e-147
2733- 98:	Glyma.10G174700	XP_014513943.1	0
2733- 99:	Glyma.10G175000	XP_014511271.1	1e-134
2733-100:	Glyma.10G175400	XP_014512470.1	1e-108
2733-101:	Glyma.10G175800	XP_014512984.1	3e-83
2733-102:	Glyma.10G176100	XP_014511215.1	0
2733-103:	Glyma.10G176200	XP_014513958.1	0
2733-104:	Glyma.10G176500	XP_014512879.1	0
2733-105:	Glyma.10G176900	XP_014513118.1	0
2733-106:	Glyma.10G177100	XP_014512755.1	0
2733-107:	Glyma.10G177300	XP_014512301.1	0
2733-108:	Glyma.10G177400	XP_014513033.1	1e-145
2733-109:	Glyma.10G178100	XP_014510907.1	0
2733-110:	Glyma.10G178900	XP_014514201.1	0
2733-111:	Glyma.10G179200	XP_014514877.1	0
2733-112:	Glyma.10G179400	XP_014514295.1	0
2733-113:	Glyma.10G179500	XP_014514375.1	0
2733-114:	Glyma.10G179600	XP_014512155.1	0
2733-115:	Glyma.10G179800	XP_014511174.1	0
2733-116:	Glyma.10G179900	XP_014514025.1	0
2733-117:	Glyma.10G180000	XP_014512035.1	2e-85
2733-118:	Glyma.10G180100	XP_014514158.1	4e-148
2733-119:	Glyma.10G180400	XP_014512852.1	1e-71
2733-120:	Glyma.10G180500	XP_014512167.1	0
2733-121:	Glyma.10G180700	XP_014514077.1	7e-91
2733-122:	Glyma.10G181000	XP_014512338.1	9e-85
2733-123:	Glyma.10G181100	XP_014513349.1	0
2733-124:	Glyma.10G182600	XP_014512247.1	2e-140
2733-125:	Glyma.10G182700	XP_014513107.1	9e-74
2733-126:	Glyma.10G182800	XP_014510890.1	0
2733-127:	Glyma.10G182900	XP_014512256.1	5e-119
2733-128:	Glyma.10G183000	XP_014512307.1	0
2733-129:	Glyma.10G183400	XP_014511861.1	9e-63
2733-130:	Glyma.10G183600	XP_014513188.1	8e-42
2733-131:	Glyma.10G183800	XP_014514708.1	4e-160
2733-132:	Glyma.10G183900	XP_014513778.1	0
2733-133:	Glyma.10G184800	XP_014512600.1	2e-159
2733-134:	Glyma.10G184900	XP_014514710.1	0
2733-135:	Glyma.10G185200	XP_014510764.1	0
2733-136:	Glyma.10G185400	XP_014513573.1	0
2733-137:	Glyma.10G185500	XP_014510969.1	0
2733-138:	Glyma.10G185600	XP_014511022.1	0
2733-139:	Glyma.10G185700	XP_014514926.1	0
2733-140:	Glyma.10G185900	XP_014512968.1	0
2733-141:	Glyma.10G186000	XP_014513104.1	4e-172
2733-142:	Glyma.10G186200	XP_014513099.1	1e-67
2733-143:	Glyma.10G186400	XP_014512655.1	0
2733-144:	Glyma.10G186500	XP_014513762.1	0
2733-145:	Glyma.10G186800	XP_014512457.1	2e-102
2733-146:	Glyma.10G187000	XP_014513046.1	1e-65
2733-147:	Glyma.10G187100	XP_014512737.1	0
2733-148:	Glyma.10G187300	XP_014511113.1	5e-172
2733-149:	Glyma.10G187800	XP_014513427.1	2e-91
2733-150:	Glyma.10G187900	XP_014512460.1	8e-95
2733-151:	Glyma.10G188300	XP_014512712.1	0
2733-152:	Glyma.10G189000	XP_014513069.1	0
2733-153:	Glyma.10G189300	XP_014510828.1	0
2733-154:	Glyma.10G189900	XP_014513011.1	3e-128
2733-155:	Glyma.10G190200	XP_014514338.1	0
2733-156:	Glyma.10G190300	XP_014514339.1	0
2733-157:	Glyma.10G190400	XP_014510804.1	7e-179
2733-158:	Glyma.10G190500	XP_014512728.1	5e-175
2733-159:	Glyma.10G190600	XP_014512605.1	0
2733-160:	Glyma.10G190800	XP_014511871.1	1e-55
2733-161:	Glyma.10G191000	XP_014513230.1	4e-153
2733-162:	Glyma.10G191600	XP_014513590.1	0
2733-163:	Glyma.10G192200	XP_014514247.1	0
2733-164:	Glyma.10G192400	XP_014513353.1	0
2733-165:	Glyma.10G192900	XP_014512229.1	1e-124
2733-166:	Glyma.10G193100	XP_014512392.1	0
2733-167:	Glyma.10G193200	XP_014514640.1	0
2733-168:	Glyma.10G193500	XP_014512206.1	2e-160
2733-169:	Glyma.10G194000	XP_014511114.1	0
2733-170:	Glyma.10G194400	XP_014511227.1	0
2733-171:	Glyma.10G194500	XP_014511153.1	0
2733-172:	Glyma.10G194700	XP_014513867.1	0
2733-173:	Glyma.10G194800	XP_014513227.1	6e-98
2733-174:	Glyma.10G195200	XP_014512854.1	0
2733-175:	Glyma.10G195300	XP_014511879.1	1e-117
2733-176:	Glyma.10G195600	XP_014514548.1	5e-168
2733-177:	Glyma.10G195700	XP_014511302.1	0
2733-178:	Glyma.10G195900	XP_014512118.1	7e-136
2733-179:	Glyma.10G196300	XP_014511220.1	0
2733-180:	Glyma.10G197000	XP_014513519.1	0
2733-181:	Glyma.10G197200	XP_014512481.1	1e-168
2733-182:	Glyma.10G197500	XP_014514246.1	0
2733-183:	Glyma.10G197700	XP_014514534.1	0
2733-184:	Glyma.10G197800	XP_014512609.1	0
2733-185:	Glyma.10G198100	XP_014511885.1	0
2733-186:	Glyma.10G198300	XP_014514112.1	0
2733-187:	Glyma.10G199300	XP_014513331.1	0
2733-188:	Glyma.10G200100	XP_014512165.1	0
2733-189:	Glyma.10G200300	XP_014511202.1	0
2733-190:	Glyma.10G200600	XP_014513378.1	0
2733-191:	Glyma.10G200700	XP_014513914.1	0
2733-192:	Glyma.10G201000	XP_014513678.1	0
2733-193:	Glyma.10G201500	XP_014512288.1	2e-48
2733-194:	Glyma.10G201600	XP_014512344.1	0
2733-195:	Glyma.10G201700	XP_014512065.1	0
2733-196:	Glyma.10G201900	XP_014513651.1	0
2733-197:	Glyma.10G202000	XP_014512510.1	3e-179
2733-198:	Glyma.10G202400	XP_014510884.1	0
2733-199:	Glyma.10G202500	XP_014512239.1	6e-155
2733-200:	Glyma.10G202800	XP_014513936.1	0
2733-201:	Glyma.10G203200	XP_014511005.1	2e-47
2733-202:	Glyma.10G203700	XP_014511102.1	0
2733-203:	Glyma.10G203900	XP_014514300.1	1e-83
2733-204:	Glyma.10G204100	XP_014512071.1	0
2733-205:	Glyma.10G204200	XP_014510977.1	0
2733-206:	Glyma.10G204400	XP_014511177.1	0
2733-207:	Glyma.10G204500	XP_014511075.1	1e-54
2733-208:	Glyma.10G204800	XP_014512817.1	0
2733-209:	Glyma.10G205300	XP_014512045.1	0
2733-210:	Glyma.10G205500	XP_014512041.1	0
2733-211:	Glyma.10G205600	XP_014514290.1	0
2733-212:	Glyma.10G206000	XP_014511899.1	4e-39
2733-213:	Glyma.10G206300	XP_014512632.1	0
2733-214:	Glyma.10G206400	XP_014513204.1	2e-122
2733-215:	Glyma.10G206500	XP_014511901.1	2e-161
2733-216:	Glyma.10G207100	XP_014512791.1	0
2733-217:	Glyma.10G207300	XP_014514444.1	0
2733-218:	Glyma.10G207700	XP_014512959.1	0
2733-219:	Glyma.10G207800	XP_014513249.1	0
2733-220:	Glyma.10G208300	XP_014514383.1	7e-143
2733-221:	Glyma.10G209400	XP_014512594.1	8e-118
2733-222:	Glyma.10G209600	XP_014513690.1	0
2733-223:	Glyma.10G210000	XP_014512742.1	0
2733-224:	Glyma.10G210300	XP_014514694.1	0
2733-225:	Glyma.10G210400	XP_014511903.1	0
2733-226:	Glyma.10G210600	XP_014514894.1	0
2733-227:	Glyma.10G210800	XP_014513515.1	0
2733-228:	Glyma.10G211200	XP_014512442.1	0
2733-229:	Glyma.10G212000	XP_014513586.1	0
2733-230:	Glyma.10G212200	XP_014512441.1	4e-130
2733-231:	Glyma.10G212300	XP_014514840.1	0
2733-232:	Glyma.10G212400	XP_014512358.1	0
2733-233:	Glyma.10G212500	XP_014514689.1	0
2733-234:	Glyma.10G213200	XP_014514167.1	0
2733-235:	Glyma.10G213400	XP_014511180.1	7e-117
2733-236:	Glyma.10G213500	XP_014512819.1	1e-115
2733-237:	Glyma.10G213900	XP_014513923.1	5e-117
2733-238:	Glyma.10G214100	XP_014514356.1	0
2733-239:	Glyma.10G214600	XP_014512764.1	8e-31
2733-240:	Glyma.10G214900	XP_014510882.1	0
2733-241:	Glyma.10G215000	XP_014513268.1	0
2733-242:	Glyma.10G215300	XP_014511001.1	0
2733-243:	Glyma.10G215400	XP_014510829.1	0
2733-244:	Glyma.10G216200	XP_014514564.1	0
2733-245:	Glyma.10G216600	XP_014510853.1	1e-178
2733-246:	Glyma.10G216700	XP_014511072.1	3e-128
2733-247:	Glyma.10G216900	XP_014512339.1	0
2733-248:	Glyma.10G217000	XP_014514760.1	0
2733-249:	Glyma.10G217400	XP_014512920.1	4e-96
2733-250:	Glyma.10G217500	XP_014514012.1	0
2733-251:	Glyma.10G217600	XP_014510945.1	0
2733-252:	Glyma.10G217800	XP_014512218.1	0
2733-253:	Glyma.10G217900	XP_014514407.1	0
2733-254:	Glyma.10G218000	XP_014513950.1	0
2733-255:	Glyma.10G218300	XP_014512492.1	1e-80
2733-256:	Glyma.10G218600	XP_014512180.1	8e-76
2733-257:	Glyma.10G218700	XP_014512601.1	0
2733-258:	Glyma.10G218800	XP_014513440.1	0
2733-259:	Glyma.10G219100	XP_014513441.1	0
2733-260:	Glyma.10G219200	XP_014511082.1	0
2733-261:	Glyma.10G219400	XP_014514499.1	6e-124
2733-262:	Glyma.10G219600	XP_014514171.1	0
2733-263:	Glyma.10G219700	XP_014514743.1	0
2733-264:	Glyma.10G219900	XP_014511152.1	0
2733-265:	Glyma.10G220100	XP_014514266.1	1e-153
2733-266:	Glyma.10G220400	XP_014512928.1	2e-114
2733-267:	Glyma.10G220800	XP_014514735.1	7e-132
2733-268:	Glyma.10G220900	XP_014510993.1	0
2733-269:	Glyma.10G221100	XP_014510848.1	0
2733-270:	Glyma.10G221800	XP_014514685.1	9e-107
2733-271:	Glyma.10G222200	XP_014514358.1	0
2733-272:	Glyma.10G222500	XP_014512391.1	0
2733-273:	Glyma.10G222600	XP_014512249.1	0
2733-274:	Glyma.10G222800	XP_014514241.1	0
2733-275:	Glyma.10G222900	XP_014514953.1	0
2733-276:	Glyma.10G223400	XP_014514480.1	0
2733-277:	Glyma.10G223500	XP_014513785.1	0
## Alignment 2753: score=37009.0 e_value=0 N=763 gm10&vu7 plus
2753- 0:	Glyma.10G136900	Vigun07g129800	0
2753- 1:	Glyma.10G137200	Vigun07g130000	3e-42
2753- 2:	Glyma.10G137600	Vigun07g130200	0
2753- 3:	Glyma.10G137800	Vigun07g130600	6e-29
2753- 4:	Glyma.10G138200	Vigun07g131400	0
2753- 5:	Glyma.10G138500	Vigun07g131700	2e-120
2753- 6:	Glyma.10G138800	Vigun07g132000	4e-112
2753- 7:	Glyma.10G139200	Vigun07g132200	0
2753- 8:	Glyma.10G139600	Vigun07g132500	1e-154
2753- 9:	Glyma.10G139700	Vigun07g132700	4e-148
2753- 10:	Glyma.10G140000	Vigun07g132800	0
2753- 11:	Glyma.10G140400	Vigun07g133000	4e-73
2753- 12:	Glyma.10G140800	Vigun07g133200	2e-77
2753- 13:	Glyma.10G140900	Vigun07g133300	0
2753- 14:	Glyma.10G141100	Vigun07g133500	5e-59
2753- 15:	Glyma.10G141300	Vigun07g133600	5e-59
2753- 16:	Glyma.10G141500	Vigun07g133800	0
2753- 17:	Glyma.10G142000	Vigun07g134300	0
2753- 18:	Glyma.10G142100	Vigun07g134400	0
2753- 19:	Glyma.10G142900	Vigun07g135100	7e-59
2753- 20:	Glyma.10G143300	Vigun07g135400	3e-55
2753- 21:	Glyma.10G143900	Vigun07g136000	0
2753- 22:	Glyma.10G144100	Vigun07g136300	0
2753- 23:	Glyma.10G144200	Vigun07g136400	0
2753- 24:	Glyma.10G144400	Vigun07g136500	3e-30
2753- 25:	Glyma.10G144600	Vigun07g136700	0
2753- 26:	Glyma.10G144700	Vigun07g136800	2e-63
2753- 27:	Glyma.10G145200	Vigun07g137400	0
2753- 28:	Glyma.10G145300	Vigun07g137500	0
2753- 29:	Glyma.10G145400	Vigun07g137600	3e-129
2753- 30:	Glyma.10G145500	Vigun07g137700	0
2753- 31:	Glyma.10G145600	Vigun07g137900	0
2753- 32:	Glyma.10G145800	Vigun07g138000	1e-40
2753- 33:	Glyma.10G145900	Vigun07g138100	2e-89
2753- 34:	Glyma.10G146000	Vigun07g138200	0
2753- 35:	Glyma.10G146200	Vigun07g138500	3e-56
2753- 36:	Glyma.10G146300	Vigun07g138600	1e-115
2753- 37:	Glyma.10G146400	Vigun07g138800	4e-121
2753- 38:	Glyma.10G146500	Vigun07g139100	2e-144
2753- 39:	Glyma.10G146600	Vigun07g139200	0
2753- 40:	Glyma.10G147000	Vigun07g139600	0
2753- 41:	Glyma.10G147100	Vigun07g139700	2e-171
2753- 42:	Glyma.10G147700	Vigun07g140500	3e-103
2753- 43:	Glyma.10G147900	Vigun07g140600	1e-81
2753- 44:	Glyma.10G148000	Vigun07g140700	0
2753- 45:	Glyma.10G148100	Vigun07g140800	0
2753- 46:	Glyma.10G148500	Vigun07g141100	6e-20
2753- 47:	Glyma.10G148600	Vigun07g141200	0
2753- 48:	Glyma.10G148700	Vigun07g141300	0
2753- 49:	Glyma.10G148900	Vigun07g141500	1e-169
2753- 50:	Glyma.10G149200	Vigun07g141800	5e-156
2753- 51:	Glyma.10G149300	Vigun07g141900	5e-41
2753- 52:	Glyma.10G149500	Vigun07g142000	0
2753- 53:	Glyma.10G149600	Vigun07g142100	0
2753- 54:	Glyma.10G149800	Vigun07g142300	2e-35
2753- 55:	Glyma.10G149900	Vigun07g142400	1e-144
2753- 56:	Glyma.10G150200	Vigun07g142800	1e-52
2753- 57:	Glyma.10G150500	Vigun07g143100	0
2753- 58:	Glyma.10G150600	Vigun07g143200	0
2753- 59:	Glyma.10G150800	Vigun07g143600	2e-129
2753- 60:	Glyma.10G150900	Vigun07g143700	3e-170
2753- 61:	Glyma.10G151000	Vigun07g143800	5e-68
2753- 62:	Glyma.10G151200	Vigun07g144000	5e-71
2753- 63:	Glyma.10G151800	Vigun07g144500	1e-114
2753- 64:	Glyma.10G151900	Vigun07g144600	0
2753- 65:	Glyma.10G152000	Vigun07g144700	4e-73
2753- 66:	Glyma.10G152100	Vigun07g144800	9e-143
2753- 67:	Glyma.10G152200	Vigun07g144900	0
2753- 68:	Glyma.10G152300	Vigun07g145000	0
2753- 69:	Glyma.10G152400	Vigun07g145200	8e-58
2753- 70:	Glyma.10G152500	Vigun07g145300	0
2753- 71:	Glyma.10G152900	Vigun07g145400	0
2753- 72:	Glyma.10G153100	Vigun07g145600	2e-179
2753- 73:	Glyma.10G153200	Vigun07g145700	0
2753- 74:	Glyma.10G153500	Vigun07g145900	4e-72
2753- 75:	Glyma.10G153900	Vigun07g146500	0
2753- 76:	Glyma.10G154000	Vigun07g146600	5e-167
2753- 77:	Glyma.10G154100	Vigun07g146700	0
2753- 78:	Glyma.10G154300	Vigun07g146900	0
2753- 79:	Glyma.10G154700	Vigun07g147200	0
2753- 80:	Glyma.10G154800	Vigun07g147300	1e-158
2753- 81:	Glyma.10G155000	Vigun07g147400	0
2753- 82:	Glyma.10G155200	Vigun07g147600	7e-97
2753- 83:	Glyma.10G155300	Vigun07g147700	0
2753- 84:	Glyma.10G155500	Vigun07g147900	7e-177
2753- 85:	Glyma.10G155700	Vigun07g148100	8e-92
2753- 86:	Glyma.10G156100	Vigun07g148400	1e-138
2753- 87:	Glyma.10G156300	Vigun07g148700	0
2753- 88:	Glyma.10G156500	Vigun07g148800	0
2753- 89:	Glyma.10G156600	Vigun07g149000	0
2753- 90:	Glyma.10G156900	Vigun07g149100	0
2753- 91:	Glyma.10G157100	Vigun07g149400	0
2753- 92:	Glyma.10G157200	Vigun07g149500	0
2753- 93:	Glyma.10G157400	Vigun07g149800	3e-80
2753- 94:	Glyma.10G157600	Vigun07g150000	5e-48
2753- 95:	Glyma.10G157700	Vigun07g150200	0
2753- 96:	Glyma.10G157800	Vigun07g150300	3e-97
2753- 97:	Glyma.10G157900	Vigun07g150400	2e-111
2753- 98:	Glyma.10G158200	Vigun07g150800	2e-85
2753- 99:	Glyma.10G158500	Vigun07g151200	1e-78
2753-100:	Glyma.10G158600	Vigun07g151300	0
2753-101:	Glyma.10G158900	Vigun07g151600	2e-58
2753-102:	Glyma.10G159400	Vigun07g152200	2e-120
2753-103:	Glyma.10G159600	Vigun07g152700	0
2753-104:	Glyma.10G160000	Vigun07g153100	8e-143
2753-105:	Glyma.10G160500	Vigun07g153800	0
2753-106:	Glyma.10G160600	Vigun07g153900	6e-130
2753-107:	Glyma.10G160700	Vigun07g154000	0
2753-108:	Glyma.10G160900	Vigun07g154200	0
2753-109:	Glyma.10G161000	Vigun07g154300	0
2753-110:	Glyma.10G161500	Vigun07g154700	4e-125
2753-111:	Glyma.10G161600	Vigun07g154800	1e-122
2753-112:	Glyma.10G162100	Vigun07g155200	0
2753-113:	Glyma.10G162400	Vigun07g155400	6e-141
2753-114:	Glyma.10G162500	Vigun07g155500	0
2753-115:	Glyma.10G162600	Vigun07g155600	4e-95
2753-116:	Glyma.10G162800	Vigun07g155700	0
2753-117:	Glyma.10G162900	Vigun07g155800	1e-83
2753-118:	Glyma.10G163000	Vigun07g155900	1e-102
2753-119:	Glyma.10G163100	Vigun07g156000	6e-108
2753-120:	Glyma.10G163200	Vigun07g156100	0
2753-121:	Glyma.10G163300	Vigun07g156200	7e-44
2753-122:	Glyma.10G164000	Vigun07g156600	8e-31
2753-123:	Glyma.10G164100	Vigun07g156800	5e-69
2753-124:	Glyma.10G164200	Vigun07g156900	0
2753-125:	Glyma.10G164300	Vigun07g157100	0
2753-126:	Glyma.10G164700	Vigun07g157400	0
2753-127:	Glyma.10G164800	Vigun07g157500	0
2753-128:	Glyma.10G165400	Vigun07g157900	1e-154
2753-129:	Glyma.10G166100	Vigun07g158400	6e-113
2753-130:	Glyma.10G166400	Vigun07g158700	0
2753-131:	Glyma.10G166600	Vigun07g158900	0
2753-132:	Glyma.10G166700	Vigun07g159000	0
2753-133:	Glyma.10G166800	Vigun07g159100	0
2753-134:	Glyma.10G166900	Vigun07g159300	0
2753-135:	Glyma.10G167000	Vigun07g159400	0
2753-136:	Glyma.10G167100	Vigun07g159500	6e-106
2753-137:	Glyma.10G167200	Vigun07g159600	0
2753-138:	Glyma.10G167400	Vigun07g159700	1e-67
2753-139:	Glyma.10G167500	Vigun07g159800	4e-135
2753-140:	Glyma.10G168100	Vigun07g160000	0
2753-141:	Glyma.10G168400	Vigun07g160200	0
2753-142:	Glyma.10G168500	Vigun07g160300	0
2753-143:	Glyma.10G168700	Vigun07g160500	0
2753-144:	Glyma.10G168800	Vigun07g160600	1e-117
2753-145:	Glyma.10G169100	Vigun07g160900	5e-67
2753-146:	Glyma.10G169200	Vigun07g161000	0
2753-147:	Glyma.10G169600	Vigun07g161300	1e-143
2753-148:	Glyma.10G169800	Vigun07g161600	0
2753-149:	Glyma.10G169900	Vigun07g161700	1e-40
2753-150:	Glyma.10G170100	Vigun07g161800	1e-50
2753-151:	Glyma.10G170200	Vigun07g161900	0
2753-152:	Glyma.10G170400	Vigun07g162100	4e-103
2753-153:	Glyma.10G170600	Vigun07g162300	0
2753-154:	Glyma.10G170900	Vigun07g162600	8e-121
2753-155:	Glyma.10G171000	Vigun07g162700	7e-64
2753-156:	Glyma.10G171300	Vigun07g162800	0
2753-157:	Glyma.10G171500	Vigun07g162900	0
2753-158:	Glyma.10G171700	Vigun07g163100	0
2753-159:	Glyma.10G171800	Vigun07g163200	1e-117
2753-160:	Glyma.10G172300	Vigun07g163600	0
2753-161:	Glyma.10G172500	Vigun07g163800	0
2753-162:	Glyma.10G172600	Vigun07g163900	0
2753-163:	Glyma.10G172700	Vigun07g164000	0
2753-164:	Glyma.10G172800	Vigun07g164100	0
2753-165:	Glyma.10G173200	Vigun07g164500	6e-70
2753-166:	Glyma.10G173300	Vigun07g164600	0
2753-167:	Glyma.10G173700	Vigun07g164900	1e-136
2753-168:	Glyma.10G173800	Vigun07g165000	0
2753-169:	Glyma.10G174100	Vigun07g165200	2e-163
2753-170:	Glyma.10G174200	Vigun07g165300	1e-67
2753-171:	Glyma.10G174400	Vigun07g165400	4e-147
2753-172:	Glyma.10G175000	Vigun07g165700	2e-139
2753-173:	Glyma.10G175200	Vigun07g166300	3e-158
2753-174:	Glyma.10G175500	Vigun07g166600	5e-52
2753-175:	Glyma.10G175600	Vigun07g166700	5e-174
2753-176:	Glyma.10G175800	Vigun07g166800	7e-83
2753-177:	Glyma.10G176100	Vigun07g167100	0
2753-178:	Glyma.10G176200	Vigun07g167400	0
2753-179:	Glyma.10G176400	Vigun07g167700	9e-105
2753-180:	Glyma.10G176800	Vigun07g167800	6e-150
2753-181:	Glyma.10G176900	Vigun07g167900	0
2753-182:	Glyma.10G177100	Vigun07g168100	0
2753-183:	Glyma.10G177200	Vigun07g168400	0
2753-184:	Glyma.10G177300	Vigun07g168500	0
2753-185:	Glyma.10G177400	Vigun07g168600	7e-148
2753-186:	Glyma.10G177700	Vigun07g168700	2e-105
2753-187:	Glyma.10G177800	Vigun07g168800	2e-70
2753-188:	Glyma.10G178100	Vigun07g169100	0
2753-189:	Glyma.10G178200	Vigun07g169200	0
2753-190:	Glyma.10G178300	Vigun07g169300	0
2753-191:	Glyma.10G178400	Vigun07g169400	6e-103
2753-192:	Glyma.10G178700	Vigun07g169600	8e-60
2753-193:	Glyma.10G179100	Vigun07g169900	0
2753-194:	Glyma.10G179200	Vigun07g170000	0
2753-195:	Glyma.10G179400	Vigun07g170100	0
2753-196:	Glyma.10G179600	Vigun07g170300	0
2753-197:	Glyma.10G179800	Vigun07g170500	0
2753-198:	Glyma.10G179900	Vigun07g170600	0
2753-199:	Glyma.10G180000	Vigun07g170700	1e-85
2753-200:	Glyma.10G180100	Vigun07g170800	3e-149
2753-201:	Glyma.10G180400	Vigun07g171100	3e-73
2753-202:	Glyma.10G180500	Vigun07g171200	0
2753-203:	Glyma.10G181100	Vigun07g171800	0
2753-204:	Glyma.10G181200	Vigun07g171900	1e-103
2753-205:	Glyma.10G181800	Vigun07g172400	0
2753-206:	Glyma.10G182200	Vigun07g172800	5e-154
2753-207:	Glyma.10G182600	Vigun07g173200	3e-139
2753-208:	Glyma.10G182900	Vigun07g173500	1e-120
2753-209:	Glyma.10G183000	Vigun07g173600	0
2753-210:	Glyma.10G183200	Vigun07g173800	0
2753-211:	Glyma.10G183400	Vigun07g174100	6e-65
2753-212:	Glyma.10G183600	Vigun07g174300	4e-42
2753-213:	Glyma.10G183700	Vigun07g174500	0
2753-214:	Glyma.10G183800	Vigun07g174600	2e-160
2753-215:	Glyma.10G183900	Vigun07g174700	0
2753-216:	Glyma.10G184600	Vigun07g175000	3e-37
2753-217:	Glyma.10G184700	Vigun07g175500	1e-37
2753-218:	Glyma.10G184800	Vigun07g175600	1e-160
2753-219:	Glyma.10G185100	Vigun07g175900	0
2753-220:	Glyma.10G185200	Vigun07g176000	0
2753-221:	Glyma.10G185400	Vigun07g176200	0
2753-222:	Glyma.10G185500	Vigun07g176300	0
2753-223:	Glyma.10G185600	Vigun07g176400	0
2753-224:	Glyma.10G185700	Vigun07g176500	0
2753-225:	Glyma.10G185800	Vigun07g176900	0
2753-226:	Glyma.10G186000	Vigun07g177000	2e-167
2753-227:	Glyma.10G186500	Vigun07g177200	0
2753-228:	Glyma.10G186800	Vigun07g178200	1e-104
2753-229:	Glyma.10G187000	Vigun07g178400	3e-70
2753-230:	Glyma.10G187100	Vigun07g178500	0
2753-231:	Glyma.10G187300	Vigun07g178600	7e-171
2753-232:	Glyma.10G187400	Vigun07g178700	6e-141
2753-233:	Glyma.10G187800	Vigun07g178800	2e-90
2753-234:	Glyma.10G187900	Vigun07g178900	1e-95
2753-235:	Glyma.10G188200	Vigun07g179200	7e-47
2753-236:	Glyma.10G188300	Vigun07g179300	0
2753-237:	Glyma.10G188900	Vigun07g179800	1e-33
2753-238:	Glyma.10G189000	Vigun07g180200	0
2753-239:	Glyma.10G189300	Vigun07g180400	0
2753-240:	Glyma.10G189400	Vigun07g180500	0
2753-241:	Glyma.10G189900	Vigun07g180900	4e-131
2753-242:	Glyma.10G190200	Vigun07g181200	0
2753-243:	Glyma.10G190400	Vigun07g181400	0
2753-244:	Glyma.10G190500	Vigun07g181500	2e-172
2753-245:	Glyma.10G190600	Vigun07g181600	0
2753-246:	Glyma.10G190800	Vigun07g182300	6e-57
2753-247:	Glyma.10G191000	Vigun07g182700	2e-151
2753-248:	Glyma.10G191100	Vigun07g182800	0
2753-249:	Glyma.10G191500	Vigun07g183300	0
2753-250:	Glyma.10G192200	Vigun07g183800	0
2753-251:	Glyma.10G192600	Vigun07g184500	3e-114
2753-252:	Glyma.10G192700	Vigun07g184600	0
2753-253:	Glyma.10G192900	Vigun07g184800	1e-123
2753-254:	Glyma.10G193200	Vigun07g185200	0
2753-255:	Glyma.10G193400	Vigun07g185400	0
2753-256:	Glyma.10G193500	Vigun07g185500	9e-161
2753-257:	Glyma.10G193600	Vigun07g185600	2e-98
2753-258:	Glyma.10G193700	Vigun07g185800	5e-73
2753-259:	Glyma.10G193800	Vigun07g185900	0
2753-260:	Glyma.10G194200	Vigun07g186200	4e-104
2753-261:	Glyma.10G194400	Vigun07g186400	0
2753-262:	Glyma.10G194500	Vigun07g186600	0
2753-263:	Glyma.10G194800	Vigun07g186900	2e-104
2753-264:	Glyma.10G195100	Vigun07g187000	4e-34
2753-265:	Glyma.10G195200	Vigun07g187100	0
2753-266:	Glyma.10G195300	Vigun07g187200	5e-115
2753-267:	Glyma.10G195400	Vigun07g187300	2e-65
2753-268:	Glyma.10G195500	Vigun07g187400	4e-67
2753-269:	Glyma.10G195600	Vigun07g187500	7e-168
2753-270:	Glyma.10G195800	Vigun07g187700	0
2753-271:	Glyma.10G195900	Vigun07g187800	4e-134
2753-272:	Glyma.10G196200	Vigun07g188000	1e-106
2753-273:	Glyma.10G196500	Vigun07g188300	1e-130
2753-274:	Glyma.10G197100	Vigun07g188800	1e-70
2753-275:	Glyma.10G197200	Vigun07g188900	7e-171
2753-276:	Glyma.10G197300	Vigun07g189000	0
2753-277:	Glyma.10G197400	Vigun07g189100	2e-143
2753-278:	Glyma.10G197500	Vigun07g189200	0
2753-279:	Glyma.10G197700	Vigun07g189400	0
2753-280:	Glyma.10G197800	Vigun07g189500	0
2753-281:	Glyma.10G198100	Vigun07g189700	0
2753-282:	Glyma.10G199200	Vigun07g190600	2e-76
2753-283:	Glyma.10G200100	Vigun07g191500	0
2753-284:	Glyma.10G200200	Vigun07g191600	0
2753-285:	Glyma.10G200300	Vigun07g191700	0
2753-286:	Glyma.10G200500	Vigun07g191800	3e-172
2753-287:	Glyma.10G200600	Vigun07g191900	0
2753-288:	Glyma.10G200700	Vigun07g192000	0
2753-289:	Glyma.10G200800	Vigun07g192200	0
2753-290:	Glyma.10G201300	Vigun07g192600	0
2753-291:	Glyma.10G201500	Vigun07g192700	6e-50
2753-292:	Glyma.10G201600	Vigun07g192800	0
2753-293:	Glyma.10G201700	Vigun07g192900	0
2753-294:	Glyma.10G202000	Vigun07g193100	4e-180
2753-295:	Glyma.10G202300	Vigun07g193200	0
2753-296:	Glyma.10G202400	Vigun07g193300	0
2753-297:	Glyma.10G202600	Vigun07g193500	0
2753-298:	Glyma.10G202700	Vigun07g193700	1e-110
2753-299:	Glyma.10G202800	Vigun07g193800	0
2753-300:	Glyma.10G203000	Vigun07g193900	0
2753-301:	Glyma.10G203200	Vigun07g194100	4e-48
2753-302:	Glyma.10G203300	Vigun07g194200	0
2753-303:	Glyma.10G203400	Vigun07g194300	0
2753-304:	Glyma.10G204100	Vigun07g194800	0
2753-305:	Glyma.10G204200	Vigun07g194900	0
2753-306:	Glyma.10G204800	Vigun07g195600	0
2753-307:	Glyma.10G204900	Vigun07g195700	0
2753-308:	Glyma.10G205100	Vigun07g195900	2e-44
2753-309:	Glyma.10G205400	Vigun07g196200	3e-50
2753-310:	Glyma.10G205500	Vigun07g196300	0
2753-311:	Glyma.10G205700	Vigun07g196600	2e-16
2753-312:	Glyma.10G206400	Vigun07g197100	2e-116
2753-313:	Glyma.10G206500	Vigun07g197200	6e-158
2753-314:	Glyma.10G207100	Vigun07g197600	0
2753-315:	Glyma.10G207300	Vigun07g197800	0
2753-316:	Glyma.10G207700	Vigun07g198200	0
2753-317:	Glyma.10G207800	Vigun07g198300	0
2753-318:	Glyma.10G208200	Vigun07g198500	0
2753-319:	Glyma.10G208300	Vigun07g198600	8e-143
2753-320:	Glyma.10G208400	Vigun07g198700	5e-26
2753-321:	Glyma.10G208500	Vigun07g199400	3e-24
2753-322:	Glyma.10G208600	Vigun07g199500	3e-36
2753-323:	Glyma.10G208800	Vigun07g199800	0
2753-324:	Glyma.10G209200	Vigun07g200100	0
2753-325:	Glyma.10G209400	Vigun07g200300	1e-126
2753-326:	Glyma.10G209500	Vigun07g200400	0
2753-327:	Glyma.10G209600	Vigun07g200500	0
2753-328:	Glyma.10G209700	Vigun07g200600	3e-55
2753-329:	Glyma.10G209800	Vigun07g200700	0
2753-330:	Glyma.10G210300	Vigun07g201300	0
2753-331:	Glyma.10G210400	Vigun07g201400	0
2753-332:	Glyma.10G210600	Vigun07g201600	0
2753-333:	Glyma.10G210800	Vigun07g201800	0
2753-334:	Glyma.10G210900	Vigun07g201900	0
2753-335:	Glyma.10G211000	Vigun07g202000	0
2753-336:	Glyma.10G211100	Vigun07g202100	1e-24
2753-337:	Glyma.10G211200	Vigun07g202200	0
2753-338:	Glyma.10G211400	Vigun07g202400	0
2753-339:	Glyma.10G211700	Vigun07g202800	7e-20
2753-340:	Glyma.10G211900	Vigun07g203000	6e-138
2753-341:	Glyma.10G212200	Vigun07g203200	1e-127
2753-342:	Glyma.10G212300	Vigun07g203300	0
2753-343:	Glyma.10G212400	Vigun07g203400	0
2753-344:	Glyma.10G212700	Vigun07g203800	0
2753-345:	Glyma.10G212900	Vigun07g204100	0
2753-346:	Glyma.10G213000	Vigun07g204300	4e-92
2753-347:	Glyma.10G213200	Vigun07g204500	0
2753-348:	Glyma.10G213500	Vigun07g204700	8e-115
2753-349:	Glyma.10G213600	Vigun07g204800	0
2753-350:	Glyma.10G213900	Vigun07g204900	2e-115
2753-351:	Glyma.10G214200	Vigun07g205100	2e-91
2753-352:	Glyma.10G214900	Vigun07g206100	0
2753-353:	Glyma.10G215000	Vigun07g206200	0
2753-354:	Glyma.10G215100	Vigun07g206300	0
2753-355:	Glyma.10G215700	Vigun07g206800	5e-160
2753-356:	Glyma.10G215800	Vigun07g206900	0
2753-357:	Glyma.10G216100	Vigun07g207100	2e-32
2753-358:	Glyma.10G216200	Vigun07g207200	0
2753-359:	Glyma.10G216900	Vigun07g207600	0
2753-360:	Glyma.10G217000	Vigun07g207800	0
2753-361:	Glyma.10G217100	Vigun07g207900	2e-41
2753-362:	Glyma.10G217300	Vigun07g208100	0
2753-363:	Glyma.10G217600	Vigun07g208400	0
2753-364:	Glyma.10G217700	Vigun07g208500	0
2753-365:	Glyma.10G217800	Vigun07g208600	0
2753-366:	Glyma.10G217900	Vigun07g208700	0
2753-367:	Glyma.10G218000	Vigun07g208800	0
2753-368:	Glyma.10G218700	Vigun07g209800	0
2753-369:	Glyma.10G218800	Vigun07g209900	0
2753-370:	Glyma.10G219000	Vigun07g210100	1e-74
2753-371:	Glyma.10G219100	Vigun07g210200	0
2753-372:	Glyma.10G219300	Vigun07g210600	1e-73
2753-373:	Glyma.10G219400	Vigun07g210700	8e-135
2753-374:	Glyma.10G219500	Vigun07g211000	0
2753-375:	Glyma.10G219600	Vigun07g211100	0
2753-376:	Glyma.10G219900	Vigun07g211300	0
2753-377:	Glyma.10G220100	Vigun07g211500	2e-152
2753-378:	Glyma.10G220400	Vigun07g211900	6e-114
2753-379:	Glyma.10G220700	Vigun07g212300	0
2753-380:	Glyma.10G220800	Vigun07g212400	1e-130
2753-381:	Glyma.10G220900	Vigun07g212500	0
2753-382:	Glyma.10G221100	Vigun07g212700	0
2753-383:	Glyma.10G221500	Vigun07g213100	0
2753-384:	Glyma.10G222100	Vigun07g213600	2e-91
2753-385:	Glyma.10G222200	Vigun07g213700	0
2753-386:	Glyma.10G222300	Vigun07g213800	6e-52
2753-387:	Glyma.10G222400	Vigun07g213900	0
2753-388:	Glyma.10G222500	Vigun07g214000	0
2753-389:	Glyma.10G222600	Vigun07g214100	0
2753-390:	Glyma.10G222900	Vigun07g214300	0
2753-391:	Glyma.10G223100	Vigun07g214400	1e-62
2753-392:	Glyma.10G223400	Vigun07g215000	0
2753-393:	Glyma.10G223500	Vigun07g215100	0
2753-394:	Glyma.10G223700	Vigun07g216000	3e-128
2753-395:	Glyma.10G224400	Vigun07g216800	3e-110
2753-396:	Glyma.10G225100	Vigun07g217100	1e-103
2753-397:	Glyma.10G225300	Vigun07g217400	0
2753-398:	Glyma.10G225700	Vigun07g217700	0
2753-399:	Glyma.10G225800	Vigun07g217800	0
2753-400:	Glyma.10G225900	Vigun07g217900	1e-102
2753-401:	Glyma.10G226000	Vigun07g218000	1e-52
2753-402:	Glyma.10G226100	Vigun07g218100	0
2753-403:	Glyma.10G226300	Vigun07g218300	0
2753-404:	Glyma.10G226600	Vigun07g218600	2e-175
2753-405:	Glyma.10G226900	Vigun07g218800	0
2753-406:	Glyma.10G227000	Vigun07g218900	0
2753-407:	Glyma.10G227100	Vigun07g219000	1e-137
2753-408:	Glyma.10G227300	Vigun07g219100	0
2753-409:	Glyma.10G227700	Vigun07g219300	0
2753-410:	Glyma.10G227800	Vigun07g219400	0
2753-411:	Glyma.10G227900	Vigun07g219500	0
2753-412:	Glyma.10G228000	Vigun07g219700	0
2753-413:	Glyma.10G228700	Vigun07g219800	0
2753-414:	Glyma.10G229100	Vigun07g220100	2e-19
2753-415:	Glyma.10G229200	Vigun07g220200	5e-137
2753-416:	Glyma.10G229300	Vigun07g220600	0
2753-417:	Glyma.10G229400	Vigun07g220700	0
2753-418:	Glyma.10G229500	Vigun07g220800	3e-165
2753-419:	Glyma.10G229600	Vigun07g220900	4e-141
2753-420:	Glyma.10G229700	Vigun07g221100	4e-175
2753-421:	Glyma.10G229900	Vigun07g221300	0
2753-422:	Glyma.10G230100	Vigun07g221400	0
2753-423:	Glyma.10G230200	Vigun07g221500	1e-139
2753-424:	Glyma.10G230600	Vigun07g221900	6e-62
2753-425:	Glyma.10G230700	Vigun07g222100	0
2753-426:	Glyma.10G230800	Vigun07g222200	3e-159
2753-427:	Glyma.10G231000	Vigun07g222300	0
2753-428:	Glyma.10G231200	Vigun07g222400	0
2753-429:	Glyma.10G231300	Vigun07g222600	2e-76
2753-430:	Glyma.10G231500	Vigun07g222700	0
2753-431:	Glyma.10G231600	Vigun07g222800	0
2753-432:	Glyma.10G231700	Vigun07g222900	0
2753-433:	Glyma.10G231900	Vigun07g223000	2e-143
2753-434:	Glyma.10G232000	Vigun07g223100	0
2753-435:	Glyma.10G232200	Vigun07g223200	0
2753-436:	Glyma.10G232400	Vigun07g223400	5e-133
2753-437:	Glyma.10G232500	Vigun07g223500	0
2753-438:	Glyma.10G232600	Vigun07g223600	0
2753-439:	Glyma.10G232700	Vigun07g223700	5e-133
2753-440:	Glyma.10G233100	Vigun07g224000	0
2753-441:	Glyma.10G233300	Vigun07g224100	5e-138
2753-442:	Glyma.10G233400	Vigun07g224200	0
2753-443:	Glyma.10G234000	Vigun07g224600	0
2753-444:	Glyma.10G234800	Vigun07g225400	0
2753-445:	Glyma.10G235000	Vigun07g225600	1e-106
2753-446:	Glyma.10G235200	Vigun07g226000	4e-135
2753-447:	Glyma.10G235500	Vigun07g226200	2e-93
2753-448:	Glyma.10G235600	Vigun07g226600	1e-107
2753-449:	Glyma.10G236300	Vigun07g227300	5e-97
2753-450:	Glyma.10G237000	Vigun07g227900	8e-120
2753-451:	Glyma.10G237100	Vigun07g228000	9e-43
2753-452:	Glyma.10G237500	Vigun07g228200	1e-130
2753-453:	Glyma.10G237600	Vigun07g228300	2e-41
2753-454:	Glyma.10G237700	Vigun07g228400	0
2753-455:	Glyma.10G237800	Vigun07g228500	1e-163
2753-456:	Glyma.10G238000	Vigun07g228700	0
2753-457:	Glyma.10G238300	Vigun07g229100	0
2753-458:	Glyma.10G238600	Vigun07g229300	2e-83
2753-459:	Glyma.10G239000	Vigun07g229600	0
2753-460:	Glyma.10G239200	Vigun07g229800	0
2753-461:	Glyma.10G239300	Vigun07g229900	3e-89
2753-462:	Glyma.10G239700	Vigun07g230200	4e-54
2753-463:	Glyma.10G239900	Vigun07g230500	0
2753-464:	Glyma.10G240000	Vigun07g230600	0
2753-465:	Glyma.10G240200	Vigun07g230700	3e-145
2753-466:	Glyma.10G240300	Vigun07g230800	0
2753-467:	Glyma.10G240400	Vigun07g230900	2e-155
2753-468:	Glyma.10G240700	Vigun07g231300	2e-165
2753-469:	Glyma.10G240900	Vigun07g231500	2e-127
2753-470:	Glyma.10G241000	Vigun07g231700	0
2753-471:	Glyma.10G241100	Vigun07g231800	0
2753-472:	Glyma.10G241200	Vigun07g232100	0
2753-473:	Glyma.10G241300	Vigun07g232200	3e-140
2753-474:	Glyma.10G241400	Vigun07g232300	1e-124
2753-475:	Glyma.10G241500	Vigun07g232400	0
2753-476:	Glyma.10G241600	Vigun07g232500	0
2753-477:	Glyma.10G241800	Vigun07g232700	0
2753-478:	Glyma.10G241900	Vigun07g233000	0
2753-479:	Glyma.10G242000	Vigun07g233100	9e-121
2753-480:	Glyma.10G242100	Vigun07g233300	8e-93
2753-481:	Glyma.10G242200	Vigun07g233400	4e-123
2753-482:	Glyma.10G242400	Vigun07g233600	1e-134
2753-483:	Glyma.10G242500	Vigun07g233700	1e-138
2753-484:	Glyma.10G243000	Vigun07g234100	0
2753-485:	Glyma.10G243200	Vigun07g234300	0
2753-486:	Glyma.10G243300	Vigun07g234400	5e-175
2753-487:	Glyma.10G243400	Vigun07g234500	0
2753-488:	Glyma.10G243500	Vigun07g234600	2e-147
2753-489:	Glyma.10G243600	Vigun07g234700	0
2753-490:	Glyma.10G244000	Vigun07g235000	0
2753-491:	Glyma.10G244100	Vigun07g235100	3e-143
2753-492:	Glyma.10G244200	Vigun07g235200	0
2753-493:	Glyma.10G244300	Vigun07g235300	3e-132
2753-494:	Glyma.10G244500	Vigun07g235600	3e-62
2753-495:	Glyma.10G244800	Vigun07g235800	6e-99
2753-496:	Glyma.10G245000	Vigun07g236000	0
2753-497:	Glyma.10G245300	Vigun07g236300	2e-109
2753-498:	Glyma.10G245500	Vigun07g236600	0
2753-499:	Glyma.10G246200	Vigun07g237000	3e-170
2753-500:	Glyma.10G246500	Vigun07g237600	0
2753-501:	Glyma.10G246600	Vigun07g237700	4e-17
2753-502:	Glyma.10G247200	Vigun07g238800	4e-75
2753-503:	Glyma.10G247300	Vigun07g238900	0
2753-504:	Glyma.10G247500	Vigun07g239100	1e-133
2753-505:	Glyma.10G247600	Vigun07g239200	9e-86
2753-506:	Glyma.10G247700	Vigun07g239300	0
2753-507:	Glyma.10G248000	Vigun07g239500	0
2753-508:	Glyma.10G248100	Vigun07g239600	0
2753-509:	Glyma.10G248300	Vigun07g239800	1e-84
2753-510:	Glyma.10G248500	Vigun07g240200	7e-38
2753-511:	Glyma.10G248600	Vigun07g240300	0
2753-512:	Glyma.10G248800	Vigun07g240900	0
2753-513:	Glyma.10G248900	Vigun07g241000	3e-148
2753-514:	Glyma.10G249000	Vigun07g241100	2e-133
2753-515:	Glyma.10G249400	Vigun07g241800	0
2753-516:	Glyma.10G249900	Vigun07g242300	4e-133
2753-517:	Glyma.10G250000	Vigun07g242400	0
2753-518:	Glyma.10G250200	Vigun07g242600	0
2753-519:	Glyma.10G250300	Vigun07g242800	0
2753-520:	Glyma.10G250500	Vigun07g243000	0
2753-521:	Glyma.10G250600	Vigun07g243100	0
2753-522:	Glyma.10G250700	Vigun07g243200	1e-127
2753-523:	Glyma.10G250800	Vigun07g243300	0
2753-524:	Glyma.10G250900	Vigun07g243400	2e-53
2753-525:	Glyma.10G251100	Vigun07g243600	0
2753-526:	Glyma.10G251400	Vigun07g243900	6e-84
2753-527:	Glyma.10G251600	Vigun07g244000	0
2753-528:	Glyma.10G251700	Vigun07g244200	0
2753-529:	Glyma.10G251800	Vigun07g244300	8e-65
2753-530:	Glyma.10G252000	Vigun07g244500	3e-73
2753-531:	Glyma.10G252200	Vigun07g244900	0
2753-532:	Glyma.10G252300	Vigun07g245100	0
2753-533:	Glyma.10G252500	Vigun07g245300	1e-154
2753-534:	Glyma.10G252700	Vigun07g245400	0
2753-535:	Glyma.10G252800	Vigun07g246000	0
2753-536:	Glyma.10G252900	Vigun07g246200	0
2753-537:	Glyma.10G253000	Vigun07g246500	0
2753-538:	Glyma.10G253100	Vigun07g246900	0
2753-539:	Glyma.10G253400	Vigun07g247200	2e-177
2753-540:	Glyma.10G253600	Vigun07g247300	3e-127
2753-541:	Glyma.10G253700	Vigun07g247400	1e-135
2753-542:	Glyma.10G253900	Vigun07g248100	0
2753-543:	Glyma.10G254000	Vigun07g248300	2e-146
2753-544:	Glyma.10G254100	Vigun07g248600	7e-133
2753-545:	Glyma.10G254500	Vigun07g248900	0
2753-546:	Glyma.10G254600	Vigun07g249100	6e-138
2753-547:	Glyma.10G254800	Vigun07g249400	1e-121
2753-548:	Glyma.10G255000	Vigun07g249500	0
2753-549:	Glyma.10G255100	Vigun07g249600	0
2753-550:	Glyma.10G255200	Vigun07g249700	3e-148
2753-551:	Glyma.10G255300	Vigun07g249800	0
2753-552:	Glyma.10G255500	Vigun07g249900	0
2753-553:	Glyma.10G255600	Vigun07g250000	0
2753-554:	Glyma.10G255800	Vigun07g250200	4e-53
2753-555:	Glyma.10G256000	Vigun07g250400	3e-77
2753-556:	Glyma.10G256200	Vigun07g250600	8e-162
2753-557:	Glyma.10G256800	Vigun07g251700	1e-34
2753-558:	Glyma.10G257000	Vigun07g251800	0
2753-559:	Glyma.10G257100	Vigun07g251900	9e-157
2753-560:	Glyma.10G257200	Vigun07g252000	1e-46
2753-561:	Glyma.10G257300	Vigun07g252200	0
2753-562:	Glyma.10G257400	Vigun07g252300	0
2753-563:	Glyma.10G257500	Vigun07g252400	8e-177
2753-564:	Glyma.10G257600	Vigun07g252500	0
2753-565:	Glyma.10G257800	Vigun07g252700	0
2753-566:	Glyma.10G257900	Vigun07g252800	2e-126
2753-567:	Glyma.10G258100	Vigun07g253000	7e-90
2753-568:	Glyma.10G258300	Vigun07g253200	0
2753-569:	Glyma.10G258600	Vigun07g253500	0
2753-570:	Glyma.10G258700	Vigun07g253600	2e-130
2753-571:	Glyma.10G258800	Vigun07g253700	2e-116
2753-572:	Glyma.10G258900	Vigun07g253800	8e-35
2753-573:	Glyma.10G259100	Vigun07g254000	0
2753-574:	Glyma.10G259300	Vigun07g254200	1e-132
2753-575:	Glyma.10G259400	Vigun07g254400	0
2753-576:	Glyma.10G259500	Vigun07g254600	0
2753-577:	Glyma.10G259800	Vigun07g254800	4e-43
2753-578:	Glyma.10G260000	Vigun07g255000	1e-130
2753-579:	Glyma.10G260200	Vigun07g255100	0
2753-580:	Glyma.10G260300	Vigun07g255300	1e-25
2753-581:	Glyma.10G260500	Vigun07g255600	0
2753-582:	Glyma.10G260600	Vigun07g255700	2e-102
2753-583:	Glyma.10G260800	Vigun07g255900	1e-93
2753-584:	Glyma.10G261000	Vigun07g256000	0
2753-585:	Glyma.10G261200	Vigun07g256400	2e-133
2753-586:	Glyma.10G261400	Vigun07g256700	0
2753-587:	Glyma.10G261500	Vigun07g256800	1e-12
2753-588:	Glyma.10G261600	Vigun07g256900	0
2753-589:	Glyma.10G261800	Vigun07g257000	4e-174
2753-590:	Glyma.10G261900	Vigun07g257100	1e-138
2753-591:	Glyma.10G262100	Vigun07g257200	7e-115
2753-592:	Glyma.10G262300	Vigun07g257400	0
2753-593:	Glyma.10G262400	Vigun07g257500	0
2753-594:	Glyma.10G262500	Vigun07g257700	1e-31
2753-595:	Glyma.10G262700	Vigun07g257900	0
2753-596:	Glyma.10G263000	Vigun07g258400	4e-88
2753-597:	Glyma.10G263200	Vigun07g258600	0
2753-598:	Glyma.10G263500	Vigun07g259000	0
2753-599:	Glyma.10G263700	Vigun07g259200	0
2753-600:	Glyma.10G264100	Vigun07g259600	4e-98
2753-601:	Glyma.10G264600	Vigun07g260200	0
2753-602:	Glyma.10G264900	Vigun07g260500	0
2753-603:	Glyma.10G265100	Vigun07g260700	9e-85
2753-604:	Glyma.10G265700	Vigun07g261300	9e-175
2753-605:	Glyma.10G265800	Vigun07g261600	0
2753-606:	Glyma.10G266100	Vigun07g261900	7e-48
2753-607:	Glyma.10G266300	Vigun07g262000	9e-103
2753-608:	Glyma.10G266400	Vigun07g262100	0
2753-609:	Glyma.10G266500	Vigun07g262200	2e-177
2753-610:	Glyma.10G266600	Vigun07g262300	0
2753-611:	Glyma.10G267200	Vigun07g262700	0
2753-612:	Glyma.10G268000	Vigun07g263300	0
2753-613:	Glyma.10G268100	Vigun07g263400	0
2753-614:	Glyma.10G268200	Vigun07g263500	0
2753-615:	Glyma.10G268500	Vigun07g263800	0
2753-616:	Glyma.10G268600	Vigun07g263900	0
2753-617:	Glyma.10G268900	Vigun07g264100	3e-98
2753-618:	Glyma.10G269000	Vigun07g264200	3e-17
2753-619:	Glyma.10G269300	Vigun07g264500	0
2753-620:	Glyma.10G269700	Vigun07g264900	0
2753-621:	Glyma.10G269800	Vigun07g265000	0
2753-622:	Glyma.10G270000	Vigun07g265100	0
2753-623:	Glyma.10G270200	Vigun07g265300	0
2753-624:	Glyma.10G270300	Vigun07g265400	0
2753-625:	Glyma.10G270400	Vigun07g265500	0
2753-626:	Glyma.10G270500	Vigun07g265600	1e-124
2753-627:	Glyma.10G270600	Vigun07g265700	0
2753-628:	Glyma.10G270700	Vigun07g265900	5e-18
2753-629:	Glyma.10G270900	Vigun07g266100	5e-141
2753-630:	Glyma.10G271000	Vigun07g266300	2e-121
2753-631:	Glyma.10G271100	Vigun07g266400	0
2753-632:	Glyma.10G271200	Vigun07g266600	0
2753-633:	Glyma.10G271400	Vigun07g267000	0
2753-634:	Glyma.10G271700	Vigun07g267300	0
2753-635:	Glyma.10G271900	Vigun07g268000	0
2753-636:	Glyma.10G272000	Vigun07g268100	0
2753-637:	Glyma.10G272200	Vigun07g268300	0
2753-638:	Glyma.10G272300	Vigun07g268400	8e-134
2753-639:	Glyma.10G272500	Vigun07g268700	2e-122
2753-640:	Glyma.10G272600	Vigun07g268800	9e-142
2753-641:	Glyma.10G272700	Vigun07g268900	6e-157
2753-642:	Glyma.10G273000	Vigun07g269100	0
2753-643:	Glyma.10G273200	Vigun07g269400	5e-66
2753-644:	Glyma.10G273300	Vigun07g269500	5e-101
2753-645:	Glyma.10G273500	Vigun07g269600	2e-179
2753-646:	Glyma.10G273600	Vigun07g269700	0
2753-647:	Glyma.10G273700	Vigun07g269800	0
2753-648:	Glyma.10G273800	Vigun07g269900	7e-136
2753-649:	Glyma.10G273900	Vigun07g270000	1e-78
2753-650:	Glyma.10G274000	Vigun07g270100	2e-105
2753-651:	Glyma.10G274100	Vigun07g270200	8e-57
2753-652:	Glyma.10G274200	Vigun07g270300	1e-47
2753-653:	Glyma.10G274300	Vigun07g270500	0
2753-654:	Glyma.10G274400	Vigun07g270600	0
2753-655:	Glyma.10G275000	Vigun07g271000	5e-95
2753-656:	Glyma.10G275200	Vigun07g271200	8e-134
2753-657:	Glyma.10G275300	Vigun07g271400	7e-71
2753-658:	Glyma.10G275600	Vigun07g271600	0
2753-659:	Glyma.10G275900	Vigun07g271900	0
2753-660:	Glyma.10G276100	Vigun07g272100	0
2753-661:	Glyma.10G276200	Vigun07g272200	0
2753-662:	Glyma.10G276300	Vigun07g272300	1e-156
2753-663:	Glyma.10G276400	Vigun07g272400	7e-149
2753-664:	Glyma.10G276700	Vigun07g272700	0
2753-665:	Glyma.10G276800	Vigun07g272800	0
2753-666:	Glyma.10G276900	Vigun07g272900	0
2753-667:	Glyma.10G277100	Vigun07g273000	0
2753-668:	Glyma.10G277600	Vigun07g273600	0
2753-669:	Glyma.10G277900	Vigun07g273900	7e-41
2753-670:	Glyma.10G278200	Vigun07g274200	0
2753-671:	Glyma.10G278500	Vigun07g274500	0
2753-672:	Glyma.10G278800	Vigun07g274800	1e-66
2753-673:	Glyma.10G279000	Vigun07g275000	2e-131
2753-674:	Glyma.10G279100	Vigun07g275100	0
2753-675:	Glyma.10G279200	Vigun07g275200	0
2753-676:	Glyma.10G279500	Vigun07g275500	0
2753-677:	Glyma.10G279900	Vigun07g275900	2e-177
2753-678:	Glyma.10G280300	Vigun07g276100	2e-91
2753-679:	Glyma.10G280400	Vigun07g276200	0
2753-680:	Glyma.10G280500	Vigun07g276300	0
2753-681:	Glyma.10G280700	Vigun07g276500	0
2753-682:	Glyma.10G280800	Vigun07g276700	2e-69
2753-683:	Glyma.10G281800	Vigun07g278000	0
2753-684:	Glyma.10G281900	Vigun07g278100	8e-98
2753-685:	Glyma.10G282000	Vigun07g278200	0
2753-686:	Glyma.10G282400	Vigun07g278500	0
2753-687:	Glyma.10G282700	Vigun07g278600	0
2753-688:	Glyma.10G282900	Vigun07g278800	0
2753-689:	Glyma.10G283100	Vigun07g279000	7e-180
2753-690:	Glyma.10G283400	Vigun07g279500	0
2753-691:	Glyma.10G283500	Vigun07g279600	0
2753-692:	Glyma.10G283700	Vigun07g279700	5e-26
2753-693:	Glyma.10G283800	Vigun07g279800	0
2753-694:	Glyma.10G283900	Vigun07g279900	4e-122
2753-695:	Glyma.10G284000	Vigun07g280000	0
2753-696:	Glyma.10G284300	Vigun07g280400	0
2753-697:	Glyma.10G284400	Vigun07g280500	0
2753-698:	Glyma.10G284600	Vigun07g280800	4e-146
2753-699:	Glyma.10G284700	Vigun07g281000	0
2753-700:	Glyma.10G285200	Vigun07g281400	0
2753-701:	Glyma.10G285700	Vigun07g281600	1e-89
2753-702:	Glyma.10G285900	Vigun07g281700	1e-143
2753-703:	Glyma.10G286200	Vigun07g282100	0
2753-704:	Glyma.10G286400	Vigun07g282300	0
2753-705:	Glyma.10G286500	Vigun07g282500	0
2753-706:	Glyma.10G286700	Vigun07g282700	2e-170
2753-707:	Glyma.10G287200	Vigun07g282900	4e-112
2753-708:	Glyma.10G287600	Vigun07g283100	0
2753-709:	Glyma.10G287700	Vigun07g283200	0
2753-710:	Glyma.10G288000	Vigun07g283300	1e-172
2753-711:	Glyma.10G288400	Vigun07g284100	0
2753-712:	Glyma.10G288500	Vigun07g284200	0
2753-713:	Glyma.10G288600	Vigun07g284300	0
2753-714:	Glyma.10G288900	Vigun07g284500	9e-71
2753-715:	Glyma.10G289000	Vigun07g284600	0
2753-716:	Glyma.10G289100	Vigun07g284700	3e-71
2753-717:	Glyma.10G289200	Vigun07g284800	1e-128
2753-718:	Glyma.10G289600	Vigun07g284900	0
2753-719:	Glyma.10G289800	Vigun07g285000	0
2753-720:	Glyma.10G290000	Vigun07g285200	8e-160
2753-721:	Glyma.10G290300	Vigun07g285600	1e-154
2753-722:	Glyma.10G290500	Vigun07g285800	0
2753-723:	Glyma.10G290800	Vigun07g286000	0
2753-724:	Glyma.10G290900	Vigun07g286900	0
2753-725:	Glyma.10G291000	Vigun07g287000	3e-48
2753-726:	Glyma.10G291100	Vigun07g287200	3e-133
2753-727:	Glyma.10G291200	Vigun07g287300	0
2753-728:	Glyma.10G291300	Vigun07g287400	0
2753-729:	Glyma.10G291500	Vigun07g287600	6e-79
2753-730:	Glyma.10G291700	Vigun07g287900	0
2753-731:	Glyma.10G291900	Vigun07g288100	0
2753-732:	Glyma.10G292000	Vigun07g288200	0
2753-733:	Glyma.10G292100	Vigun07g288300	0
2753-734:	Glyma.10G292200	Vigun07g288500	5e-127
2753-735:	Glyma.10G292500	Vigun07g289900	0
2753-736:	Glyma.10G292700	Vigun07g290400	0
2753-737:	Glyma.10G292900	Vigun07g290700	0
2753-738:	Glyma.10G293400	Vigun07g291100	5e-86
2753-739:	Glyma.10G293800	Vigun07g291300	0
2753-740:	Glyma.10G293900	Vigun07g291400	5e-100
2753-741:	Glyma.10G294300	Vigun07g291800	0
2753-742:	Glyma.10G294500	Vigun07g292100	1e-152
2753-743:	Glyma.10G294800	Vigun07g292300	1e-170
2753-744:	Glyma.10G294900	Vigun07g292400	0
2753-745:	Glyma.10G295000	Vigun07g292500	3e-89
2753-746:	Glyma.10G295100	Vigun07g292700	0
2753-747:	Glyma.10G295200	Vigun07g292800	6e-103
2753-748:	Glyma.10G295500	Vigun07g293200	0
2753-749:	Glyma.10G295600	Vigun07g293300	4e-152
2753-750:	Glyma.10G295700	Vigun07g293400	0
2753-751:	Glyma.10G295800	Vigun07g293500	0
2753-752:	Glyma.10G296100	Vigun07g294100	0
2753-753:	Glyma.10G296500	Vigun07g295000	0
2753-754:	Glyma.10G296700	Vigun07g295300	0
2753-755:	Glyma.10G296800	Vigun07g295400	0
2753-756:	Glyma.10G297200	Vigun07g296000	2e-88
2753-757:	Glyma.10G297300	Vigun07g296200	0
2753-758:	Glyma.10G297400	Vigun07g296300	0
2753-759:	Glyma.10G298000	Vigun07g296800	0
2753-760:	Glyma.10G298100	Vigun07g297000	3e-164
2753-761:	Glyma.10G298300	Vigun07g297500	0
2753-762:	Glyma.10G298800	Vigun07g297900	0
## Alignment 4116: score=511.0 e_value=6e-25 N=11 gm2&vr1 minus
4116- 0:	Glyma.02G075200	XP_014504389.1	0
4116- 1:	Glyma.02G075600	XP_014516721.1	0
4116- 2:	Glyma.02G075700	XP_014505226.1	5e-66
4116- 3:	Glyma.02G075800	XP_014497520.1	1e-133
4116- 4:	Glyma.02G075900	XP_014515546.1	0
4116- 5:	Glyma.02G076100	XP_014513752.1	0
4116- 6:	Glyma.02G076400	XP_014497288.1	1e-34
4116- 7:	Glyma.02G076500	XP_014505384.1	0
4116- 8:	Glyma.02G077300	XP_014503871.1	6e-42
4116- 9:	Glyma.02G077500	XP_014509262.1	8e-107
4116- 10:	Glyma.02G077700	XP_014508464.1	0
## Alignment 4160: score=4019.0 e_value=0 N=85 gm2&vu4 plus
4160- 0:	Glyma.02G064300	Vigun04g103100	1e-156
4160- 1:	Glyma.02G064500	Vigun04g103400	0
4160- 2:	Glyma.02G064700	Vigun04g103500	3e-173
4160- 3:	Glyma.02G064900	Vigun04g103700	4e-91
4160- 4:	Glyma.02G065300	Vigun04g104300	0
4160- 5:	Glyma.02G065400	Vigun04g104400	0
4160- 6:	Glyma.02G065600	Vigun04g104600	0
4160- 7:	Glyma.02G066000	Vigun04g104900	0
4160- 8:	Glyma.02G066200	Vigun04g105200	3e-87
4160- 9:	Glyma.02G066800	Vigun04g105600	0
4160- 10:	Glyma.02G067100	Vigun04g105900	0
4160- 11:	Glyma.02G067300	Vigun04g106000	1e-59
4160- 12:	Glyma.02G067500	Vigun04g106700	3e-140
4160- 13:	Glyma.02G067600	Vigun04g106800	3e-153
4160- 14:	Glyma.02G068100	Vigun04g108300	6e-114
4160- 15:	Glyma.02G068200	Vigun04g108500	4e-94
4160- 16:	Glyma.02G068300	Vigun04g108600	0
4160- 17:	Glyma.02G068500	Vigun04g109100	0
4160- 18:	Glyma.02G068900	Vigun04g109200	0
4160- 19:	Glyma.02G069100	Vigun04g109400	0
4160- 20:	Glyma.02G069200	Vigun04g109500	2e-67
4160- 21:	Glyma.02G069600	Vigun04g109600	9e-59
4160- 22:	Glyma.02G069800	Vigun04g109700	9e-142
4160- 23:	Glyma.02G069900	Vigun04g109800	0
4160- 24:	Glyma.02G070100	Vigun04g110200	0
4160- 25:	Glyma.02G070300	Vigun04g110300	5e-72
4160- 26:	Glyma.02G070500	Vigun04g110400	0
4160- 27:	Glyma.02G070800	Vigun04g110700	0
4160- 28:	Glyma.02G071000	Vigun04g110900	0
4160- 29:	Glyma.02G071400	Vigun04g111200	0
4160- 30:	Glyma.02G071700	Vigun04g111400	0
4160- 31:	Glyma.02G071900	Vigun04g111700	0
4160- 32:	Glyma.02G072200	Vigun04g112000	0
4160- 33:	Glyma.02G072300	Vigun04g112100	6e-50
4160- 34:	Glyma.02G072500	Vigun04g112400	3e-159
4160- 35:	Glyma.02G072600	Vigun04g112600	8e-146
4160- 36:	Glyma.02G072700	Vigun04g112700	2e-165
4160- 37:	Glyma.02G072800	Vigun04g113000	3e-126
4160- 38:	Glyma.02G073300	Vigun04g113300	3e-21
4160- 39:	Glyma.02G073500	Vigun04g113800	3e-40
4160- 40:	Glyma.02G073600	Vigun04g114100	0
4160- 41:	Glyma.02G074000	Vigun04g114900	2e-173
4160- 42:	Glyma.02G074500	Vigun04g116700	0
4160- 43:	Glyma.02G074600	Vigun04g116800	4e-105
4160- 44:	Glyma.02G074800	Vigun04g117500	0
4160- 45:	Glyma.02G075200	Vigun04g118500	0
4160- 46:	Glyma.02G075300	Vigun04g118700	0
4160- 47:	Glyma.02G075600	Vigun04g118800	0
4160- 48:	Glyma.02G075800	Vigun04g119000	9e-125
4160- 49:	Glyma.02G076000	Vigun04g119300	9e-117
4160- 50:	Glyma.02G076100	Vigun04g119400	0
4160- 51:	Glyma.02G076200	Vigun04g120700	8e-104
4160- 52:	Glyma.02G076400	Vigun04g120800	5e-37
4160- 53:	Glyma.02G076500	Vigun04g121200	0
4160- 54:	Glyma.02G077100	Vigun04g121600	3e-100
4160- 55:	Glyma.02G077200	Vigun04g121700	0
4160- 56:	Glyma.02G077300	Vigun04g121800	4e-42
4160- 57:	Glyma.02G077500	Vigun04g122100	8e-108
4160- 58:	Glyma.02G077700	Vigun04g122400	0
4160- 59:	Glyma.02G077900	Vigun04g122900	0
4160- 60:	Glyma.02G078100	Vigun04g123100	0
4160- 61:	Glyma.02G078200	Vigun04g125000	3e-119
4160- 62:	Glyma.02G078400	Vigun04g125200	3e-66
4160- 63:	Glyma.02G078500	Vigun04g125500	0
4160- 64:	Glyma.02G078600	Vigun04g125600	0
4160- 65:	Glyma.02G078800	Vigun04g125900	0
4160- 66:	Glyma.02G078900	Vigun04g126300	0
4160- 67:	Glyma.02G079200	Vigun04g127100	3e-117
4160- 68:	Glyma.02G079300	Vigun04g127200	3e-99
4160- 69:	Glyma.02G079400	Vigun04g127300	1e-82
4160- 70:	Glyma.02G079500	Vigun04g127400	6e-51
4160- 71:	Glyma.02G079700	Vigun04g127500	3e-24
4160- 72:	Glyma.02G079800	Vigun04g127700	3e-89
4160- 73:	Glyma.02G079900	Vigun04g128100	0
4160- 74:	Glyma.02G080000	Vigun04g128200	1e-67
4160- 75:	Glyma.02G080200	Vigun04g128500	2e-161
4160- 76:	Glyma.02G080600	Vigun04g128800	0
4160- 77:	Glyma.02G080900	Vigun04g129600	0
4160- 78:	Glyma.02G081200	Vigun04g130300	8e-173
4160- 79:	Glyma.02G081300	Vigun04g130600	0
4160- 80:	Glyma.02G081400	Vigun04g130700	0
4160- 81:	Glyma.02G081500	Vigun04g130800	0
4160- 82:	Glyma.02G081900	Vigun04g131500	0
4160- 83:	Glyma.02G082100	Vigun04g131900	0
4160- 84:	Glyma.02G082200	Vigun04g132100	0
## Alignment 4230: score=21969.0 e_value=0 N=452 gm20&pv7 plus
4230- 0:	Glyma.20G098600	Phvul.007G010800	2e-129
4230- 1:	Glyma.20G098700	Phvul.007G010900	0
4230- 2:	Glyma.20G098900	Phvul.007G011100	7e-151
4230- 3:	Glyma.20G099200	Phvul.007G011400	0
4230- 4:	Glyma.20G099300	Phvul.007G011500	8e-157
4230- 5:	Glyma.20G099400	Phvul.007G011600	7e-178
4230- 6:	Glyma.20G099700	Phvul.007G011900	1e-134
4230- 7:	Glyma.20G099800	Phvul.007G012000	4e-70
4230- 8:	Glyma.20G100000	Phvul.007G012300	1e-175
4230- 9:	Glyma.20G100200	Phvul.007G012400	0
4230- 10:	Glyma.20G100400	Phvul.007G012500	0
4230- 11:	Glyma.20G100500	Phvul.007G012600	0
4230- 12:	Glyma.20G100600	Phvul.007G012700	6e-111
4230- 13:	Glyma.20G100800	Phvul.007G012900	0
4230- 14:	Glyma.20G100900	Phvul.007G013000	0
4230- 15:	Glyma.20G101100	Phvul.007G013200	2e-141
4230- 16:	Glyma.20G101500	Phvul.007G013300	0
4230- 17:	Glyma.20G101600	Phvul.007G013500	0
4230- 18:	Glyma.20G101700	Phvul.007G013600	0
4230- 19:	Glyma.20G102000	Phvul.007G013700	1e-34
4230- 20:	Glyma.20G102300	Phvul.007G014000	2e-132
4230- 21:	Glyma.20G102400	Phvul.007G014100	0
4230- 22:	Glyma.20G102500	Phvul.007G014200	0
4230- 23:	Glyma.20G102600	Phvul.007G014300	0
4230- 24:	Glyma.20G102700	Phvul.007G014400	7e-155
4230- 25:	Glyma.20G102800	Phvul.007G014500	5e-144
4230- 26:	Glyma.20G103100	Phvul.007G014700	0
4230- 27:	Glyma.20G103200	Phvul.007G014800	0
4230- 28:	Glyma.20G103300	Phvul.007G014900	8e-97
4230- 29:	Glyma.20G103700	Phvul.007G015200	5e-128
4230- 30:	Glyma.20G103800	Phvul.007G015300	0
4230- 31:	Glyma.20G104000	Phvul.007G015500	3e-98
4230- 32:	Glyma.20G104200	Phvul.007G015700	0
4230- 33:	Glyma.20G104300	Phvul.007G015800	0
4230- 34:	Glyma.20G104900	Phvul.007G016300	0
4230- 35:	Glyma.20G105000	Phvul.007G016400	0
4230- 36:	Glyma.20G105600	Phvul.007G017200	0
4230- 37:	Glyma.20G105800	Phvul.007G017400	2e-127
4230- 38:	Glyma.20G105900	Phvul.007G017500	0
4230- 39:	Glyma.20G106100	Phvul.007G017600	8e-34
4230- 40:	Glyma.20G106300	Phvul.007G017800	0
4230- 41:	Glyma.20G106600	Phvul.007G018100	5e-177
4230- 42:	Glyma.20G106800	Phvul.007G018300	0
4230- 43:	Glyma.20G106900	Phvul.007G018400	1e-163
4230- 44:	Glyma.20G107100	Phvul.007G018500	0
4230- 45:	Glyma.20G107200	Phvul.007G018700	0
4230- 46:	Glyma.20G107400	Phvul.007G018900	9e-80
4230- 47:	Glyma.20G107900	Phvul.007G019500	1e-111
4230- 48:	Glyma.20G108400	Phvul.007G019600	4e-94
4230- 49:	Glyma.20G108600	Phvul.007G019900	1e-173
4230- 50:	Glyma.20G108700	Phvul.007G020000	4e-169
4230- 51:	Glyma.20G108900	Phvul.007G020200	3e-136
4230- 52:	Glyma.20G109300	Phvul.007G020700	4e-119
4230- 53:	Glyma.20G109600	Phvul.007G021000	2e-177
4230- 54:	Glyma.20G109900	Phvul.007G021200	0
4230- 55:	Glyma.20G110000	Phvul.007G021300	0
4230- 56:	Glyma.20G110100	Phvul.007G021400	6e-83
4230- 57:	Glyma.20G110200	Phvul.007G021800	0
4230- 58:	Glyma.20G110400	Phvul.007G022000	0
4230- 59:	Glyma.20G110700	Phvul.007G022300	1e-164
4230- 60:	Glyma.20G110800	Phvul.007G022500	6e-99
4230- 61:	Glyma.20G111200	Phvul.007G023200	0
4230- 62:	Glyma.20G111800	Phvul.007G023600	4e-144
4230- 63:	Glyma.20G112200	Phvul.007G023800	0
4230- 64:	Glyma.20G112300	Phvul.007G023900	3e-22
4230- 65:	Glyma.20G112400	Phvul.007G024100	3e-139
4230- 66:	Glyma.20G112600	Phvul.007G024400	0
4230- 67:	Glyma.20G112700	Phvul.007G024500	2e-37
4230- 68:	Glyma.20G112800	Phvul.007G024600	0
4230- 69:	Glyma.20G112900	Phvul.007G024700	0
4230- 70:	Glyma.20G113300	Phvul.007G025200	0
4230- 71:	Glyma.20G113500	Phvul.007G025400	0
4230- 72:	Glyma.20G113600	Phvul.007G025500	0
4230- 73:	Glyma.20G113700	Phvul.007G025600	2e-72
4230- 74:	Glyma.20G113800	Phvul.007G025700	0
4230- 75:	Glyma.20G114000	Phvul.007G025800	0
4230- 76:	Glyma.20G114100	Phvul.007G025900	0
4230- 77:	Glyma.20G114200	Phvul.007G026000	0
4230- 78:	Glyma.20G114500	Phvul.007G026300	0
4230- 79:	Glyma.20G114600	Phvul.007G026500	2e-129
4230- 80:	Glyma.20G114800	Phvul.007G026700	2e-101
4230- 81:	Glyma.20G114900	Phvul.007G026800	3e-37
4230- 82:	Glyma.20G115200	Phvul.007G026950	3e-36
4230- 83:	Glyma.20G115300	Phvul.007G027000	6e-176
4230- 84:	Glyma.20G115600	Phvul.007G027200	0
4230- 85:	Glyma.20G115800	Phvul.007G027300	4e-38
4230- 86:	Glyma.20G116100	Phvul.007G027600	1e-149
4230- 87:	Glyma.20G116200	Phvul.007G027700	8e-133
4230- 88:	Glyma.20G116400	Phvul.007G028000	0
4230- 89:	Glyma.20G116600	Phvul.007G028200	3e-81
4230- 90:	Glyma.20G116700	Phvul.007G028300	6e-73
4230- 91:	Glyma.20G116800	Phvul.007G028400	0
4230- 92:	Glyma.20G117000	Phvul.007G028700	0
4230- 93:	Glyma.20G117100	Phvul.007G028800	0
4230- 94:	Glyma.20G117200	Phvul.007G029000	1e-152
4230- 95:	Glyma.20G117300	Phvul.007G029100	6e-143
4230- 96:	Glyma.20G117400	Phvul.007G029200	1e-116
4230- 97:	Glyma.20G117500	Phvul.007G029300	1e-27
4230- 98:	Glyma.20G117600	Phvul.007G029400	0
4230- 99:	Glyma.20G117800	Phvul.007G029500	5e-143
4230-100:	Glyma.20G118000	Phvul.007G029700	0
4230-101:	Glyma.20G118200	Phvul.007G029900	0
4230-102:	Glyma.20G118700	Phvul.007G030000	0
4230-103:	Glyma.20G118900	Phvul.007G030100	0
4230-104:	Glyma.20G119200	Phvul.007G030600	2e-74
4230-105:	Glyma.20G119300	Phvul.007G030700	0
4230-106:	Glyma.20G119600	Phvul.007G030800	0
4230-107:	Glyma.20G120500	Phvul.007G031900	5e-19
4230-108:	Glyma.20G120600	Phvul.007G032000	0
4230-109:	Glyma.20G120700	Phvul.007G032100	0
4230-110:	Glyma.20G120900	Phvul.007G032266	2e-149
4230-111:	Glyma.20G121000	Phvul.007G032400	0
4230-112:	Glyma.20G121100	Phvul.007G032500	0
4230-113:	Glyma.20G121500	Phvul.007G032800	0
4230-114:	Glyma.20G121700	Phvul.007G033100	0
4230-115:	Glyma.20G121800	Phvul.007G033200	0
4230-116:	Glyma.20G122400	Phvul.007G033700	0
4230-117:	Glyma.20G122500	Phvul.007G033800	0
4230-118:	Glyma.20G122600	Phvul.007G033900	0
4230-119:	Glyma.20G122900	Phvul.007G034100	0
4230-120:	Glyma.20G123000	Phvul.007G034200	0
4230-121:	Glyma.20G123200	Phvul.007G034400	0
4230-122:	Glyma.20G123300	Phvul.007G034500	0
4230-123:	Glyma.20G123500	Phvul.007G034700	0
4230-124:	Glyma.20G123600	Phvul.007G034800	0
4230-125:	Glyma.20G123700	Phvul.007G035000	1e-178
4230-126:	Glyma.20G123800	Phvul.007G035100	6e-103
4230-127:	Glyma.20G124000	Phvul.007G035300	0
4230-128:	Glyma.20G124500	Phvul.007G035600	1e-44
4230-129:	Glyma.20G124600	Phvul.007G035700	5e-142
4230-130:	Glyma.20G124700	Phvul.007G035900	0
4230-131:	Glyma.20G125100	Phvul.007G036300	2e-109
4230-132:	Glyma.20G125200	Phvul.007G036500	0
4230-133:	Glyma.20G125700	Phvul.007G037100	0
4230-134:	Glyma.20G125900	Phvul.007G037500	0
4230-135:	Glyma.20G126200	Phvul.007G037900	3e-101
4230-136:	Glyma.20G126300	Phvul.007G038000	0
4230-137:	Glyma.20G126400	Phvul.007G038100	0
4230-138:	Glyma.20G126500	Phvul.007G038200	0
4230-139:	Glyma.20G127300	Phvul.007G038700	0
4230-140:	Glyma.20G127800	Phvul.007G039100	0
4230-141:	Glyma.20G128100	Phvul.007G039200	0
4230-142:	Glyma.20G128300	Phvul.007G039700	2e-33
4230-143:	Glyma.20G128500	Phvul.007G039750	3e-28
4230-144:	Glyma.20G128600	Phvul.007G039800	0
4230-145:	Glyma.20G128800	Phvul.007G040000	5e-81
4230-146:	Glyma.20G129000	Phvul.007G040200	2e-153
4230-147:	Glyma.20G129100	Phvul.007G040300	0
4230-148:	Glyma.20G129300	Phvul.007G040500	5e-138
4230-149:	Glyma.20G129700	Phvul.007G040800	0
4230-150:	Glyma.20G129900	Phvul.007G040900	1e-137
4230-151:	Glyma.20G130000	Phvul.007G041000	5e-147
4230-152:	Glyma.20G130100	Phvul.007G041100	5e-23
4230-153:	Glyma.20G130300	Phvul.007G041300	0
4230-154:	Glyma.20G130400	Phvul.007G041400	0
4230-155:	Glyma.20G130700	Phvul.007G041700	0
4230-156:	Glyma.20G130800	Phvul.007G041800	0
4230-157:	Glyma.20G131100	Phvul.007G042400	6e-42
4230-158:	Glyma.20G131200	Phvul.007G042500	0
4230-159:	Glyma.20G131300	Phvul.007G042600	0
4230-160:	Glyma.20G131400	Phvul.007G042700	0
4230-161:	Glyma.20G131500	Phvul.007G042800	0
4230-162:	Glyma.20G131600	Phvul.007G042900	1e-133
4230-163:	Glyma.20G131700	Phvul.007G043000	1e-58
4230-164:	Glyma.20G132200	Phvul.007G043300	0
4230-165:	Glyma.20G132300	Phvul.007G043400	1e-45
4230-166:	Glyma.20G132400	Phvul.007G043500	6e-137
4230-167:	Glyma.20G132600	Phvul.007G043700	0
4230-168:	Glyma.20G132900	Phvul.007G044100	0
4230-169:	Glyma.20G133000	Phvul.007G044200	7e-97
4230-170:	Glyma.20G133300	Phvul.007G044600	0
4230-171:	Glyma.20G133500	Phvul.007G044800	0
4230-172:	Glyma.20G133700	Phvul.007G045000	0
4230-173:	Glyma.20G133800	Phvul.007G045100	0
4230-174:	Glyma.20G134000	Phvul.007G045200	3e-46
4230-175:	Glyma.20G134100	Phvul.007G045300	8e-165
4230-176:	Glyma.20G134200	Phvul.007G045400	0
4230-177:	Glyma.20G134700	Phvul.007G045600	1e-56
4230-178:	Glyma.20G135100	Phvul.007G046150	1e-32
4230-179:	Glyma.20G135300	Phvul.007G046400	0
4230-180:	Glyma.20G135400	Phvul.007G046600	1e-177
4230-181:	Glyma.20G135600	Phvul.007G046900	0
4230-182:	Glyma.20G135700	Phvul.007G047000	1e-51
4230-183:	Glyma.20G136000	Phvul.007G047300	0
4230-184:	Glyma.20G136100	Phvul.007G047500	1e-150
4230-185:	Glyma.20G136200	Phvul.007G047600	0
4230-186:	Glyma.20G136300	Phvul.007G047700	0
4230-187:	Glyma.20G136700	Phvul.007G048000	2e-142
4230-188:	Glyma.20G137000	Phvul.007G048300	0
4230-189:	Glyma.20G137100	Phvul.007G048400	3e-108
4230-190:	Glyma.20G137500	Phvul.007G048800	0
4230-191:	Glyma.20G138000	Phvul.007G049100	1e-103
4230-192:	Glyma.20G138200	Phvul.007G049600	4e-98
4230-193:	Glyma.20G139200	Phvul.007G049900	0
4230-194:	Glyma.20G139300	Phvul.007G050200	0
4230-195:	Glyma.20G139400	Phvul.007G050300	0
4230-196:	Glyma.20G139700	Phvul.007G050500	0
4230-197:	Glyma.20G139900	Phvul.007G050600	0
4230-198:	Glyma.20G140000	Phvul.007G050800	2e-167
4230-199:	Glyma.20G140500	Phvul.007G051100	0
4230-200:	Glyma.20G140700	Phvul.007G051500	0
4230-201:	Glyma.20G140900	Phvul.007G051700	8e-151
4230-202:	Glyma.20G141200	Phvul.007G052000	0
4230-203:	Glyma.20G141300	Phvul.007G052100	0
4230-204:	Glyma.20G141400	Phvul.007G052200	9e-22
4230-205:	Glyma.20G141700	Phvul.007G052700	8e-65
4230-206:	Glyma.20G142000	Phvul.007G052900	0
4230-207:	Glyma.20G142100	Phvul.007G053100	6e-82
4230-208:	Glyma.20G142500	Phvul.007G053400	0
4230-209:	Glyma.20G142700	Phvul.007G053500	3e-125
4230-210:	Glyma.20G142800	Phvul.007G053600	0
4230-211:	Glyma.20G143000	Phvul.007G053800	2e-141
4230-212:	Glyma.20G143300	Phvul.007G054100	0
4230-213:	Glyma.20G143400	Phvul.007G054300	0
4230-214:	Glyma.20G143500	Phvul.007G054500	0
4230-215:	Glyma.20G143600	Phvul.007G054600	0
4230-216:	Glyma.20G143800	Phvul.007G054800	0
4230-217:	Glyma.20G143900	Phvul.007G054900	0
4230-218:	Glyma.20G144000	Phvul.007G055000	3e-109
4230-219:	Glyma.20G144200	Phvul.007G055100	3e-15
4230-220:	Glyma.20G144600	Phvul.007G055600	0
4230-221:	Glyma.20G144700	Phvul.007G055900	4e-134
4230-222:	Glyma.20G145000	Phvul.007G056100	0
4230-223:	Glyma.20G145100	Phvul.007G056200	0
4230-224:	Glyma.20G145200	Phvul.007G056400	0
4230-225:	Glyma.20G145300	Phvul.007G056500	0
4230-226:	Glyma.20G145400	Phvul.007G056600	0
4230-227:	Glyma.20G145500	Phvul.007G056700	0
4230-228:	Glyma.20G145600	Phvul.007G056800	1e-38
4230-229:	Glyma.20G145800	Phvul.007G057000	0
4230-230:	Glyma.20G145900	Phvul.007G057200	7e-176
4230-231:	Glyma.20G146000	Phvul.007G057400	0
4230-232:	Glyma.20G146900	Phvul.007G058400	9e-170
4230-233:	Glyma.20G148500	Phvul.007G060100	1e-175
4230-234:	Glyma.20G148900	Phvul.007G060300	0
4230-235:	Glyma.20G149000	Phvul.007G060400	0
4230-236:	Glyma.20G149100	Phvul.007G060500	0
4230-237:	Glyma.20G149500	Phvul.007G060800	0
4230-238:	Glyma.20G149600	Phvul.007G060900	0
4230-239:	Glyma.20G149700	Phvul.007G061000	2e-88
4230-240:	Glyma.20G149800	Phvul.007G061200	0
4230-241:	Glyma.20G149900	Phvul.007G061300	2e-62
4230-242:	Glyma.20G150000	Phvul.007G061400	8e-163
4230-243:	Glyma.20G150200	Phvul.007G061700	3e-144
4230-244:	Glyma.20G150300	Phvul.007G061800	0
4230-245:	Glyma.20G150500	Phvul.007G061900	0
4230-246:	Glyma.20G150600	Phvul.007G062000	2e-116
4230-247:	Glyma.20G150800	Phvul.007G062300	0
4230-248:	Glyma.20G150900	Phvul.007G062400	1e-173
4230-249:	Glyma.20G151300	Phvul.007G062700	0
4230-250:	Glyma.20G151500	Phvul.007G062900	0
4230-251:	Glyma.20G151600	Phvul.007G063000	2e-143
4230-252:	Glyma.20G151700	Phvul.007G063100	3e-144
4230-253:	Glyma.20G151900	Phvul.007G063300	5e-86
4230-254:	Glyma.20G152000	Phvul.007G063500	0
4230-255:	Glyma.20G152300	Phvul.007G063800	0
4230-256:	Glyma.20G152400	Phvul.007G063900	0
4230-257:	Glyma.20G152500	Phvul.007G064000	0
4230-258:	Glyma.20G152600	Phvul.007G064100	0
4230-259:	Glyma.20G152800	Phvul.007G064200	0
4230-260:	Glyma.20G153100	Phvul.007G064500	0
4230-261:	Glyma.20G153200	Phvul.007G064600	0
4230-262:	Glyma.20G153300	Phvul.007G064700	2e-175
4230-263:	Glyma.20G153400	Phvul.007G064800	0
4230-264:	Glyma.20G153900	Phvul.007G065200	0
4230-265:	Glyma.20G154200	Phvul.007G065550	2e-116
4230-266:	Glyma.20G154300	Phvul.007G065700	4e-126
4230-267:	Glyma.20G154400	Phvul.007G065900	1e-164
4230-268:	Glyma.20G154600	Phvul.007G066000	0
4230-269:	Glyma.20G154800	Phvul.007G066200	0
4230-270:	Glyma.20G154900	Phvul.007G066300	6e-54
4230-271:	Glyma.20G155100	Phvul.007G066500	2e-102
4230-272:	Glyma.20G155200	Phvul.007G066520	5e-87
4230-273:	Glyma.20G155500	Phvul.007G066580	0
4230-274:	Glyma.20G156000	Phvul.007G066900	0
4230-275:	Glyma.20G156100	Phvul.007G067000	0
4230-276:	Glyma.20G156200	Phvul.007G067100	0
4230-277:	Glyma.20G156300	Phvul.007G067200	6e-61
4230-278:	Glyma.20G156400	Phvul.007G067300	0
4230-279:	Glyma.20G156600	Phvul.007G067600	0
4230-280:	Glyma.20G156700	Phvul.007G067700	0
4230-281:	Glyma.20G156800	Phvul.007G067800	2e-171
4230-282:	Glyma.20G156900	Phvul.007G067900	0
4230-283:	Glyma.20G157100	Phvul.007G068100	1e-130
4230-284:	Glyma.20G157300	Phvul.007G068900	1e-126
4230-285:	Glyma.20G157600	Phvul.007G069100	0
4230-286:	Glyma.20G157900	Phvul.007G069200	8e-171
4230-287:	Glyma.20G158000	Phvul.007G069300	7e-130
4230-288:	Glyma.20G158200	Phvul.007G069500	2e-97
4230-289:	Glyma.20G158300	Phvul.007G069600	1e-127
4230-290:	Glyma.20G158600	Phvul.007G069900	0
4230-291:	Glyma.20G158700	Phvul.007G070100	2e-95
4230-292:	Glyma.20G158900	Phvul.007G070500	3e-94
4230-293:	Glyma.20G159100	Phvul.007G070700	5e-145
4230-294:	Glyma.20G159200	Phvul.007G070800	0
4230-295:	Glyma.20G159400	Phvul.007G071100	4e-114
4230-296:	Glyma.20G159500	Phvul.007G071300	0
4230-297:	Glyma.20G159600	Phvul.007G071400	0
4230-298:	Glyma.20G159700	Phvul.007G071500	0
4230-299:	Glyma.20G159900	Phvul.007G071700	0
4230-300:	Glyma.20G160100	Phvul.007G071800	0
4230-301:	Glyma.20G160200	Phvul.007G071900	0
4230-302:	Glyma.20G160300	Phvul.007G072000	0
4230-303:	Glyma.20G160800	Phvul.007G072200	0
4230-304:	Glyma.20G160900	Phvul.007G072300	0
4230-305:	Glyma.20G161000	Phvul.007G072400	0
4230-306:	Glyma.20G161100	Phvul.007G072500	3e-141
4230-307:	Glyma.20G161600	Phvul.007G072900	1e-133
4230-308:	Glyma.20G161700	Phvul.007G073200	2e-151
4230-309:	Glyma.20G161800	Phvul.007G073300	0
4230-310:	Glyma.20G162000	Phvul.007G073400	0
4230-311:	Glyma.20G162100	Phvul.007G073500	0
4230-312:	Glyma.20G163000	Phvul.007G075200	2e-118
4230-313:	Glyma.20G163100	Phvul.007G075300	0
4230-314:	Glyma.20G163200	Phvul.007G075400	4e-135
4230-315:	Glyma.20G163500	Phvul.007G075700	0
4230-316:	Glyma.20G163600	Phvul.007G075800	1e-170
4230-317:	Glyma.20G164000	Phvul.007G077100	3e-135
4230-318:	Glyma.20G164100	Phvul.007G077200	0
4230-319:	Glyma.20G164300	Phvul.007G077400	0
4230-320:	Glyma.20G164400	Phvul.007G077600	0
4230-321:	Glyma.20G164500	Phvul.007G077700	0
4230-322:	Glyma.20G164600	Phvul.007G077800	0
4230-323:	Glyma.20G165300	Phvul.007G078200	0
4230-324:	Glyma.20G165400	Phvul.007G078300	0
4230-325:	Glyma.20G165500	Phvul.007G078400	1e-40
4230-326:	Glyma.20G165800	Phvul.007G078800	0
4230-327:	Glyma.20G166100	Phvul.007G079100	1e-131
4230-328:	Glyma.20G166300	Phvul.007G079400	0
4230-329:	Glyma.20G166400	Phvul.007G079500	0
4230-330:	Glyma.20G166600	Phvul.007G079700	0
4230-331:	Glyma.20G166800	Phvul.007G079800	0
4230-332:	Glyma.20G167300	Phvul.007G080200	0
4230-333:	Glyma.20G167400	Phvul.007G080300	1e-107
4230-334:	Glyma.20G167500	Phvul.007G080400	6e-45
4230-335:	Glyma.20G167800	Phvul.007G080700	0
4230-336:	Glyma.20G167900	Phvul.007G080800	0
4230-337:	Glyma.20G168000	Phvul.007G080900	3e-105
4230-338:	Glyma.20G168200	Phvul.007G081100	1e-135
4230-339:	Glyma.20G168800	Phvul.007G082300	0
4230-340:	Glyma.20G169200	Phvul.007G082700	0
4230-341:	Glyma.20G169300	Phvul.007G082800	2e-51
4230-342:	Glyma.20G169400	Phvul.007G082900	0
4230-343:	Glyma.20G169500	Phvul.007G083000	2e-92
4230-344:	Glyma.20G169600	Phvul.007G083100	8e-140
4230-345:	Glyma.20G169800	Phvul.007G083200	5e-73
4230-346:	Glyma.20G170600	Phvul.007G084200	0
4230-347:	Glyma.20G170700	Phvul.007G084300	4e-137
4230-348:	Glyma.20G171000	Phvul.007G084500	9e-90
4230-349:	Glyma.20G171100	Phvul.007G084700	2e-115
4230-350:	Glyma.20G171200	Phvul.007G084800	0
4230-351:	Glyma.20G171300	Phvul.007G085000	4e-158
4230-352:	Glyma.20G171600	Phvul.007G085200	3e-153
4230-353:	Glyma.20G171800	Phvul.007G085400	1e-172
4230-354:	Glyma.20G172000	Phvul.007G085500	0
4230-355:	Glyma.20G172200	Phvul.007G085700	0
4230-356:	Glyma.20G172300	Phvul.007G086000	3e-127
4230-357:	Glyma.20G172400	Phvul.007G086100	0
4230-358:	Glyma.20G172600	Phvul.007G086400	0
4230-359:	Glyma.20G172700	Phvul.007G086500	0
4230-360:	Glyma.20G172800	Phvul.007G086600	3e-78
4230-361:	Glyma.20G173000	Phvul.007G086800	0
4230-362:	Glyma.20G173400	Phvul.007G087100	0
4230-363:	Glyma.20G173500	Phvul.007G087200	0
4230-364:	Glyma.20G173700	Phvul.007G087900	0
4230-365:	Glyma.20G174100	Phvul.007G088200	4e-20
4230-366:	Glyma.20G174300	Phvul.007G088300	0
4230-367:	Glyma.20G174400	Phvul.007G088400	0
4230-368:	Glyma.20G174500	Phvul.007G088600	0
4230-369:	Glyma.20G174600	Phvul.007G088700	9e-103
4230-370:	Glyma.20G174800	Phvul.007G088800	0
4230-371:	Glyma.20G175000	Phvul.007G089100	2e-52
4230-372:	Glyma.20G175100	Phvul.007G089200	0
4230-373:	Glyma.20G175200	Phvul.007G089301	0
4230-374:	Glyma.20G175400	Phvul.007G089500	0
4230-375:	Glyma.20G175900	Phvul.007G089900	1e-143
4230-376:	Glyma.20G176000	Phvul.007G090000	0
4230-377:	Glyma.20G176100	Phvul.007G090100	3e-152
4230-378:	Glyma.20G176200	Phvul.007G090200	8e-67
4230-379:	Glyma.20G176300	Phvul.007G090300	0
4230-380:	Glyma.20G176400	Phvul.007G090400	0
4230-381:	Glyma.20G176500	Phvul.007G090500	0
4230-382:	Glyma.20G176600	Phvul.007G090600	0
4230-383:	Glyma.20G176800	Phvul.007G090700	0
4230-384:	Glyma.20G176900	Phvul.007G090800	0
4230-385:	Glyma.20G177000	Phvul.007G091100	0
4230-386:	Glyma.20G177100	Phvul.007G091200	5e-123
4230-387:	Glyma.20G177300	Phvul.007G091400	4e-37
4230-388:	Glyma.20G177400	Phvul.007G091500	9e-92
4230-389:	Glyma.20G177500	Phvul.007G091600	0
4230-390:	Glyma.20G177600	Phvul.007G092000	2e-114
4230-391:	Glyma.20G177700	Phvul.007G092100	3e-117
4230-392:	Glyma.20G177800	Phvul.007G092200	0
4230-393:	Glyma.20G178000	Phvul.007G092400	1e-99
4230-394:	Glyma.20G178100	Phvul.007G092600	0
4230-395:	Glyma.20G178200	Phvul.007G092700	2e-131
4230-396:	Glyma.20G178400	Phvul.007G093000	0
4230-397:	Glyma.20G178600	Phvul.007G093300	0
4230-398:	Glyma.20G179000	Phvul.007G093800	5e-70
4230-399:	Glyma.20G179100	Phvul.007G093900	0
4230-400:	Glyma.20G179700	Phvul.007G094600	0
4230-401:	Glyma.20G179800	Phvul.007G094800	0
4230-402:	Glyma.20G180400	Phvul.007G095600	0
4230-403:	Glyma.20G180500	Phvul.007G095900	9e-78
4230-404:	Glyma.20G180600	Phvul.007G096000	0
4230-405:	Glyma.20G180800	Phvul.007G096300	0
4230-406:	Glyma.20G180900	Phvul.007G096400	9e-47
4230-407:	Glyma.20G181000	Phvul.007G096500	0
4230-408:	Glyma.20G181100	Phvul.007G096600	0
4230-409:	Glyma.20G181200	Phvul.007G096700	4e-125
4230-410:	Glyma.20G181400	Phvul.007G096850	3e-149
4230-411:	Glyma.20G181900	Phvul.007G097200	0
4230-412:	Glyma.20G182000	Phvul.007G097300	0
4230-413:	Glyma.20G182100	Phvul.007G098200	2e-42
4230-414:	Glyma.20G182200	Phvul.007G098400	2e-19
4230-415:	Glyma.20G182300	Phvul.007G098500	1e-27
4230-416:	Glyma.20G182400	Phvul.007G098600	3e-142
4230-417:	Glyma.20G182600	Phvul.007G098700	0
4230-418:	Glyma.20G182800	Phvul.007G098800	0
4230-419:	Glyma.20G183000	Phvul.007G098900	0
4230-420:	Glyma.20G183100	Phvul.007G099000	0
4230-421:	Glyma.20G183200	Phvul.007G099100	7e-68
4230-422:	Glyma.20G183500	Phvul.007G099300	6e-112
4230-423:	Glyma.20G183600	Phvul.007G099500	2e-64
4230-424:	Glyma.20G183700	Phvul.007G099600	0
4230-425:	Glyma.20G184200	Phvul.007G100100	7e-125
4230-426:	Glyma.20G184500	Phvul.007G100500	3e-142
4230-427:	Glyma.20G184600	Phvul.007G100700	3e-103
4230-428:	Glyma.20G184800	Phvul.007G100800	2e-19
4230-429:	Glyma.20G184900	Phvul.007G100900	0
4230-430:	Glyma.20G185000	Phvul.007G101400	2e-44
4230-431:	Glyma.20G185100	Phvul.007G101600	0
4230-432:	Glyma.20G185400	Phvul.007G101800	1e-44
4230-433:	Glyma.20G185900	Phvul.007G102250	2e-25
4230-434:	Glyma.20G186100	Phvul.007G102400	0
4230-435:	Glyma.20G186200	Phvul.007G102800	0
4230-436:	Glyma.20G186700	Phvul.007G103100	0
4230-437:	Glyma.20G186900	Phvul.007G103300	2e-167
4230-438:	Glyma.20G187000	Phvul.007G103400	0
4230-439:	Glyma.20G187100	Phvul.007G103800	1e-45
4230-440:	Glyma.20G187200	Phvul.007G103900	0
4230-441:	Glyma.20G187400	Phvul.007G104000	0
4230-442:	Glyma.20G187500	Phvul.007G104100	0
4230-443:	Glyma.20G187700	Phvul.007G104300	0
4230-444:	Glyma.20G187900	Phvul.007G104700	5e-158
4230-445:	Glyma.20G188000	Phvul.007G104800	0
4230-446:	Glyma.20G188100	Phvul.007G104900	0
4230-447:	Glyma.20G188500	Phvul.007G105200	0
4230-448:	Glyma.20G188600	Phvul.007G105400	0
4230-449:	Glyma.20G188800	Phvul.007G105500	0
4230-450:	Glyma.20G189000	Phvul.007G105700	0
4230-451:	Glyma.20G189300	Phvul.007G106100	0
## Alignment 4266: score=12586.0 e_value=0 N=260 gm20&va2 minus
4266- 0:	Glyma.20G128600	XP_017413288.1	0
4266- 1:	Glyma.20G128700	XP_017415500.1	0
4266- 2:	Glyma.20G128900	XP_017413581.1	4e-104
4266- 3:	Glyma.20G129000	XP_017414236.1	3e-130
4266- 4:	Glyma.20G129200	XP_017415737.1	0
4266- 5:	Glyma.20G129300	XP_017414097.1	2e-140
4266- 6:	Glyma.20G129400	XP_017415242.1	0
4266- 7:	Glyma.20G130000	XP_017413784.1	4e-146
4266- 8:	Glyma.20G130300	XP_017413632.1	0
4266- 9:	Glyma.20G130400	XP_017415465.1	0
4266- 10:	Glyma.20G130600	XP_017413690.1	2e-104
4266- 11:	Glyma.20G130700	XP_017412565.1	0
4266- 12:	Glyma.20G131000	XP_017413583.1	2e-145
4266- 13:	Glyma.20G131100	XP_017414078.1	5e-40
4266- 14:	Glyma.20G131300	XP_017415677.1	0
4266- 15:	Glyma.20G131400	XP_017415693.1	0
4266- 16:	Glyma.20G131500	XP_017415760.1	0
4266- 17:	Glyma.20G132000	XP_017414168.1	0
4266- 18:	Glyma.20G132200	XP_017412678.1	0
4266- 19:	Glyma.20G132300	XP_017413606.1	8e-47
4266- 20:	Glyma.20G132400	XP_017412512.1	4e-142
4266- 21:	Glyma.20G132500	XP_017412780.1	3e-136
4266- 22:	Glyma.20G132600	XP_017412550.1	0
4266- 23:	Glyma.20G132800	XP_017413366.1	0
4266- 24:	Glyma.20G133000	XP_017414955.1	1e-95
4266- 25:	Glyma.20G133200	XP_017413573.1	5e-124
4266- 26:	Glyma.20G133300	XP_017415176.1	0
4266- 27:	Glyma.20G133500	XP_017415523.1	0
4266- 28:	Glyma.20G133600	XP_017413210.1	0
4266- 29:	Glyma.20G133700	XP_017413209.1	0
4266- 30:	Glyma.20G133900	XP_017413674.1	0
4266- 31:	Glyma.20G134000	XP_017413675.1	4e-37
4266- 32:	Glyma.20G134100	XP_017415581.1	3e-169
4266- 33:	Glyma.20G134200	XP_017414077.1	0
4266- 34:	Glyma.20G134600	XP_017413586.1	4e-159
4266- 35:	Glyma.20G135400	XP_017413930.1	5e-174
4266- 36:	Glyma.20G135500	XP_017414320.1	2e-87
4266- 37:	Glyma.20G135600	XP_017413838.1	0
4266- 38:	Glyma.20G135700	XP_017414411.1	3e-50
4266- 39:	Glyma.20G135900	XP_017415598.1	0
4266- 40:	Glyma.20G136000	XP_017414982.1	0
4266- 41:	Glyma.20G136100	XP_017412572.1	1e-150
4266- 42:	Glyma.20G136700	XP_017413206.1	3e-138
4266- 43:	Glyma.20G137000	XP_017413868.1	0
4266- 44:	Glyma.20G137100	XP_017413742.1	2e-103
4266- 45:	Glyma.20G137200	XP_017413205.1	0
4266- 46:	Glyma.20G137500	XP_017414217.1	0
4266- 47:	Glyma.20G139200	XP_017413201.1	0
4266- 48:	Glyma.20G140000	XP_017414403.1	2e-162
4266- 49:	Glyma.20G140400	XP_017413199.1	0
4266- 50:	Glyma.20G140500	XP_017413198.1	0
4266- 51:	Glyma.20G140900	XP_017414176.1	1e-153
4266- 52:	Glyma.20G141000	XP_017414858.1	5e-127
4266- 53:	Glyma.20G141700	XP_017413876.1	1e-64
4266- 54:	Glyma.20G141800	XP_017413397.1	0
4266- 55:	Glyma.20G142000	XP_017413927.1	0
4266- 56:	Glyma.20G142500	XP_017413192.1	0
4266- 57:	Glyma.20G142700	XP_017415441.1	5e-123
4266- 58:	Glyma.20G142800	XP_017415440.1	0
4266- 59:	Glyma.20G142900	XP_017412769.1	0
4266- 60:	Glyma.20G143000	XP_017414110.1	7e-143
4266- 61:	Glyma.20G143100	XP_017413654.1	0
4266- 62:	Glyma.20G143200	XP_017414739.1	0
4266- 63:	Glyma.20G143300	XP_017412497.1	0
4266- 64:	Glyma.20G143600	XP_017412544.1	0
4266- 65:	Glyma.20G143700	XP_017413839.1	3e-140
4266- 66:	Glyma.20G143800	XP_017414544.1	0
4266- 67:	Glyma.20G143900	XP_017415566.1	0
4266- 68:	Glyma.20G144200	XP_017413898.1	4e-15
4266- 69:	Glyma.20G144800	XP_017412360.1	3e-167
4266- 70:	Glyma.20G145000	XP_017413714.1	0
4266- 71:	Glyma.20G145100	XP_017413188.1	0
4266- 72:	Glyma.20G145200	XP_017413703.1	0
4266- 73:	Glyma.20G145300	XP_017413621.1	0
4266- 74:	Glyma.20G145400	XP_017414371.1	0
4266- 75:	Glyma.20G145500	XP_017413792.1	0
4266- 76:	Glyma.20G145900	XP_017413789.1	8e-180
4266- 77:	Glyma.20G146000	XP_017414387.1	0
4266- 78:	Glyma.20G146100	XP_017414721.1	0
4266- 79:	Glyma.20G147400	XP_017412720.1	2e-110
4266- 80:	Glyma.20G148300	XP_017414388.1	0
4266- 81:	Glyma.20G148500	XP_017413184.1	6e-175
4266- 82:	Glyma.20G149100	XP_017415443.1	0
4266- 83:	Glyma.20G149400	XP_017414382.1	0
4266- 84:	Glyma.20G149500	XP_017413951.1	0
4266- 85:	Glyma.20G149600	XP_017414071.1	0
4266- 86:	Glyma.20G149700	XP_017413886.1	5e-91
4266- 87:	Glyma.20G149900	XP_017414169.1	2e-61
4266- 88:	Glyma.20G150500	XP_017415653.1	0
4266- 89:	Glyma.20G150600	XP_017413637.1	5e-118
4266- 90:	Glyma.20G151100	XP_017412424.1	0
4266- 91:	Glyma.20G151500	XP_017415088.1	0
4266- 92:	Glyma.20G151700	XP_017414258.1	9e-111
4266- 93:	Glyma.20G151900	XP_017412440.1	4e-150
4266- 94:	Glyma.20G152000	XP_017414454.1	0
4266- 95:	Glyma.20G152100	XP_017414455.1	2e-113
4266- 96:	Glyma.20G152200	XP_017414452.1	0
4266- 97:	Glyma.20G152300	XP_017413872.1	0
4266- 98:	Glyma.20G152400	XP_017413685.1	0
4266- 99:	Glyma.20G152600	XP_017415419.1	0
4266-100:	Glyma.20G152800	XP_017413943.1	0
4266-101:	Glyma.20G153100	XP_017413178.1	0
4266-102:	Glyma.20G153200	XP_017413370.1	0
4266-103:	Glyma.20G153300	XP_017413448.1	2e-175
4266-104:	Glyma.20G153400	XP_017413968.1	0
4266-105:	Glyma.20G153600	XP_017414390.1	0
4266-106:	Glyma.20G154000	XP_017412590.1	2e-169
4266-107:	Glyma.20G154100	XP_017413786.1	0
4266-108:	Glyma.20G154300	XP_017414943.1	2e-121
4266-109:	Glyma.20G154700	XP_017413553.1	0
4266-110:	Glyma.20G155100	XP_017413972.1	4e-108
4266-111:	Glyma.20G155200	XP_017414124.1	3e-92
4266-112:	Glyma.20G155500	XP_017414041.1	0
4266-113:	Glyma.20G156000	XP_017415733.1	0
4266-114:	Glyma.20G156300	XP_017413172.1	2e-60
4266-115:	Glyma.20G156400	XP_017412573.1	0
4266-116:	Glyma.20G156700	XP_017412351.1	0
4266-117:	Glyma.20G156800	XP_017413533.1	8e-176
4266-118:	Glyma.20G156900	XP_017413375.1	0
4266-119:	Glyma.20G157000	XP_017413849.1	1e-39
4266-120:	Glyma.20G157100	XP_017415603.1	1e-126
4266-121:	Glyma.20G157300	XP_017415787.1	5e-125
4266-122:	Glyma.20G157600	XP_017415779.1	0
4266-123:	Glyma.20G157900	XP_017414350.1	5e-168
4266-124:	Glyma.20G158200	XP_017412269.1	9e-102
4266-125:	Glyma.20G159100	XP_017413280.1	2e-138
4266-126:	Glyma.20G159200	XP_017413279.1	0
4266-127:	Glyma.20G159300	XP_017412578.1	0
4266-128:	Glyma.20G159500	XP_017413691.1	0
4266-129:	Glyma.20G159700	XP_017414336.1	0
4266-130:	Glyma.20G160100	XP_017415735.1	0
4266-131:	Glyma.20G160200	XP_017415057.1	0
4266-132:	Glyma.20G160300	XP_017412305.1	0
4266-133:	Glyma.20G161100	XP_017413684.1	5e-141
4266-134:	Glyma.20G161200	XP_017412337.1	0
4266-135:	Glyma.20G161700	XP_017412404.1	2e-141
4266-136:	Glyma.20G161800	XP_017414657.1	0
4266-137:	Glyma.20G162100	XP_017413373.1	0
4266-138:	Glyma.20G162500	XP_017413305.1	2e-28
4266-139:	Glyma.20G162600	XP_017413495.1	0
4266-140:	Glyma.20G162800	XP_017415426.1	0
4266-141:	Glyma.20G162900	XP_017413791.1	2e-37
4266-142:	Glyma.20G163000	XP_017414184.1	8e-120
4266-143:	Glyma.20G163100	XP_017413591.1	0
4266-144:	Glyma.20G163200	XP_017414089.1	6e-149
4266-145:	Glyma.20G163300	XP_017413582.1	0
4266-146:	Glyma.20G163500	XP_017413429.1	0
4266-147:	Glyma.20G163600	XP_017413834.1	8e-173
4266-148:	Glyma.20G163700	XP_017414280.1	2e-138
4266-149:	Glyma.20G163900	XP_017415488.1	0
4266-150:	Glyma.20G164300	XP_017414888.1	0
4266-151:	Glyma.20G164600	XP_017414027.1	0
4266-152:	Glyma.20G165300	XP_017413162.1	0
4266-153:	Glyma.20G165400	XP_017414821.1	0
4266-154:	Glyma.20G165500	XP_017413161.1	1e-40
4266-155:	Glyma.20G165600	XP_017412524.1	4e-175
4266-156:	Glyma.20G165800	XP_017414959.1	0
4266-157:	Glyma.20G166100	XP_017414129.1	2e-133
4266-158:	Glyma.20G166300	XP_017414630.1	0
4266-159:	Glyma.20G166400	XP_017413515.1	0
4266-160:	Glyma.20G166500	XP_017412290.1	0
4266-161:	Glyma.20G166600	XP_017415094.1	0
4266-162:	Glyma.20G166800	XP_017415241.1	0
4266-163:	Glyma.20G167300	XP_017412466.1	0
4266-164:	Glyma.20G167500	XP_017413657.1	5e-50
4266-165:	Glyma.20G167800	XP_017412452.1	0
4266-166:	Glyma.20G168200	XP_017413650.1	2e-130
4266-167:	Glyma.20G169000	XP_017413421.1	0
4266-168:	Glyma.20G169200	XP_017412473.1	0
4266-169:	Glyma.20G169400	XP_017412564.1	0
4266-170:	Glyma.20G169500	XP_017412480.1	5e-95
4266-171:	Glyma.20G169600	XP_017415198.1	5e-137
4266-172:	Glyma.20G170200	XP_017415364.1	0
4266-173:	Glyma.20G170400	XP_017413544.1	1e-173
4266-174:	Glyma.20G170600	XP_017415715.1	0
4266-175:	Glyma.20G170700	XP_017412349.1	6e-141
4266-176:	Glyma.20G170900	XP_017412794.1	0
4266-177:	Glyma.20G171000	XP_017413903.1	3e-84
4266-178:	Glyma.20G171100	XP_017414855.1	1e-113
4266-179:	Glyma.20G171800	XP_017413371.1	2e-167
4266-180:	Glyma.20G172400	XP_017413469.1	0
4266-181:	Glyma.20G172500	XP_017413152.1	2e-150
4266-182:	Glyma.20G172600	XP_017413466.1	0
4266-183:	Glyma.20G172700	XP_017413465.1	0
4266-184:	Glyma.20G172800	XP_017413151.1	5e-71
4266-185:	Glyma.20G173000	XP_017413464.1	0
4266-186:	Glyma.20G173400	XP_017412294.1	0
4266-187:	Glyma.20G173500	XP_017413150.1	0
4266-188:	Glyma.20G173700	XP_017412551.1	0
4266-189:	Glyma.20G174000	XP_017414826.1	0
4266-190:	Glyma.20G174200	XP_017415605.1	5e-67
4266-191:	Glyma.20G174300	XP_017412514.1	0
4266-192:	Glyma.20G174500	XP_017415154.1	0
4266-193:	Glyma.20G174600	XP_017414049.1	1e-96
4266-194:	Glyma.20G174800	XP_017412316.1	0
4266-195:	Glyma.20G175000	XP_017413148.1	7e-48
4266-196:	Glyma.20G175100	XP_017413358.1	0
4266-197:	Glyma.20G175400	XP_017415703.1	0
4266-198:	Glyma.20G175500	XP_017413977.1	0
4266-199:	Glyma.20G175700	XP_017415323.1	0
4266-200:	Glyma.20G175900	XP_017412717.1	4e-152
4266-201:	Glyma.20G176000	XP_017414877.1	0
4266-202:	Glyma.20G176100	XP_017414879.1	1e-94
4266-203:	Glyma.20G176200	XP_017414358.1	4e-44
4266-204:	Glyma.20G176300	XP_017415713.1	0
4266-205:	Glyma.20G176400	XP_017412624.1	0
4266-206:	Glyma.20G176800	XP_017414299.1	0
4266-207:	Glyma.20G176900	XP_017414756.1	0
4266-208:	Glyma.20G177100	XP_017413480.1	7e-122
4266-209:	Glyma.20G177300	XP_017414191.1	8e-33
4266-210:	Glyma.20G177400	XP_017415592.1	1e-90
4266-211:	Glyma.20G177500	XP_017415591.1	0
4266-212:	Glyma.20G177600	XP_017414151.1	1e-114
4266-213:	Glyma.20G177700	XP_017414588.1	2e-117
4266-214:	Glyma.20G177800	XP_017414587.1	0
4266-215:	Glyma.20G178100	XP_017412400.1	0
4266-216:	Glyma.20G178600	XP_017412508.1	0
4266-217:	Glyma.20G178700	XP_017413574.1	0
4266-218:	Glyma.20G178900	XP_017413630.1	2e-104
4266-219:	Glyma.20G179100	XP_017415041.1	0
4266-220:	Glyma.20G179200	XP_017413143.1	0
4266-221:	Glyma.20G179500	XP_017415193.1	0
4266-222:	Glyma.20G179600	XP_017415107.1	0
4266-223:	Glyma.20G179800	XP_017414534.1	0
4266-224:	Glyma.20G180000	XP_017412379.1	0
4266-225:	Glyma.20G180400	XP_017413142.1	0
4266-226:	Glyma.20G180800	XP_017412279.1	0
4266-227:	Glyma.20G181000	XP_017414683.1	0
4266-228:	Glyma.20G181100	XP_017413717.1	0
4266-229:	Glyma.20G181200	XP_017413612.1	4e-123
4266-230:	Glyma.20G181400	XP_017414667.1	0
4266-231:	Glyma.20G182000	XP_017415717.1	0
4266-232:	Glyma.20G182100	XP_017413141.1	2e-34
4266-233:	Glyma.20G182400	XP_017415508.1	2e-140
4266-234:	Glyma.20G182600	XP_017415479.1	0
4266-235:	Glyma.20G182800	XP_017414778.1	0
4266-236:	Glyma.20G183100	XP_017413615.1	0
4266-237:	Glyma.20G183400	XP_017414530.1	0
4266-238:	Glyma.20G183500	XP_017413924.1	1e-109
4266-239:	Glyma.20G183700	XP_017413641.1	0
4266-240:	Glyma.20G184100	XP_017414273.1	7e-161
4266-241:	Glyma.20G184900	XP_017412661.1	0
4266-242:	Glyma.20G185300	XP_017415354.1	0
4266-243:	Glyma.20G185900	XP_017414282.1	1e-25
4266-244:	Glyma.20G186100	XP_017413620.1	0
4266-245:	Glyma.20G186200	XP_017413134.1	0
4266-246:	Glyma.20G186400	XP_017414314.1	1e-160
4266-247:	Glyma.20G186500	XP_017412612.1	0
4266-248:	Glyma.20G186700	XP_017414852.1	0
4266-249:	Glyma.20G187200	XP_017414039.1	0
4266-250:	Glyma.20G187500	XP_017414777.1	0
4266-251:	Glyma.20G187700	XP_017415414.1	0
4266-252:	Glyma.20G187800	XP_017415138.1	0
4266-253:	Glyma.20G187900	XP_017412470.1	1e-158
4266-254:	Glyma.20G188000	XP_017413301.1	0
4266-255:	Glyma.20G188100	XP_017413626.1	0
4266-256:	Glyma.20G188400	XP_017413456.1	0
4266-257:	Glyma.20G188500	XP_017414561.1	0
4266-258:	Glyma.20G188600	XP_017413765.1	0
4266-259:	Glyma.20G189300	XP_017412281.1	0
## Alignment 4284: score=10192.0 e_value=0 N=218 gm20&vr8 minus
4284- 0:	Glyma.20G168100	XP_014514480.1	0
4284- 1:	Glyma.20G168800	XP_014514953.1	0
4284- 2:	Glyma.20G168900	XP_014514240.1	0
4284- 3:	Glyma.20G169000	XP_014512249.1	0
4284- 4:	Glyma.20G169200	XP_014510808.1	0
4284- 5:	Glyma.20G169400	XP_014514358.1	0
4284- 6:	Glyma.20G169500	XP_014514360.1	9e-62
4284- 7:	Glyma.20G169600	XP_014514202.1	3e-138
4284- 8:	Glyma.20G169800	XP_014514685.1	5e-72
4284- 9:	Glyma.20G170400	XP_014510848.1	5e-174
4284- 10:	Glyma.20G170600	XP_014510993.1	0
4284- 11:	Glyma.20G170700	XP_014514735.1	3e-143
4284- 12:	Glyma.20G171000	XP_014512760.1	2e-84
4284- 13:	Glyma.20G171400	XP_014510815.1	2e-134
4284- 14:	Glyma.20G171600	XP_014514266.1	4e-153
4284- 15:	Glyma.20G172400	XP_014514498.1	0
4284- 16:	Glyma.20G172500	XP_014511912.1	1e-151
4284- 17:	Glyma.20G172600	XP_014511082.1	0
4284- 18:	Glyma.20G172700	XP_014513441.1	0
4284- 19:	Glyma.20G172800	XP_014511911.1	3e-71
4284- 20:	Glyma.20G173000	XP_014513440.1	0
4284- 21:	Glyma.20G173100	XP_014512180.1	7e-179
4284- 22:	Glyma.20G173400	XP_014510843.1	0
4284- 23:	Glyma.20G174000	XP_014513950.1	0
4284- 24:	Glyma.20G174100	XP_014514407.1	8e-21
4284- 25:	Glyma.20G174500	XP_014514012.1	0
4284- 26:	Glyma.20G174600	XP_014512920.1	2e-98
4284- 27:	Glyma.20G174800	XP_014514669.1	0
4284- 28:	Glyma.20G175100	XP_014514760.1	0
4284- 29:	Glyma.20G175300	XP_014511072.1	2e-130
4284- 30:	Glyma.20G175400	XP_014510853.1	0
4284- 31:	Glyma.20G175700	XP_014514564.1	0
4284- 32:	Glyma.20G175900	XP_014511195.1	1e-151
4284- 33:	Glyma.20G176000	XP_014514289.1	0
4284- 34:	Glyma.20G176300	XP_014510829.1	0
4284- 35:	Glyma.20G176400	XP_014511001.1	0
4284- 36:	Glyma.20G176600	XP_014512549.1	0
4284- 37:	Glyma.20G176800	XP_014513268.1	0
4284- 38:	Glyma.20G176900	XP_014510882.1	0
4284- 39:	Glyma.20G177300	XP_014512764.1	9e-32
4284- 40:	Glyma.20G177400	XP_014514357.1	4e-90
4284- 41:	Glyma.20G177500	XP_014514356.1	0
4284- 42:	Glyma.20G177600	XP_014512819.1	5e-117
4284- 43:	Glyma.20G177700	XP_014511180.1	4e-117
4284- 44:	Glyma.20G177800	XP_014514167.1	0
4284- 45:	Glyma.20G178100	XP_014510856.1	0
4284- 46:	Glyma.20G178400	XP_014513302.1	0
4284- 47:	Glyma.20G178600	XP_014514689.1	0
4284- 48:	Glyma.20G178700	XP_014512358.1	0
4284- 49:	Glyma.20G178800	XP_014514840.1	0
4284- 50:	Glyma.20G178900	XP_014512441.1	9e-128
4284- 51:	Glyma.20G179100	XP_014513586.1	0
4284- 52:	Glyma.20G179500	XP_014514191.1	0
4284- 53:	Glyma.20G179600	XP_014513869.1	0
4284- 54:	Glyma.20G180000	XP_014514894.1	0
4284- 55:	Glyma.20G180600	XP_014512742.1	0
4284- 56:	Glyma.20G180800	XP_014513698.1	0
4284- 57:	Glyma.20G181100	XP_014512834.1	0
4284- 58:	Glyma.20G182000	XP_014512193.1	0
4284- 59:	Glyma.20G182600	XP_014514410.1	0
4284- 60:	Glyma.20G183500	XP_014513381.1	4e-111
4284- 61:	Glyma.20G183600	XP_014514529.1	4e-80
4284- 62:	Glyma.20G184100	XP_014511901.1	5e-161
[truncated: 4,341 more rows]
