# Supplementary material for: Orthology and synteny analysis of receptor-like kinases “RLK” and receptor-like proteins “RLP” in legumes
Source: BMC Genomics. 2021 Feb 10;22:113. doi: 10.1186/s12864-021-07384-w (PMC7874474; doi:10.1186/s12864-021-07384-w)
Supplement: Supplementary file 16 — Additional file 16: Table S10. Protein ids of the 10 species evaluated that are classified as RLK. [file 12864_2021_7384_MOESM16_ESM.xlsx]

## Sheet: Sheet1
Table S10: Protein ids of the 10 species evaluated that are classified as RLK.
CC	GM	MT	PV	VA	VR	VU	VV	AT	AL
KYP33944.1	Glyma.09G072500.2.p	Medtr1g027490.1	Phvul.001G066200.1.p	gi|1044530507|ref|XP_017409883.1|	XP_014492790.1	Vigun08g070700.2.p	GSVIVT01008780001	AT1G52310.1	Solyc07g007020.2.1
KYP57107.1	Glyma.15G181400.2.p	Medtr1g027660.1	Phvul.001G043001.1.p	gi|1044530509|ref|XP_017409884.1|	XP_014499097.1	Vigun03g248800.2.p	GSVIVT01021671001	AT1G21230.1	Solyc09g015230.1.1
KYP75215.1	Glyma.14G157800.1.p	Medtr3g088775.1	Phvul.001G043001.2.p	gi|1044531519|ref|XP_017410440.1|	XP_014499098.1	Vigun03g368900.3.p	GSVIVT01021686001	AT1G21240.1	Solyc10g076530.1.1
KYP40227.1	Glyma.14G157900.1.p	Medtr1g008980.1	Phvul.003G271000.3.p	gi|1044535260|ref|XP_017412427.1|	XP_014492624.1	Vigun03g368900.4.p	GSVIVT01026123001	AT1G21250.1	Solyc01g005030.2.1
KYP42394.1	Glyma.14G158200.1.p	Medtr1g016300.2	Phvul.006G076200.2.p	gi|1044535790|ref|XP_017415795.1|	XP_014493004.1	Vigun11g020600.2.p	GSVIVT01007371001	AT4G31100.1	Solyc02g083410.2.1
KYP54064.1	Glyma.14G158300.2.p	Medtr3g008040.1	Phvul.006G076200.3.p	gi|1044539698|ref|XP_017437199.1|	XP_014493005.1	Vigun11g021100.1.p	GSVIVT01013402001	AT1G66980.1	Solyc04g006930.2.1
KYP57429.1	Glyma.01G157800.1.p	Medtr4g094615.3	Phvul.009G257000.1.p	gi|1044539704|ref|XP_017437235.1|	XP_014494599.1	Vigun01g217900.1.p	GSVIVT01014115001	AT2G38490.1	Solyc04g077330.2.1
KYP64907.1	Glyma.02G275900.1.p	Medtr4g117030.1	Phvul.002G046100.1.p	gi|1044568009|ref|XP_017420387.1|	XP_014494600.1	Vigun02g195800.1.p	GSVIVT01022022001	AT2G39180.1	Solyc05g052590.1.1
KYP66589.1	Glyma.08G252100.1.p	Medtr5g088350.2	Phvul.002G046100.2.p	gi|1044568782|ref|XP_017420815.1|	XP_014497640.1	Vigun03g117000.1.p	GSVIVT01027054001	AT3G11870.1	Solyc06g050270.1.1
KYP68786.1	Glyma.14G026500.1.p	Medtr1g099400.1	Phvul.005G030900.1.p	gi|1044576953|ref|XP_017425215.1|	XP_014499569.1	Vigun03g117200.1.p	GSVIVT01001679001	AT3G59420.1	Solyc06g050280.1.1
KYP75140.1	Glyma.14G040200.1.p	Medtr1g104555.1	Phvul.005G088800.1.p	gi|1044524977|ref|XP_017406882.1|	XP_014502546.1	Vigun05g128000.1.p	GSVIVT01006351001	AT3G63340.1	Solyc06g050290.1.1
KYP35588.1	Glyma.15G030000.1.p	Medtr2g011240.1	Phvul.006G194300.1.p	gi|1044525462|ref|XP_017407147.1|	XP_014502547.1	Vigun05g130900.1.p	GSVIVT01009412001	AT3G63340.2	Solyc06g050300.1.1
KYP35754.1	Glyma.18G134100.1.p	Medtr2g011270.1	Phvul.007G254000.2.p	gi|1044526539|ref|XP_017407735.1|	XP_014508683.1	Vigun05g285600.1.p	GSVIVT01009414001	AT5G24360.1	Solyc02g079630.1.1
KYP39910.1	Glyma.01G117900.1.p	Medtr2g011280.1	Phvul.008G124800.1.p	gi|1044526719|ref|XP_017407835.1|	XP_014512982.1	Vigun06g020300.1.p	GSVIVT01011620001	AT1G11300.1	Solyc03g063650.1.1
KYP40903.1	Glyma.01G117900.14.p	Medtr2g011340.1	Phvul.008G126800.1.p	gi|1044526819|ref|XP_017407890.1|	XP_014513881.1	Vigun06g210700.1.p	GSVIVT01014500001	AT1G11330.1	Solyc04g077380.2.1
KYP41484.1	Glyma.01G117900.21.p	Medtr2g067970.1	Phvul.010G032000.1.p	gi|1044531637|ref|XP_017410506.1|	XP_014517479.1	Vigun06g210700.2.p	GSVIVT01014520001	AT1G11330.2	Solyc04g078410.2.1
KYP41486.1	Glyma.01G206500.1.p	Medtr2g073250.1	Phvul.011G150950.1.p	gi|1044539399|ref|XP_017435638.1|	XP_014501565.1	Vigun07g031700.1.p	GSVIVT01014529001	AT1G11340.1	Solyc06g036470.1.1
KYP41495.1	Glyma.03G054900.1.p	Medtr2g080100.1	Phvul.011G152700.1.p	gi|1044541370|ref|XP_017406913.1|	XP_014501566.1	Vigun07g219900.1.p	GSVIVT01020794001	AT1G11350.1	Solyc07g053120.2.1
KYP41872.1	Glyma.03G079500.1.p	Medtr2g081500.1	Phvul.011G175301.3.p	gi|1044557468|ref|XP_017414886.1|	XP_014490603.1	Vigun10g048600.1.p	GSVIVT01028787001	AT1G11410.1	Solyc07g055560.2.1
KYP43163.1	Glyma.03G079500.2.p	Medtr3g019390.3	Phvul.011G202200.1.p	gi|1044557471|ref|XP_017414887.1|	XP_014494766.1	Vigun10g117700.1.p	GSVIVT01036817001	AT1G34300.1	Solyc07g055650.1.1
KYP43164.1	Glyma.03G138400.1.p	Medtr3g019580.1	Phvul.005G088000.2.p	gi|1044560792|ref|XP_017416600.1|	XP_014503381.1	Vigun11g002600.1.p	GSVIVT01006320001	AT1G61360.1	Solyc07g063710.1.1
KYP44598.1	Glyma.04G042400.1.p	Medtr3g019580.2	Phvul.005G088218.1.p	gi|1044566083|ref|XP_017419349.1|	XP_014503382.1	Vigun11g038300.1.p	GSVIVT01004673001	AT1G61370.1	Solyc07g063750.2.1
KYP44604.1	Glyma.04G042500.1.p	Medtr3g019580.3	Phvul.005G110300.2.p	gi|1044574067|ref|XP_017423667.1|	XP_014503383.1	Vigun11g038400.1.p	GSVIVT01005211001	AT1G61380.1	Solyc07g063780.1.1
KYP51907.1	Glyma.06G043200.1.p	Medtr3g019580.4	Phvul.005G110300.3.p	gi|1044583811|ref|XP_017428961.1|	XP_014504383.1	Vigun11g038400.2.p	GSVIVT01006299001	AT1G61400.1	Solyc07g063810.1.1
KYP55008.1	Glyma.06G110700.1.p	Medtr3g019580.5	Phvul.011G109100.2.p	gi|1044588925|ref|XP_017431687.1|	XP_014506388.1	Vigun11g038400.3.p	GSVIVT01014693001	AT1G61420.1	Solyc08g076060.2.1
KYP55692.1	Glyma.06G258400.1.p	Medtr3g031500.1	Phvul.011G152300.3.p	gi|1044589077|ref|XP_017431775.1|	XP_014506560.1	Vigun11g038400.4.p	GSVIVT01016502001	AT1G61440.1	Solyc01g106160.1.1
KYP59785.1	Glyma.06G260900.1.p	Medtr3g107070.1	Phvul.001G040100.1.p	gi|1044590199|ref|XP_017432421.1|	XP_014508479.1	Vigun11g039700.1.p	GSVIVT01023846001	AT1G61480.1	Solyc03g080060.1.1
KYP76928.1	Glyma.06G260900.2.p	Medtr4g081655.2	Phvul.001G040400.1.p	gi|1044590345|ref|XP_017432500.1|	XP_014511368.1	Vigun11g039800.1.p	GSVIVT01026016001	AT1G61490.1	Solyc03g112310.1.1
KYP78673.1	Glyma.06G260900.3.p	Medtr4g081655.3	Phvul.002G119900.1.p	gi|1044590347|ref|XP_017432501.1|	XP_014512792.1	Vigun11g039800.2.p	GSVIVT01026021001	AT1G61500.1	Solyc09g007510.1.1
KYP36452.1	Glyma.06G260900.4.p	Medtr4g091570.1	Phvul.002G214900.1.p	gi|1044588551|ref|XP_017431483.1|	XP_014520896.1	Vigun11g039800.3.p	GSVIVT01026418001	AT1G61550.1	Solyc10g047700.1.1
KYP39912.1	Glyma.06G260900.5.p	Medtr4g091680.1	Phvul.002G215000.1.p	gi|1044535774|ref|XP_017415660.1|	XP_014490324.1	Vigun11g039900.1.p	GSVIVT01032768001	AT1G61610.1	Solyc10g080510.1.1
KYP44116.1	Glyma.06G260900.6.p	Medtr4g091690.1	Phvul.002G215200.1.p	gi|1044535976|ref|XP_017417256.1|	XP_014490681.1	Vigun11g066100.5.p	GSVIVT01000058001	AT1G65790.1	Solyc00g009090.2.1
KYP44599.1	Glyma.06G261100.1.p	Medtr4g091820.1	Phvul.002G215300.1.p	gi|1044540672|ref|XP_017441329.1|	XP_014490717.1	Vigun11g066100.7.p	GSVIVT01001044001	AT1G65800.1	Solyc01g007130.2.1
KYP44602.1	Glyma.06G261200.2.p	Medtr4g091840.1	Phvul.002G215400.1.p	gi|1044553659|ref|XP_017412847.1|	XP_014491307.1	Vigun11g069000.1.p	GSVIVT01001600001	AT2G19130.1	Solyc01g107650.2.1
KYP50310.1	Glyma.06G261800.1.p	Medtr4g091850.1	Phvul.003G204500.1.p	gi|1044556039|ref|XP_017414166.1|	XP_014491768.1	Vigun11g069000.2.p	GSVIVT01004465001	AT2G41890.1	Solyc02g031790.1.1
KYP59288.1	Glyma.06G261900.2.p	Medtr4g098890.1	Phvul.003G287101.1.p	gi|1044560620|ref|XP_017416504.1|	XP_014492434.1	Vigun11g069000.3.p	GSVIVT01004806001	AT3G16030.1	Solyc02g068830.1.1
KYP59296.1	Glyma.06G261900.3.p	Medtr5g067250.1	Phvul.006G200800.1.p	gi|1044568065|ref|XP_017420420.1|	XP_014493190.1	Vigun11g080000.1.p	GSVIVT01004912001	AT4G00340.1	Solyc02g070000.2.1
KYP69007.1	Glyma.06G262000.1.p	Medtr6g012810.1	Phvul.007G234400.1.p	gi|1044580904|ref|XP_017427357.1|	XP_014493485.1	Vigun11g112200.1.p	GSVIVT01006063001	AT4G11900.1	Solyc02g072440.2.1
KYP58768.1	Glyma.08G060500.1.p	Medtr6g012810.2	Phvul.007G260300.1.p	gi|1044583737|ref|XP_017428918.1|	XP_014493557.1	Vigun11g112800.1.p	GSVIVT01006942001	AT4G21380.1	Solyc02g081070.2.1
KYP76668.1	Glyma.08G060500.2.p	Medtr7g056420.1	Phvul.007G260400.2.p	gi|1044583739|ref|XP_017428919.1|	XP_014493859.1	Vigun11g112800.2.p	GSVIVT01008070001	AT4G21390.1	Solyc02g089550.2.1
KYP34039.1	Glyma.08G125800.2.p	Medtr7g056430.1	Phvul.007G260500.1.p	gi|1044524490|ref|XP_017406616.1|	XP_014493900.1	Vigun05g221800.2.p	GSVIVT01008436001	AT4G27290.1	Solyc02g093970.2.1
KYP35525.1	Glyma.08G125800.3.p	Medtr7g056450.2	Phvul.001G165100.1.p	gi|1044528057|ref|XP_017408558.1|	XP_014495296.1	Vigun06g210400.2.p	GSVIVT01008509001	AT4G27300.1	Solyc03g006080.2.1
KYP35526.1	Glyma.08G307400.2.p	Medtr7g056510.1	Phvul.001G246800.2.p	gi|1044528107|ref|XP_017408586.1|	XP_014496748.1	Vigun06g210400.3.p	GSVIVT01009444001	AT4G32300.1	Solyc03g006100.2.1
KYP35529.1	Glyma.10G228900.2.p	Medtr7g056617.1	Phvul.002G123200.1.p	gi|1044528109|ref|XP_017408587.1|	XP_014497308.1	Vigun10g003000.1.p	GSVIVT01009829001	AT5G35370.1	Solyc03g019980.1.1
KYP35808.1	Glyma.10G228900.3.p	Medtr7g056623.1	Phvul.002G123500.1.p	gi|1044528111|ref|XP_017408588.1|	XP_014498163.1	Vigun10g048600.2.p	GSVIVT01010040001	AT1G15530.1	Solyc03g033610.1.1
KYP35814.1	Glyma.12G103700.1.p	Medtr7g056640.1	Phvul.002G126600.1.p	gi|1044529338|ref|XP_017409251.1|	XP_014499038.1	Vigun11g066100.11.p	GSVIVT01010052001	AT1G70110.1	Solyc03g059490.1.1
KYP49578.1	Glyma.12G103700.2.p	Medtr7g056647.1	Phvul.002G143400.1.p	gi|1044530511|ref|XP_017409885.1|	XP_014499427.1	Vigun11g066100.12.p	GSVIVT01010078001	AT1G70130.1	Solyc03g093330.2.1
KYP55299.1	Glyma.12G142100.1.p	Medtr7g056650.1	Phvul.002G206900.1.p	gi|1044532753|ref|XP_017411125.1|	XP_014501549.1	Vigun11g068300.2.p	GSVIVT01010159001	AT2G29220.1	Solyc03g095490.2.1
KYP61211.1	Glyma.12G142100.2.p	Medtr7g092050.1	Phvul.002G206900.2.p	gi|1044533099|ref|XP_017411315.1|	XP_014501550.1	Vigun11g068300.3.p	GSVIVT01010376001	AT2G29250.1	Solyc03g096190.1.1
KYP61214.1	Glyma.12G142100.3.p	Medtr8g011440.1	Phvul.002G206900.3.p	gi|1044534398|ref|XP_017413506.1|	XP_014501551.1	Vigun02g110500.1.p	GSVIVT01010596001	AT2G37710.1	Solyc03g098400.1.1
KYP62912.1	Glyma.12G143000.1.p	Medtr8g013560.1	Phvul.003G040200.1.p	gi|1044542655|ref|XP_017412055.1|	XP_014501665.1	Vigun03g123300.1.p	GSVIVT01011370001	AT2G43690.1	Solyc03g118510.2.1
KYP63091.1	Glyma.12G143000.2.p	Medtr8g013580.1	Phvul.003G044400.3.p	gi|1044547172|ref|XP_017439748.1|	XP_014502030.1	Vigun03g123400.1.p	GSVIVT01011615001	AT2G43700.1	Solyc03g123780.2.1
KYP72773.1	Glyma.12G143000.4.p	Medtr8g013610.1	Phvul.003G260300.1.p	gi|1044547955|ref|XP_017440166.1|	XP_014502031.1	Vigun03g123500.1.p	GSVIVT01011842001	AT3G08870.1	Solyc03g124050.2.1
KYP75987.1	Glyma.13G160900.1.p	Medtr8g013620.1	Phvul.004G037500.2.p	gi|1044548836|ref|XP_017440638.1|	XP_014502569.1	Vigun03g123600.1.p	GSVIVT01011857001	AT3G45330.1	Solyc04g005390.1.1
KYP32710.1	Glyma.13G166900.2.p	Medtr8g013620.2	Phvul.004G037600.2.p	gi|1044549141|ref|XP_017440804.1|	XP_014502570.1	Vigun03g227700.1.p	GSVIVT01013608001	AT3G45390.1	Solyc04g012090.1.1
KYP34018.1	Glyma.13G166900.3.p	Medtr8g013620.3	Phvul.004G037600.3.p	gi|1044549165|ref|XP_017440816.1|	XP_014502602.1	Vigun03g320500.1.p	GSVIVT01013612001	AT3G45410.1	Solyc04g012190.1.1
KYP34144.1	Glyma.13G248500.1.p	Medtr8g013620.4	Phvul.004G175700.1.p	gi|1044549493|ref|XP_017440986.1|	XP_014502689.1	Vigun06g200900.1.p	GSVIVT01013705001	AT3G45420.1	Solyc04g014650.2.1
KYP35096.1	Glyma.13G248700.1.p	Medtr8g051640.1	Phvul.004G177900.1.p	gi|1044552101|ref|XP_017442436.1|	XP_014502730.1	Vigun06g217100.1.p	GSVIVT01013787001	AT3G45430.1	Solyc04g072570.2.1
KYP35300.1	Glyma.13G284100.1.p	Medtr8g061110.1	Phvul.005G078100.10.p	gi|1044552463|ref|XP_017442632.1|	XP_014502897.1	Vigun07g024600.1.p	GSVIVT01014110001	AT3G45440.1	Solyc06g006010.1.1
KYP36387.1	Glyma.13G303400.1.p	Medtr8g442290.1	Phvul.005G078100.6.p	gi|1044552733|ref|XP_017412351.1|	XP_014502964.1	Vigun07g024700.1.p	GSVIVT01014113001	AT3G53380.1	Solyc06g048740.1.1
KYP37535.1	Glyma.14G054500.2.p	Medtr8g442310.1	Phvul.005G078100.7.p	gi|1044552961|ref|XP_017412476.1|	XP_014504487.1	Vigun07g024800.1.p	GSVIVT01014134001	AT3G53810.1	Solyc06g050560.2.1
KYP38204.1	Glyma.15G065200.1.p	Medtr8g442340.1	Phvul.005G078100.9.p	gi|1044552963|ref|XP_017412477.1|	XP_014504717.1	Vigun07g024900.1.p	GSVIVT01015046001	AT3G55550.1	Solyc06g074070.2.1
KYP38772.1	Glyma.15G065200.2.p	Medtr8g442370.1	Phvul.005G106800.1.p	gi|1044552965|ref|XP_017412478.1|	XP_014504817.1	Vigun08g049000.1.p	GSVIVT01015298001	AT3G59700.1	Solyc06g076910.1.1
KYP39683.1	Glyma.15G213600.1.p	Medtr8g465150.1	Phvul.005G162000.1.p	gi|1044559595|ref|XP_017415978.1|	XP_014504818.1	Vigun01g006300.1.p	GSVIVT01015460001	AT3G59740.1	Solyc07g005010.2.1
KYP40063.1	Glyma.15G213600.2.p	Medtr8g465470.1	Phvul.005G164400.2.p	gi|1044560021|ref|XP_017416198.1|	XP_014505288.1	Vigun01g006300.2.p	GSVIVT01016054001	AT3G59750.1	Solyc07g018180.1.1
KYP40093.1	Glyma.15G213600.3.p	Medtr2g089440.2	Phvul.005G185800.1.p	gi|1044560422|ref|XP_017416396.1|	XP_014506127.1	Vigun01g006300.3.p	GSVIVT01016126001	AT4G02410.1	Solyc07g018190.2.1
KYP40097.1	Glyma.15G214400.1.p	Medtr7g056590.1	Phvul.006G029000.1.p	gi|1044560424|ref|XP_017416397.1|	XP_014510312.1	Vigun01g006300.4.p	GSVIVT01016648001	AT4G02420.1	Solyc07g055810.2.1
KYP40366.1	Glyma.15G214400.3.p	Medtr7g056647.2	Phvul.006G080200.1.p	gi|1044560430|ref|XP_017416400.1|	XP_014510313.1	Vigun01g061900.1.p	GSVIVT01016654001	AT4G04960.1	Solyc07g066230.2.1
KYP40368.1	Glyma.15G258400.1.p	Medtr7g056653.1	Phvul.007G063200.1.p	gi|1044562695|ref|XP_017417603.1|	XP_014510976.1	Vigun01g147000.1.p	GSVIVT01016722001	AT4G29050.1	Solyc08g061560.2.1
KYP41368.1	Glyma.16G093900.1.p	Medtr7g056680.2	Phvul.007G063200.2.p	gi|1044562976|ref|XP_017417746.1|	XP_014511421.1	Vigun01g156800.3.p	GSVIVT01016917001	AT5G01540.1	Solyc08g066210.2.1
KYP42686.1	Glyma.16G093900.2.p	Medtr0015s0030.1	Phvul.007G067700.1.p	gi|1044563305|ref|XP_017417918.1|	XP_014512292.1	Vigun01g231500.1.p	GSVIVT01016939001	AT5G01550.1	Solyc08g066270.1.1
KYP42794.1	Glyma.16G093900.3.p	Medtr0015s0090.1	Phvul.007G084400.1.p	gi|1044572542|ref|XP_017422818.1|	XP_014513376.1	Vigun01g237300.2.p	GSVIVT01017518001	AT5G01560.1	Solyc08g066300.1.1
KYP43088.1	Glyma.20G246600.1.p	Medtr1g014240.1	Phvul.008G044600.1.p	gi|1044572981|ref|XP_017423057.1|	XP_014513732.1	Vigun01g251000.1.p	GSVIVT01018536001	AT5G03140.1	Solyc08g081940.2.1
KYP43367.1	Glyma.11G156900.1.p	Medtr1g048360.1	Phvul.008G047600.1.p	gi|1044572983|ref|XP_017423058.1|	XP_014515582.1	Vigun02g046500.1.p	GSVIVT01018814001	AT5G06740.1	Solyc09g015170.2.1
KYP43646.1	Glyma.11G156900.2.p	Medtr2g013720.1	Phvul.008G093200.1.p	gi|1044572985|ref|XP_017423060.1|	XP_014515640.1	Vigun02g084800.1.p	GSVIVT01020055001	AT5G10530.1	Solyc10g085120.1.1
KYP45613.1	Glyma.11G156900.3.p	Medtr4g093040.1	Phvul.008G105600.1.p	gi|1044573625|ref|XP_017423397.1|	XP_014517513.1	Vigun02g085100.1.p	GSVIVT01020131001	AT5G42120.1	Solyc11g069960.1.1
KYP46128.1	Glyma.12G140400.1.p	Medtr5g077100.1	Phvul.008G122200.1.p	gi|1044574247|ref|XP_017423770.1|	XP_014518002.1	Vigun02g085200.1.p	GSVIVT01020514001	AT5G55830.1	Solyc12g009190.1.1
KYP46138.1	Glyma.12G142200.2.p	Medtr7g063030.2	Phvul.008G122400.2.p	gi|1044574251|ref|XP_017423772.1|	XP_014518385.1	Vigun02g085300.1.p	GSVIVT01020786001	AT5G59260.1	Solyc06g069610.1.1
KYP47226.1	Glyma.12G142200.3.p	Medtr7g116130.1	Phvul.008G164300.1.p	gi|1044574255|ref|XP_017423775.1|	XP_014518388.1	Vigun02g103200.1.p	GSVIVT01021118001	AT5G59270.1	Solyc01g059910.2.1
KYP48053.1	Glyma.12G143000.3.p	Medtr8g067630.1	Phvul.008G220100.1.p	gi|1044577106|ref|XP_017425297.1|	XP_014518920.1	Vigun02g106700.1.p	GSVIVT01021228001	AT5G60270.1	Solyc02g014030.1.1
KYP48555.1	Glyma.12G143300.1.p	Medtr8g067690.1	Phvul.008G221900.1.p	gi|1044577645|ref|XP_017425584.1|	XP_014519057.1	Vigun02g107100.1.p	GSVIVT01021291001	AT5G60280.1	Solyc02g071810.2.1
KYP48687.1	Glyma.12G144200.1.p	Medtr8g067735.1	Phvul.008G238600.1.p	gi|1044580642|ref|XP_017427218.1|	XP_014519429.1	Vigun03g084100.1.p	GSVIVT01021407001	AT5G60300.1	Solyc09g015830.1.1
KYP49935.1	Glyma.12G144400.3.p	Medtr8g068050.1	Phvul.008G238600.2.p	gi|1044581302|ref|XP_017427568.1|	XP_014519431.1	Vigun03g098300.1.p	GSVIVT01022209001	AT5G60300.2	Solyc10g054050.1.1
KYP50038.1	Glyma.12G144400.4.p	Medtr8g068050.2	Phvul.008G244400.1.p	gi|1044582033|ref|XP_017427963.1|	XP_014519669.1	Vigun03g098300.2.p	GSVIVT01022212001	AT5G60300.3	Solyc00g153680.1.1
KYP50371.1	Glyma.12G198600.2.p	Medtr0049s0070.2	Phvul.008G245000.1.p	gi|1044582549|ref|XP_017428233.1|	XP_014520976.1	Vigun03g098300.3.p	GSVIVT01023658001	AT5G60310.1	Solyc01g006590.1.1
KYP50390.1	Glyma.12G198600.3.p	Medtr0049s0070.3	Phvul.008G245900.1.p	gi|1044582562|ref|XP_017428239.1|	XP_014521050.1	Vigun03g098300.4.p	GSVIVT01023710001	AT5G60320.1	Solyc01g008500.2.1
KYP50467.1	Glyma.13G283000.1.p	Medtr0070s0020.1	Phvul.008G245900.2.p	gi|1044582564|ref|XP_017428240.1|	XP_014521051.1	Vigun03g133600.1.p	GSVIVT01025870001	AT1G05700.1	Solyc01g010030.2.1
KYP51443.1	Glyma.13G283300.1.p	Medtr1g029940.1	Phvul.008G264400.2.p	gi|1044582566|ref|XP_017428241.1|	XP_014521617.1	Vigun03g260600.1.p	GSVIVT01026000001	AT1G06840.1	Solyc01g014520.1.1
KYP51494.1	Glyma.01G099900.1.p	Medtr1g029950.1	Phvul.008G281500.3.p	gi|1044582568|ref|XP_017428242.1|	XP_014522234.1	Vigun03g260600.2.p	GSVIVT01026205001	AT1G07550.1	Solyc01g067510.2.1
KYP53605.1	Glyma.02G042900.1.p	Medtr1g039240.1	Phvul.009G103100.1.p	gi|1044583111|ref|XP_017428538.1|	XP_014522629.1	Vigun04g007400.1.p	GSVIVT01028400001	AT1G07560.1	Solyc01g094020.2.1
KYP54283.1	Glyma.02G043000.1.p	Medtr1g047670.1	Phvul.009G184500.2.p	gi|1044583623|ref|XP_017428851.1|	XP_014523025.1	Vigun04g060200.1.p	GSVIVT01028542001	AT1G07650.1	Solyc01g094940.2.1
KYP55493.1	Glyma.02G172200.1.p	Medtr1g053525.1	Phvul.009G209200.1.p	gi|1044584996|ref|XP_017429595.1|	XP_014523057.1	Vigun04g060300.1.p	GSVIVT01028547001	AT1G07650.2	Solyc01g098740.2.1
KYP56449.1	Glyma.03G068600.1.p	Medtr1g088935.1	Phvul.009G260500.1.p	gi|1044585210|ref|XP_017429711.1|	XP_014523058.1	Vigun04g165900.1.p	GSVIVT01028662001	AT1G08590.1	Solyc01g101100.2.1
KYP57042.1	Glyma.05G041300.1.p	Medtr1g088940.2	Phvul.010G018300.2.p	gi|1044586845|ref|XP_017430571.1|	XP_014523064.1	Vigun05g048800.2.p	GSVIVT01028727001	AT1G09970.1	Solyc01g109530.2.1
KYP57249.1	Glyma.07G183900.1.p	Medtr1g096260.1	Phvul.010G064300.1.p	gi|1044586847|ref|XP_017430572.1|	XP_014523065.1	Vigun05g083600.1.p	GSVIVT01028783001	AT1G09970.2	Solyc01g109590.2.1
KYP57822.1	Glyma.08G065500.1.p	Medtr1g102500.1	Phvul.010G070400.1.p	gi|1044586849|ref|XP_017430573.1|	XP_014523458.1	Vigun05g095400.1.p	GSVIVT01029148001	AT1G10850.1	Solyc02g062790.2.1
KYP58792.1	Glyma.08G065800.1.p	Medtr2g010470.1	Phvul.010G082800.1.p	gi|1044586906|ref|XP_017430600.1|	XP_014523459.1	Vigun05g103400.1.p	GSVIVT01029462001	AT1G11130.1	Solyc02g069750.1.1
KYP59058.1	Glyma.08G065900.1.p	Medtr2g016530.1	Phvul.010G127500.1.p	gi|1044587874|ref|XP_017431121.1|	XP_014523460.1	Vigun05g104400.1.p	GSVIVT01029529001	AT1G12460.1	Solyc02g078750.2.1
KYP59535.1	Glyma.08G066000.2.p	Medtr2g016580.1	Phvul.010G165200.2.p	gi|1044588614|ref|XP_017431518.1|	XP_014501973.1	Vigun05g153100.1.p	GSVIVT01029797001	AT1G14390.1	Solyc02g080040.2.1
KYP60048.1	Glyma.08G066000.3.p	Medtr2g024330.1	Phvul.011G003200.1.p	gi|1044589345|ref|XP_017431941.1|	XP_014521113.1	Vigun05g183100.1.p	GSVIVT01029798001	AT1G17230.1	Solyc02g081500.2.1
KYP60697.1	Glyma.08G066100.1.p	Medtr2g030380.1	Phvul.011G003200.2.p	gi|1044590615|ref|XP_017432645.1|	XP_014490511.1	Vigun05g218000.1.p	GSVIVT01029816001	AT1G17750.1	Solyc02g085430.2.1
KYP61126.1	Glyma.08G066200.1.p	Medtr2g040910.1	Phvul.011G007800.1.p	gi|1044591812|ref|XP_017433264.1|	XP_014490733.1	Vigun05g232400.1.p	GSVIVT01030179001	AT1G24650.1	Solyc02g089010.1.1
KYP61360.1	Glyma.08G275400.1.p	Medtr2g070020.1	Phvul.011G033000.2.p	gi|1044593864|ref|XP_017434357.1|	XP_014493201.1	Vigun05g278900.3.p	GSVIVT01031661001	AT1G25320.1	Solyc02g089290.2.1
KYP61494.1	Glyma.09G110500.1.p	Medtr2g072620.1	Phvul.011G042000.1.p	gi|1044594729|ref|XP_017434845.1|	XP_014496882.1	Vigun05g303900.1.p	GSVIVT01031699001	AT1G27190.1	Solyc02g091170.2.1
KYP61708.1	Glyma.09G110700.1.p	Medtr2g072640.1	Phvul.011G161000.1.p	gi|1044595514|ref|XP_017435258.1|	XP_014496883.1	Vigun06g089100.1.p	GSVIVT01032263001	AT1G28440.1	Solyc03g006660.2.1
KYP62486.1	Glyma.12G205100.1.p	Medtr2g073520.2	Phvul.L002151.1.p	gi|1044599112|ref|XP_017437186.1|	XP_014496885.1	Vigun06g089100.2.p	GSVIVT01032610001	AT1G31420.1	Solyc03g006920.2.1
KYP63372.1	Glyma.13G255500.1.p	Medtr2g073540.1	Phvul.001G017000.1.p	gi|1044599156|ref|XP_017437210.1|	XP_014499509.1	Vigun06g213000.1.p	GSVIVT01032670001	AT1G31420.2	Solyc03g007910.1.1
KYP63624.1	Glyma.14G100300.1.p	Medtr2g073630.1	Phvul.008G056900.1.p	gi|1044599251|ref|XP_017437263.1|	XP_014511467.1	Vigun07g233500.1.p	GSVIVT01033343001	AT1G34110.1	Solyc03g034060.2.1
KYP64138.1	Glyma.14G100800.1.p	Medtr2g075250.2	Phvul.003G239300.2.p	gi|1044536352|ref|XP_017420244.1|	XP_014520889.1	Vigun07g233500.2.p	GSVIVT01033522001	AT1G34210.1	Solyc03g051800.1.1
KYP64749.1	Glyma.14G189100.1.p	Medtr2g078810.2	Phvul.003G239400.2.p	gi|1044560384|ref|XP_017416376.1|	XP_014523067.1	Vigun07g233500.3.p	GSVIVT01035211001	AT1G48480.1	Solyc03g093460.2.1
KYP64858.1	Glyma.15G059200.1.p	Medtr2g090120.1	Phvul.003G239500.1.p	gi|1044561737|ref|XP_017417109.1|	XP_014523068.1	Vigun08g113500.1.p	GSVIVT01035313001	AT1G49100.1	Solyc03g117550.1.1
KYP66135.1	Glyma.17G085000.1.p	Medtr2g090120.2	Phvul.005G077400.1.p	gi|1044564299|ref|XP_017418425.1|	XP_014523504.1	Vigun08g113500.2.p	GSVIVT01035397001	AT1G51800.1	Solyc03g120760.2.1
KYP66142.1	Glyma.17G150600.1.p	Medtr2g090120.3	Phvul.005G077600.1.p	gi|1044574285|ref|XP_017423791.1|	XP_014524358.1	Vigun08g135800.1.p	GSVIVT01035476001	AT1G51805.1	Solyc04g008300.1.1
KYP66267.1	Glyma.17G224300.1.p	Medtr2g090120.4	Phvul.005G077900.1.p	gi|1044574293|ref|XP_017423796.1|	XP_014489574.1	Vigun08g135800.2.p	GSVIVT01036495001	AT1G51805.2	Solyc04g024970.1.1
KYP66378.1	Glyma.17G224300.2.p	Medtr2g090120.5	Phvul.005G078900.2.p	gi|1044574295|ref|XP_017423797.1|	XP_014489674.1	Vigun08g136100.1.p	GSVIVT01036936001	AT1G51820.1	Solyc04g045600.2.1
KYP66886.1	Glyma.18G076200.1.p	Medtr2g100450.2	Phvul.005G163200.1.p	gi|1044588887|ref|XP_017431666.1|	XP_014489980.1	Vigun08g136100.3.p	GSVIVT01037563001	AT1G51850.1	Solyc04g050940.1.1
KYP67205.1	Glyma.18G150300.1.p	Medtr2g105900.1	Phvul.006G170500.2.p	gi|1044598318|ref|XP_017436753.1|	XP_014489981.1	Vigun08g136800.1.p	GSVIVT01037993001	AT1G51860.1	Solyc04g054190.2.1
KYP67218.1	Glyma.U032400.1.p	Medtr3g009400.1	Phvul.006G170500.4.p	gi|1044521823|ref|XP_017442814.1|	XP_014489982.1	Vigun08g137000.1.p	GSVIVT01038011001	AT1G51890.1	Solyc04g071870.1.1
KYP67551.1	Glyma.01G062900.1.p	Medtr3g060880.1	Phvul.010G143100.2.p	gi|1044521839|ref|XP_017442823.1|	XP_014490499.1	Vigun08g137000.2.p	GSVIVT01038699001	AT1G53430.1	Solyc04g076990.2.1
KYP68267.1	Glyma.01G118800.1.p	Medtr3g062500.1	Phvul.010G143100.3.p	gi|1044523597|ref|XP_017406123.1|	XP_014490854.1	Vigun08g142300.1.p	GSVIVT01001811001	AT1G53730.1	Solyc04g078700.2.1
KYP68672.1	Glyma.01G125800.1.p	Medtr3g062500.2	Phvul.011G067401.1.p	gi|1044523599|ref|XP_017406124.1|	XP_014490997.1	Vigun08g158500.2.p	GSVIVT01030482001	AT1G53730.2	Solyc05g009040.2.1
KYP68835.1	Glyma.01G125800.2.p	Medtr3g087060.1	Phvul.011G169332.1.p	gi|1044523601|ref|XP_017406125.1|	XP_014491451.1	Vigun08g158600.1.p	GSVIVT01000200001	AT1G55610.1	Solyc05g010140.2.1
KYP69017.1	Glyma.01G133300.1.p	Medtr3g092390.1	Phvul.011G169332.2.p	gi|1044523603|ref|XP_017406126.1|	XP_014492060.1	Vigun08g158800.1.p	GSVIVT01000210001	AT1G55610.2	Solyc06g005880.2.1
KYP69270.1	Glyma.01G133300.2.p	Medtr3g110450.1	Phvul.011G169332.3.p	gi|1044523605|ref|XP_017406127.1|	XP_014492070.1	Vigun08g159300.1.p	GSVIVT01000211001	AT1G56130.1	Solyc06g008890.2.1
KYP69809.1	Glyma.01G211900.2.p	Medtr3g449540.1	Phvul.011G169332.4.p	gi|1044523607|ref|XP_017406129.1|	XP_014492079.1	Vigun08g163200.1.p	GSVIVT01000212001	AT1G56140.1	Solyc07g006480.2.1
KYP70032.1	Glyma.01G224000.1.p	Medtr4g005130.1	Phvul.011G169332.5.p	gi|1044523609|ref|XP_017406130.1|	XP_014492145.1	Vigun08g165700.1.p	GSVIVT01003848001	AT1G60630.1	Solyc07g006940.1.1
KYP70591.1	Glyma.02G120800.1.p	Medtr4g014070.1	Phvul.011G210400.1.p	gi|1044523692|ref|XP_017406177.1|	XP_014492769.1	Vigun08g173200.1.p	GSVIVT01010298001	AT1G60800.1	Solyc07g045420.2.1
KYP73081.1	Glyma.02G206300.1.p	Medtr4g029710.1	Phvul.001G003300.2.p	gi|1044524362|ref|XP_017406545.1|	XP_014492785.1	Vigun08g173500.1.p	GSVIVT01016933001	AT1G62950.1	Solyc07g055180.2.1
KYP73099.1	Glyma.02G237000.1.p	Medtr4g051605.1	Phvul.001G048500.1.p	gi|1044524364|ref|XP_017406546.1|	XP_014492796.1	Vigun08g206500.1.p	GSVIVT01021280001	AT1G63430.1	Solyc07g056270.2.1
KYP73266.1	Glyma.02G237000.2.p	Medtr4g070970.1	Phvul.001G050700.1.p	gi|1044524366|ref|XP_017406547.1|	XP_014492813.1	Vigun09g003000.1.p	GSVIVT01021285001	AT1G63430.2	Solyc07g062170.1.1
KYP74494.1	Glyma.02G237000.3.p	Medtr4g130210.2	Phvul.001G068800.1.p	gi|1044524564|ref|XP_017406655.1|	XP_014493063.1	Vigun09g054500.1.p	GSVIVT01021289001	AT1G64210.1	Solyc07g063950.2.1
KYP74610.1	Glyma.02G237300.1.p	Medtr5g011840.3	Phvul.001G069216.1.p	gi|1044524566|ref|XP_017406656.1|	XP_014493925.1	Vigun09g077700.1.p	GSVIVT01021662001	AT1G66150.1	Solyc07g064820.1.1
KYP75327.1	Glyma.02G237300.2.p	Medtr5g024450.1	Phvul.001G069248.1.p	gi|1044526435|ref|XP_017407677.1|	XP_014494300.1	Vigun10g087500.1.p	GSVIVT01025061001	AT1G66830.1	Solyc08g016730.1.1
KYP75784.1	Glyma.02G263900.1.p	Medtr5g025180.1	Phvul.001G069300.1.p	gi|1044526437|ref|XP_017407678.1|	XP_014494552.1	Vigun10g088300.1.p	GSVIVT01025552001	AT1G67720.1	Solyc08g068920.2.1
KYP76322.1	Glyma.02G269200.1.p	Medtr5g025860.1	Phvul.001G070200.1.p	gi|1044528103|ref|XP_017408583.1|	XP_014494553.1	Vigun10g099000.2.p	GSVIVT01032879001	AT1G68400.1	Solyc08g075330.1.1
KYP76571.1	Glyma.02G274500.10.p	Medtr5g025880.1	Phvul.001G083100.1.p	gi|1044528673|ref|XP_017408895.1|	XP_014495638.1	Vigun10g110200.1.p	GSVIVT01034992001	AT1G69270.1	Solyc08g075620.1.1
KYP76845.1	Glyma.02G274500.9.p	Medtr5g025890.1	Phvul.001G154300.1.p	gi|1044529161|ref|XP_017409154.1|	XP_014495699.1	Vigun10g110300.1.p	GSVIVT01037982001	AT1G69990.1	Solyc09g055180.2.1
KYP40210.1	Glyma.02G281100.1.p	Medtr5g025950.1	Phvul.001G167700.1.p	gi|1044529163|ref|XP_017409155.1|	XP_014496063.1	Vigun10g110300.2.p	GSVIVT01003778001	AT1G71830.1	Solyc09g064270.2.1
KYP40489.1	Glyma.02G288600.1.p	Medtr5g026090.1	Phvul.001G222700.1.p	gi|1044531352|ref|XP_017410345.1|	XP_014496064.1	Vigun10g110400.1.p	GSVIVT01004004001	AT1G72460.1	Solyc09g075720.2.1
KYP41708.1	Glyma.02G288600.2.p	Medtr5g026150.1	Phvul.002G017700.1.p	gi|1044531900|ref|XP_017410653.1|	XP_014496065.1	Vigun10g110900.1.p	GSVIVT01011850001	AT1G75640.1	Solyc09g090210.2.1
KYP42687.1	Glyma.02G297100.1.p	Medtr5g026160.1	Phvul.002G017700.2.p	gi|1044531902|ref|XP_017410654.1|	XP_014496112.1	Vigun10g155600.1.p	GSVIVT01016857001	AT1G75820.1	Solyc10g006790.2.1
KYP46649.1	Glyma.03G023700.2.p	Medtr5g026200.1	Phvul.002G029200.1.p	gi|1044531904|ref|XP_017410655.1|	XP_014496113.1	Vigun10g156000.2.p	GSVIVT01017568001	AT1G78980.1	Solyc10g008960.1.1
KYP54108.1	Glyma.03G034200.1.p	Medtr5g038600.1	Phvul.002G029200.2.p	gi|1044531906|ref|XP_017410656.1|	XP_014496858.1	Vigun10g162000.1.p	GSVIVT01019039001	AT2G01820.1	Solyc10g051330.1.1
KYP58350.1	Glyma.03G047100.1.p	Medtr5g044680.1	Phvul.002G070900.1.p	gi|1044532202|ref|XP_017410821.1|	XP_014496926.1	Vigun11g029100.1.p	GSVIVT01021777001	AT2G01950.1	Solyc10g074890.1.1
KYP61400.1	Glyma.03G047100.2.p	Medtr5g044680.2	Phvul.002G089300.1.p	gi|1044532204|ref|XP_017410822.1|	XP_014496942.1	Vigun11g043100.1.p	GSVIVT01022868001	AT2G02220.1	Solyc10g074900.1.1
KYP61948.1	Glyma.03G096600.1.p	Medtr5g075630.1	Phvul.002G218800.1.p	gi|1044532617|ref|XP_017411048.1|	XP_014496943.1	Vigun11g043200.2.p	GSVIVT01023113001	AT2G02780.1	Solyc11g039590.1.1
KYP71791.1	Glyma.04G077100.1.p	Medtr5g082270.1	Phvul.002G224200.3.p	gi|1044532647|ref|XP_017411065.1|	XP_014497489.1	Vigun11g043300.3.p	GSVIVT01025185001	AT2G04300.1	Solyc11g044460.1.1
KYP74764.1	Glyma.04G190400.1.p	Medtr5g082920.1	Phvul.002G232700.1.p	gi|1044532913|ref|XP_017411212.1|	XP_014497928.1	Vigun11g178500.1.p	GSVIVT01025212001	AT2G07040.1	Solyc12g007110.1.1
KYP31256.1	Glyma.04G230300.1.p	Medtr5g083480.1	Phvul.002G238900.3.p	gi|1044532915|ref|XP_017411213.1|	XP_014498218.1	Vigun11g218200.1.p	GSVIVT01028463001	AT2G13790.1	Solyc12g009360.1.1
KYP32720.1	Glyma.05G024000.1.p	Medtr5g083480.2	Phvul.002G249500.1.p	gi|1044533626|ref|XP_017411595.1|	XP_014498219.1	Vigun11g218400.1.p	GSVIVT01029950001	AT2G13800.1	Solyc12g016050.1.1
KYP32945.1	Glyma.05G126400.1.p	Medtr5g083910.2	Phvul.002G264200.1.p	gi|1044533700|ref|XP_017411637.1|	XP_014498275.1	Vigun05g058600.1.p	GSVIVT01032832001	AT2G14440.1	Solyc12g016090.1.1
KYP33015.1	Glyma.05G126400.2.p	Medtr5g085700.1	Phvul.003G024000.1.p	gi|1044533827|ref|XP_017411706.1|	XP_014498276.1	Vigun04g062600.1.p	GSVIVT01035915001	AT2G15300.1	Solyc12g016130.1.1
KYP33801.1	Glyma.05G136900.1.p	Medtr5g087340.1	Phvul.003G027300.1.p	gi|1044534249|ref|XP_017411939.1|	XP_014498354.1	Vigun05g030900.1.p	GSVIVT01038010001	AT2G16250.1	Solyc12g088750.1.1
KYP33885.1	Glyma.06G042500.1.p	Medtr5g087360.1	Phvul.003G027600.2.p	gi|1044535678|ref|XP_017414695.1|	XP_014498355.1	Vigun05g179600.1.p	GSVIVT01005158001	AT2G19190.1	Solyc01g007970.1.1
KYP34373.1	Glyma.06G190000.2.p	Medtr5g087360.2	Phvul.003G052300.2.p	gi|1044535698|ref|XP_017414913.1|	XP_014498357.1	Vigun05g277900.1.p	GSVIVT01005163001	AT2G19210.1	Solyc02g067780.2.1
KYP34388.1	Glyma.06G197600.1.p	Medtr5g091950.2	Phvul.003G060600.1.p	gi|1044536048|ref|XP_017417913.1|	XP_014498361.1	Vigun05g277900.2.p	GSVIVT01005266001	AT2G19230.1	Solyc03g112730.2.1
KYP35876.1	Glyma.06G320600.1.p	Medtr5g091950.3	Phvul.003G121000.1.p	gi|1044536086|ref|XP_017418161.1|	XP_014498362.1	Vigun05g278500.1.p	GSVIVT01006430001	AT2G20850.1	Solyc05g005070.2.1
KYP36073.1	Glyma.07G041200.1.p	Medtr5g096530.1	Phvul.003G121000.2.p	gi|1044537264|ref|XP_017424753.1|	XP_014498363.1	Vigun05g279000.1.p	GSVIVT01006683001	AT2G23950.1	Solyc11g011870.1.1
KYP36121.1	Glyma.07G047200.1.p	Medtr6g036780.1	Phvul.003G137700.1.p	gi|1044538231|ref|XP_017429557.1|	XP_014498364.1	Vigun06g139800.2.p	GSVIVT01006740001	AT2G24230.1	Solyc03g007210.2.1
KYP36430.1	Glyma.07G103500.1.p	Medtr6g036790.1	Phvul.003G137700.2.p	gi|1044538233|ref|XP_017429565.1|	XP_014498365.1	Vigun10g049200.2.p	GSVIVT01006872001	AT2G25790.1	Solyc05g008950.2.1
KYP37049.1	Glyma.08G107700.1.p	Medtr6g036840.1	Phvul.003G161500.1.p	gi|1044538235|ref|XP_017429574.1|	XP_014498366.1	Vigun11g006300.1.p	GSVIVT01007706001	AT2G26330.1	Solyc02g068370.2.1
KYP37252.1	Glyma.08G107700.2.p	Medtr6g036890.1	Phvul.003G252900.1.p	gi|1044538336|ref|XP_017430087.1|	XP_014498515.1	Vigun01g080700.1.p	GSVIVT01013798001	AT2G26730.1	Solyc09g014710.2.1
KYP37288.1	Glyma.08G174500.1.p	Medtr6g040210.1	Phvul.003G252900.2.p	gi|1044538745|ref|XP_017432058.1|	XP_014498993.1	Vigun01g149300.1.p	GSVIVT01013799001	AT2G27060.1	Solyc09g014720.1.1
KYP37508.1	Glyma.08G198100.1.p	Medtr6g040230.1	Phvul.003G267000.1.p	gi|1044540504|ref|XP_017440743.1|	XP_014499387.1	Vigun01g149300.2.p	GSVIVT01015799001	AT2G28960.1	Solyc09g014730.2.1
KYP38129.1	Glyma.08G225900.2.p	Medtr6g069030.1	Phvul.004G039501.1.p	gi|1044541630|ref|XP_017408118.1|	XP_014501153.1	Vigun01g207000.1.p	GSVIVT01019205001	AT2G28970.1	Solyc09g014740.2.1
KYP39083.1	Glyma.08G357400.1.p	Medtr7g007630.1	Phvul.004G043800.1.p	gi|1044543931|ref|XP_017437949.1|	XP_014501284.1	Vigun01g228300.1.p	GSVIVT01032435001	AT2G31880.1	Solyc09g015240.1.1
KYP39085.1	Glyma.08G357400.2.p	Medtr7g010010.1	Phvul.004G043800.2.p	gi|1044543933|ref|XP_017437950.1|	XP_014501844.1	Vigun02g025400.1.p	GSVIVT01034326001	AT2G35620.1	Solyc11g072140.1.1
KYP40006.1	Glyma.09G050300.1.p	Medtr7g022160.1	Phvul.004G043800.4.p	gi|1044544233|ref|XP_017438132.1|	XP_014501845.1	Vigun02g025400.2.p	GSVIVT01000352001	AT2G35620.2	Solyc02g082470.2.1
KYP40555.1	Glyma.09G097500.2.p	Medtr7g039330.1	Phvul.004G043800.5.p	gi|1044544457|ref|XP_017438273.1|	XP_014501846.1	Vigun02g025400.3.p	GSVIVT01008432001	AT2G36570.1	Solyc04g082620.2.1
KYP40783.1	Glyma.09G099900.3.p	Medtr7g045510.1	Phvul.004G086300.2.p	gi|1044544959|ref|XP_017438575.1|	XP_014501847.1	Vigun02g025400.4.p	GSVIVT01011854001	AT2G37050.1	Solyc06g051540.2.1
KYP41214.1	Glyma.09G119600.1.p	Medtr7g067530.1	Phvul.004G124400.1.p	gi|1044545771|ref|XP_017439012.1|	XP_014501848.1	Vigun02g037800.1.p	GSVIVT01016473001	AT2G37050.2	Solyc11g020230.1.1
KYP43180.1	Glyma.09G152400.1.p	Medtr7g073290.1	Phvul.004G164000.1.p	gi|1044546749|ref|XP_017439533.1|	XP_014502268.1	Vigun02g044600.1.p	GSVIVT01030995001	AT2G37050.3	Solyc11g044940.1.1
KYP43193.1	Glyma.09G152400.2.p	Medtr7g080810.1	Phvul.005G064700.1.p	gi|1044546751|ref|XP_017439534.1|	XP_014502460.1	Vigun02g077500.1.p	GSVIVT01033727001	AT2G41820.1	Solyc01g006520.2.1
KYP43195.1	Glyma.09G160600.1.p	Medtr7g080810.2	Phvul.005G064700.2.p	gi|1044547208|ref|XP_017439767.1|	XP_014502586.1	Vigun02g077500.2.p	GSVIVT01034108001	AT2G45340.1	Solyc01g006530.1.1
KYP44286.1	Glyma.09G173800.1.p	Medtr7g081720.1	Phvul.005G064700.3.p	gi|1044547941|ref|XP_017440160.1|	XP_014502589.1	Vigun02g077500.3.p	GSVIVT01014051001	AT3G02880.1	Solyc01g094830.2.1
KYP45044.1	Glyma.09G216400.1.p	Medtr7g092880.1	Phvul.005G090000.1.p	gi|1044549683|ref|XP_017441108.1|	XP_014502685.1	Vigun02g085000.1.p	GSVIVT01021673001	AT3G03770.1	Solyc02g030300.2.1
KYP45645.1	Glyma.09G216400.2.p	Medtr7g098610.1	Phvul.005G090000.2.p	gi|1044553719|ref|XP_017412884.1|	XP_014502686.1	Vigun02g132500.1.p	GSVIVT01021682001	AT3G03770.2	Solyc02g072070.2.1
KYP45708.1	Glyma.09G217200.1.p	Medtr8g014970.1	Phvul.005G090000.3.p	gi|1044554638|ref|XP_017413421.1|	XP_014503309.1	Vigun02g136400.1.p	GSVIVT01021685001	AT3G08680.1	Solyc02g079530.2.1
KYP46021.1	Glyma.09G217500.1.p	Medtr8g015100.1	Phvul.005G094300.1.p	gi|1044557767|ref|XP_017415041.1|	XP_014503311.1	Vigun02g144800.1.p	GSVIVT01021694001	AT3G08680.2	Solyc02g079540.1.1
KYP47124.1	Glyma.09G230300.1.p	Medtr8g015100.2	Phvul.005G159200.4.p	gi|1044558008|ref|XP_017415167.1|	XP_014503324.1	Vigun02g162600.1.p	GSVIVT01037112001	AT3G13065.1	Solyc02g079550.1.1
KYP47340.1	Glyma.10G048800.2.p	Medtr8g015150.3	Phvul.005G163400.1.p	gi|1044558610|ref|XP_017415476.1|	XP_014503430.1	Vigun03g071100.1.p	GSVIVT01001061001	AT3G13380.1	Solyc02g079570.2.1
KYP47588.1	Glyma.10G065200.1.p	Medtr8g015190.2	Phvul.005G163901.1.p	gi|1044564215|ref|XP_017418381.1|	XP_014503607.1	Vigun03g077300.4.p	GSVIVT01005704001	AT3G14350.1	Solyc02g079590.2.1
KYP47938.1	Glyma.10G164700.1.p	Medtr8g015340.1	Phvul.005G182900.1.p	gi|1044564217|ref|XP_017418382.1|	XP_014503608.1	Vigun03g086100.1.p	GSVIVT01007755001	AT3G14350.3	Solyc02g079620.1.1
KYP48120.1	Glyma.10G195700.2.p	Medtr8g021350.1	Phvul.006G006700.3.p	gi|1044565098|ref|XP_017418834.1|	XP_014503609.1	Vigun03g103600.1.p	GSVIVT01007793001	AT3G14840.2	Solyc02g079640.2.1
KYP50006.1	Glyma.11G044100.1.p	Medtr8g023560.2	Phvul.006G006700.4.p	gi|1044565837|ref|XP_017419221.1|	XP_014503610.1	Vigun03g118600.1.p	GSVIVT01008308001	AT3G17840.1	Solyc02g079710.2.1
KYP50209.1	Glyma.11G167100.1.p	Medtr8g023720.1	Phvul.006G006700.5.p	gi|1044565839|ref|XP_017419222.1|	XP_014503708.1	Vigun03g118600.2.p	GSVIVT01012107001	AT3G19700.1	Solyc03g005130.1.1
KYP50436.1	Glyma.11G199700.1.p	Medtr8g047160.1	Phvul.006G006700.6.p	gi|1044565841|ref|XP_017419223.1|	XP_014503819.1	Vigun03g118600.3.p	GSVIVT01012686001	AT3G21340.1	Solyc03g006730.1.1
KYP50590.1	Glyma.11G199700.2.p	Medtr8g058250.3	Phvul.006G032300.1.p	gi|1044566385|ref|XP_017419500.1|	XP_014503939.1	Vigun03g221300.1.p	GSVIVT01014494001	AT3G23750.1	Solyc03g006770.2.1
KYP51141.1	Glyma.11G199700.3.p	Medtr8g059605.2	Phvul.006G033300.1.p	gi|1044566481|ref|XP_017419551.1|	XP_014504308.1	Vigun03g221300.2.p	GSVIVT01019630001	AT3G24240.1	Solyc03g006780.2.1
KYP51256.1	Glyma.11G199700.4.p	Medtr8g059605.3	Phvul.006G057900.1.p	gi|1044566483|ref|XP_017419552.1|	XP_014504462.1	Vigun03g234000.6.p	GSVIVT01019727001	AT3G24660.1	Solyc03g007790.2.1
KYP51666.1	Glyma.11G233500.1.p	Medtr8g066700.1	Phvul.006G069600.1.p	gi|1044567017|ref|XP_017419838.1|	XP_014504564.1	Vigun03g236500.1.p	GSVIVT01021232001	AT3G25560.1	Solyc03g078360.1.1
KYP52236.1	Glyma.12G006300.1.p	Medtr8g086390.1	Phvul.006G133400.2.p	gi|1044567393|ref|XP_017420033.1|	XP_014504565.1	Vigun03g236500.2.p	GSVIVT01024382001	AT3G25560.2	Solyc03g078370.1.1
KYP52775.1	Glyma.12G108400.1.p	Medtr8g086390.2	Phvul.006G148000.1.p	gi|1044567395|ref|XP_017420034.1|	XP_014504566.1	Vigun03g245500.3.p	GSVIVT01024731001	AT3G25560.3	Solyc03g120110.2.1
KYP53881.1	Glyma.12G188100.1.p	Medtr8g089200.1	Phvul.006G175100.4.p	gi|1044567519|ref|XP_017420097.1|	XP_014505012.1	Vigun03g254400.1.p	GSVIVT01026007001	AT3G28040.1	Solyc04g008370.1.1
KYP54193.1	Glyma.12G233300.2.p	Medtr8g106100.1	Phvul.006G181600.1.p	gi|1044568227|ref|XP_017420514.1|	XP_014505013.1	Vigun03g267700.1.p	GSVIVT01026898001	AT3G28450.1	Solyc04g008400.1.1
KYP54221.1	Glyma.13G056200.1.p	Medtr8g445800.2	Phvul.006G193000.1.p	gi|1044569119|ref|XP_017420997.1|	XP_014505242.1	Vigun03g271100.2.p	GSVIVT01027459001	AT3G42880.1	Solyc04g015460.2.1
KYP54906.1	Glyma.13G127100.2.p	Medtr8g445800.3	Phvul.006G193000.2.p	gi|1044569326|ref|XP_017421107.1|	XP_014505926.1	Vigun03g282400.1.p	GSVIVT01030206001	AT3G46330.1	Solyc04g058110.2.1
KYP55455.1	Glyma.13G174900.1.p	Medtr8g468500.1	Phvul.006G207000.1.p	gi|1044569992|ref|XP_017421471.1|	XP_014505927.1	Vigun03g308600.2.p	GSVIVT01035307001	AT3G46340.1	Solyc04g077270.2.1
KYP56034.1	Glyma.13G228300.1.p	Medtr8g469570.1	Phvul.007G030800.1.p	gi|1044570046|ref|XP_017421496.1|	XP_014505928.1	Vigun03g352400.1.p	GSVIVT01000425001	AT3G46350.1	Solyc04g077280.2.1
KYP57545.1	Glyma.13G251900.1.p	Medtr8g469650.1	Phvul.007G030900.1.p	gi|1044570169|ref|XP_017421557.1|	XP_014506187.1	Vigun03g390800.1.p	GSVIVT01005714001	AT3G46400.1	Solyc04g077300.2.1
KYP61088.1	Glyma.13G300000.1.p	Medtr8g469780.1	Phvul.007G049900.5.p	gi|1044570799|ref|XP_017421897.1|	XP_014506943.1	Vigun03g390800.2.p	GSVIVT01006478001	AT3G47090.1	Solyc04g077340.2.1
KYP61455.1	Glyma.13G300000.2.p	Medtr8g469830.1	Phvul.007G050000.1.p	gi|1044570829|ref|XP_017421915.1|	XP_014506944.1	Vigun03g407800.1.p	GSVIVT01009422001	AT3G47110.1	Solyc04g077360.2.1
KYP61831.1	Glyma.13G300000.3.p	Medtr8g469980.1	Phvul.007G082500.1.p	gi|1044571754|ref|XP_017422396.1|	XP_014507461.1	Vigun04g014700.1.p	GSVIVT01014328001	AT3G47570.1	Solyc04g077370.1.1
KYP61934.1	Glyma.13G300000.4.p	Medtr8g470050.1	Phvul.007G093900.1.p	gi|1044572005|ref|XP_017422531.1|	XP_014507462.1	Vigun04g065600.1.p	GSVIVT01014490001	AT3G47580.1	Solyc04g077390.2.1
KYP62579.1	Glyma.13G300000.5.p	Medtr8g470400.1	Phvul.007G181600.1.p	gi|1044572899|ref|XP_017423011.1|	XP_014507711.1	Vigun04g119400.2.p	GSVIVT01014499001	AT3G49670.1	Solyc05g008310.2.1
KYP62748.1	Glyma.14G048300.1.p	Medtr8g470560.1	Phvul.007G204300.1.p	gi|1044572901|ref|XP_017423012.1|	XP_014507736.1	Vigun04g149100.1.p	GSVIVT01014501001	AT3G51740.1	Solyc07g053080.2.1
KYP62986.1	Glyma.14G057400.1.p	Medtr8g470950.1	Phvul.007G204300.2.p	gi|1044572903|ref|XP_017423013.1|	XP_014508086.1	Vigun04g164700.1.p	GSVIVT01014512001	AT3G56100.1	Solyc07g053130.2.1
KYP63285.1	Glyma.14G060400.1.p	Medtr5g019050.1	Phvul.007G258000.2.p	gi|1044572905|ref|XP_017423014.1|	XP_014508087.1	Vigun05g026800.1.p	GSVIVT01014534001	AT3G56370.1	Solyc07g053220.1.1
KYP64044.1	Glyma.14G206000.1.p	Medtr5g086310.1	Phvul.008G025200.1.p	gi|1044572907|ref|XP_017423016.1|	XP_014508336.1	Vigun05g061600.1.p	GSVIVT01017326001	AT4G03390.1	Solyc07g063700.1.1
KYP65188.1	Glyma.14G206000.2.p	Medtr7g079350.1	Phvul.008G059400.1.p	gi|1044572909|ref|XP_017423017.1|	XP_014508424.1	Vigun05g119600.1.p	GSVIVT01017953001	AT4G18640.1	Solyc07g063720.1.1
KYP66071.1	Glyma.14G206200.4.p	Medtr1g100110.1	Phvul.008G080000.2.p	gi|1044572911|ref|XP_017423018.1|	XP_014509240.1	Vigun05g174500.1.p	GSVIVT01020778001	AT4G20140.1	Solyc07g063730.1.1
KYP66160.1	Glyma.15G069500.1.p	Medtr2g074820.1	Phvul.008G118500.1.p	gi|1044573257|ref|XP_017423206.1|	XP_014509241.1	Vigun05g174500.2.p	GSVIVT01025346001	AT4G20270.1	Solyc07g063770.2.1
KYP66745.1	Glyma.15G069500.2.p	Medtr2g074870.1	Phvul.008G127237.1.p	gi|1044573935|ref|XP_017423588.1|	XP_014509242.1	Vigun05g202600.1.p	GSVIVT01026547001	AT4G20450.1	Solyc07g063800.1.1
KYP66833.1	Glyma.15G083800.1.p	Medtr2g080220.1	Phvul.008G192900.1.p	gi|1044575581|ref|XP_017424491.1|	XP_014509243.1	Vigun05g202600.2.p	GSVIVT01026549001	AT4G20790.1	Solyc07g063820.2.1
KYP66978.1	Glyma.15G202700.1.p	Medtr2g100470.1	Phvul.008G192900.2.p	gi|1044577409|ref|XP_017425457.1|	XP_014509244.1	Vigun05g207500.1.p	GSVIVT01026571001	AT4G22130.1	Solyc08g059730.1.1
KYP67321.1	Glyma.15G203600.1.p	Medtr4g061833.1	Phvul.008G207200.2.p	gi|1044578056|ref|XP_017425803.1|	XP_014510590.1	Vigun05g258500.1.p	GSVIVT01038343001	AT4G22730.1	Solyc08g076050.2.1
KYP67577.1	Glyma.15G252600.1.p	Medtr4g061833.2	Phvul.008G207200.3.p	gi|1044578058|ref|XP_017425804.1|	XP_014511585.1	Vigun05g258500.2.p	GSVIVT01000426001	AT4G23740.1	Solyc09g011330.1.1
KYP69249.1	Glyma.15G252600.2.p	Medtr4g061930.1	Phvul.008G245600.3.p	gi|1044578060|ref|XP_017425805.1|	XP_014512249.1	Vigun05g268300.1.p	GSVIVT01000428001	AT4G26540.1	Solyc09g075920.1.1
KYP69341.1	Glyma.16G009900.1.p	Medtr4g109010.1	Phvul.008G245600.5.p	gi|1044578708|ref|XP_017426160.1|	XP_014513586.1	Vigun05g300400.1.p	GSVIVT01002472001	AT4G28490.1	Solyc10g005440.1.1
KYP69721.1	Glyma.16G015400.3.p	Medtr5g047070.1	Phvul.008G259700.1.p	gi|1044581148|ref|XP_017427484.1|	XP_014513640.1	Vigun06g009200.1.p	GSVIVT01002515001	AT4G29180.1	Solyc10g006710.2.1
KYP70273.1	Glyma.16G059700.1.p	Medtr5g047120.1	Phvul.008G288500.1.p	gi|1044581250|ref|XP_017427540.1|	XP_014513641.1	Vigun06g039600.1.p	GSVIVT01005713001	AT4G29180.2	Solyc10g006720.2.1
KYP70570.1	Glyma.16G064800.1.p	Medtr7g015310.1	Phvul.009G023900.1.p	gi|1044581252|ref|XP_017427541.1|	XP_014513912.1	Vigun06g039600.2.p	GSVIVT01006315001	AT4G29450.1	Solyc11g005630.1.1
KYP70762.1	Glyma.16G079000.1.p	Medtr7g015620.1	Phvul.009G024200.1.p	gi|1044581254|ref|XP_017427542.1|	XP_014514115.1	Vigun06g064100.1.p	GSVIVT01006316001	AT4G29990.1	Solyc12g005290.1.1
KYP71273.1	Glyma.16G092600.1.p	Medtr7g015670.1	Phvul.009G061350.1.p	gi|1044581678|ref|XP_017427776.1|	XP_014514798.1	Vigun06g079700.1.p	GSVIVT01006317001	AT4G30520.1	Solyc12g006840.1.1
KYP71578.1	Glyma.16G092600.4.p	Medtr8g015200.1	Phvul.009G079300.3.p	gi|1044582906|ref|XP_017428420.1|	XP_014514963.1	Vigun06g079700.2.p	GSVIVT01006319001	AT4G31250.1	Solyc02g068300.2.1
KYP71602.1	Glyma.16G203300.1.p	Medtr8g037700.1	Phvul.009G079300.4.p	gi|1044582908|ref|XP_017428421.1|	XP_014516413.1	Vigun06g079700.3.p	GSVIVT01006480001	AT4G33430.1	Solyc02g078170.1.1
KYP71861.1	Glyma.16G203300.2.p	Medtr8g087740.1	Phvul.009G106200.1.p	gi|1044583659|ref|XP_017428872.1|	XP_014516516.1	Vigun06g159800.1.p	GSVIVT01006980001	AT4G33430.2	Solyc03g031980.2.1
KYP72152.1	Glyma.16G203300.3.p	Medtr8g461120.1	Phvul.009G138532.1.p	gi|1044585613|ref|XP_017429929.1|	XP_014516995.1	Vigun06g190000.5.p	GSVIVT01006982001	AT4G34220.1	Solyc03g043710.1.1
KYP72415.1	Glyma.16G210100.1.p	Medtr8g461120.2	Phvul.009G190400.2.p	gi|1044585635|ref|XP_017429940.1|	XP_014517408.1	Vigun06g190000.6.p	GSVIVT01007137001	AT4G36180.1	Solyc04g071000.1.1
KYP73346.1	Glyma.17G096500.2.p	Medtr8g461120.3	Phvul.009G190400.3.p	gi|1044585637|ref|XP_017429941.1|	XP_014517492.1	Vigun06g197400.1.p	GSVIVT01007138001	AT4G37250.1	Solyc05g053010.1.1
KYP74155.1	Glyma.18G023500.1.p	Medtr0007s0390.1	Phvul.009G198800.1.p	gi|1044586124|ref|XP_017430187.1|	XP_014518356.1	Vigun06g209000.1.p	GSVIVT01014478001	AT4G39270.1	Solyc07g065610.1.1
KYP74355.1	Glyma.18G042200.1.p	Medtr0194s0030.1	Phvul.009G219300.1.p	gi|1044587738|ref|XP_017431047.1|	XP_014518637.1	Vigun06g209000.2.p	GSVIVT01014481001	AT4G39270.2	Solyc09g005000.1.1
KYP75171.1	Glyma.18G051100.1.p	Medtr0289s0020.1	Phvul.009G232100.3.p	gi|1044588337|ref|XP_017431373.1|	XP_014518988.1	Vigun06g209000.3.p	GSVIVT01014482001	AT4G39400.1	Solyc09g011060.2.1
KYP75175.1	Glyma.18G051100.2.p	Medtr0289s0030.1	Phvul.009G232100.8.p	gi|1044588341|ref|XP_017431376.1|	XP_014518989.1	Vigun06g209000.4.p	GSVIVT01014484001	AT5G01890.1	Solyc09g011070.1.1
KYP76463.1	Glyma.18G051100.3.p	Medtr0491s0010.1	Phvul.009G233300.1.p	gi|1044588430|ref|XP_017431422.1|	XP_014519619.1	Vigun06g209000.5.p	GSVIVT01014485001	AT5G01950.1	Solyc09g011990.1.1
KYP76893.1	Glyma.18G051100.4.p	Medtr0830s0010.1	Phvul.009G233300.2.p	gi|1044588432|ref|XP_017431423.1|	XP_014520260.1	Vigun06g209000.6.p	GSVIVT01014492001	AT5G05160.1	Solyc09g012000.1.1
KYP77140.1	Glyma.18G051100.5.p	Medtr1g012610.1	Phvul.009G239500.1.p	gi|1044588553|ref|XP_017431484.1|	XP_014521155.1	Vigun06g224000.1.p	GSVIVT01014497001	AT5G06820.1	Solyc10g047680.1.1
KYP78105.1	Glyma.18G051100.6.p	Medtr1g012610.2	Phvul.009G239700.1.p	gi|1044588555|ref|XP_017431485.1|	XP_014521156.1	Vigun07g136400.1.p	GSVIVT01014504001	AT5G06940.1	Solyc10g047810.1.1
KYP78240.1	Glyma.18G059600.1.p	Medtr1g012610.3	Phvul.009G239800.1.p	gi|1044588557|ref|XP_017431486.1|	XP_014521950.1	Vigun07g136400.2.p	GSVIVT01014519001	AT5G07180.1	Solyc10g084250.1.1
KYP32785.1	Glyma.18G198000.1.p	Medtr1g013040.1	Phvul.010G028300.1.p	gi|1044591522|ref|XP_017433110.1|	XP_014522053.1	Vigun07g148600.1.p	GSVIVT01014537001	AT5G07280.1	Solyc10g084860.1.1
KYP37745.1	Glyma.18G198000.2.p	Medtr1g013040.2	Phvul.010G086600.1.p	gi|1044592979|ref|XP_017433883.1|	XP_014522839.1	Vigun07g203100.1.p	GSVIVT01014538001	AT5G10020.1	Solyc00g110870.2.1
KYP42384.1	Glyma.18G199000.1.p	Medtr1g022265.2	Phvul.010G103100.1.p	gi|1044594231|ref|XP_017434561.1|	XP_014522912.1	Vigun07g214100.1.p	GSVIVT01014933001	AT5G10020.2	Solyc01g008140.2.1
KYP43510.1	Glyma.18G199000.2.p	Medtr1g027200.1	Phvul.010G122100.2.p	gi|1044594299|ref|XP_017434601.1|	XP_014523328.1	Vigun07g267000.1.p	GSVIVT01017096001	AT5G10290.1	Solyc01g067020.2.1
KYP44686.1	Glyma.18G213600.1.p	Medtr1g027410.1	Phvul.010G149300.1.p	gi|1044594325|ref|XP_017434618.1|	XP_014523329.1	Vigun07g267400.1.p	GSVIVT01034081001	AT5G14210.1	Solyc01g068360.2.1
KYP54586.1	Glyma.18G254300.1.p	Medtr1g027540.1	Phvul.011G045600.1.p	gi|1044594573|ref|XP_017434759.1|	XP_014523588.1	Vigun07g267500.1.p	GSVIVT01034406001	AT5G16000.1	Solyc01g080770.2.1
KYP54822.1	Glyma.18G254400.1.p	Medtr1g027890.1	Phvul.011G054300.1.p	gi|1044594575|ref|XP_017434760.1|	XP_014523680.1	Vigun07g267800.1.p	GSVIVT01038348001	AT5G16590.1	Solyc01g091230.2.1
KYP56627.1	Glyma.18G254500.1.p	Medtr1g028020.1	Phvul.011G142200.1.p	gi|1044594625|ref|XP_017434787.1|	XP_014490561.1	Vigun08g054700.1.p	GSVIVT01000438001	AT5G20480.1	Solyc01g102680.2.1
KYP56629.1	Glyma.18G257800.1.p	Medtr1g028100.1	Phvul.011G176400.2.p	gi|1044594717|ref|XP_017434838.1|	XP_014491825.1	Vigun08g054700.2.p	GSVIVT01028785001	AT5G20690.1	Solyc01g103530.2.1
KYP64257.1	Glyma.18G268000.1.p	Medtr1g028170.1	Phvul.011G176400.3.p	gi|1044594751|ref|XP_017434856.1|	XP_014491836.1	Vigun08g072200.1.p	GSVIVT01001699001	AT5G24100.1	Solyc01g104970.2.1
KYP76040.1	Glyma.19G087800.1.p	Medtr1g031540.2	Phvul.011G181900.1.p	gi|1044596115|ref|XP_017435576.1|	XP_014495534.1	Vigun08g073400.1.p	GSVIVT01001702001	AT5G25930.1	Solyc01g105080.2.1
KYP33136.1	Glyma.19G168600.1.p	Medtr1g040200.1	Phvul.011G194300.3.p	gi|1044597807|ref|XP_017436477.1|	XP_014498568.1	Vigun08g081300.2.p	GSVIVT01007661001	AT5G35390.1	Solyc01g108840.2.1
KYP63286.1	Glyma.19G190200.1.p	Medtr1g052530.2	Phvul.011G194300.4.p	gi|1044598384|ref|XP_017436790.1|	XP_014511239.1	Vigun08g081300.3.p	GSVIVT01020556001	AT5G37450.1	Solyc01g109650.2.1
KYP66519.1	Glyma.19G261700.2.p	Medtr1g082580.1	Phvul.011G198200.1.p	gi|1044598875|ref|XP_017437055.1|	XP_014511959.1	Vigun08g081600.1.p	GSVIVT01030309001	AT5G39390.1	Solyc02g021590.2.1
KYP40053.1	Glyma.19G261700.3.p	Medtr1g098360.1	Phvul.011G198500.2.p	gi|1044598877|ref|XP_017437057.1|	XP_014513795.1	Vigun08g101300.1.p	GSVIVT01032769001	AT5G44700.1	Solyc02g023950.2.1
KYP57105.1	Glyma.20G078100.2.p	Medtr1g105630.1	Phvul.011G198500.3.p	gi|1044598879|ref|XP_017437058.1|	XP_014518199.1	Vigun08g101500.1.p	GSVIVT01033490001	AT5G45800.1	Solyc02g063210.1.1
KYP57108.1	Glyma.20G118200.1.p	Medtr1g110110.1	Phvul.002G049301.1.p	gi|1044599166|ref|XP_017437216.1|	XP_014519539.1	Vigun08g121500.1.p	GSVIVT01035842001	AT5G45840.1	Solyc02g067560.1.1
KYP60717.1	Glyma.20G226900.1.p	Medtr1g110260.1	Phvul.003G062700.2.p	gi|1044599170|ref|XP_017437218.1|	XP_014494431.1	Vigun08g159000.1.p	GSVIVT01038466001	AT5G45840.2	Solyc02g068060.2.1
KYP33297.1	Glyma.01G179000.1.p	Medtr2g008740.1	Phvul.003G202000.1.p	gi|1044599247|ref|XP_017437260.1|	XP_014494521.1	Vigun08g192800.1.p	GSVIVT01038671001	AT5G46330.1	Solyc02g068820.1.1
KYP35942.1	Glyma.13G358900.1.p	Medtr2g011640.1	Phvul.004G011000.1.p	gi|1044599249|ref|XP_017437262.1|	XP_014496929.1	Vigun08g192800.2.p	GSVIVT01000222001	AT5G48380.1	Solyc02g070890.2.1
KYP46290.1	Glyma.13G358900.2.p	Medtr2g014650.1	Phvul.006G084400.1.p	gi|1044599322|ref|XP_017437299.1|	XP_014511595.1	Vigun08g192800.3.p	GSVIVT01001815001	AT5G48740.1	Solyc02g070910.1.1
KYP60216.1	Glyma.13G358900.3.p	Medtr2g028580.2	Phvul.006G084700.1.p	gi|1044599324|ref|XP_017437300.1|	XP_014512745.1	Vigun08g192800.4.p	GSVIVT01003162001	AT5G48940.1	Solyc02g071820.2.1
KYP35977.1	Glyma.13G358900.4.p	Medtr2g036430.1	Phvul.008G077500.1.p	gi|1044524626|ref|XP_017406688.1|	XP_014512753.1	Vigun08g192800.5.p	GSVIVT01005456001	AT5G49660.1	Solyc02g071870.2.1
KYP39911.1	Glyma.13G358900.5.p	Medtr2g036440.1	Phvul.008G077500.2.p	gi|1044535278|ref|XP_017412522.1|	XP_014513343.1	Vigun08g192800.6.p	GSVIVT01006471001	AT5G49760.1	Solyc02g072310.2.1
KYP40811.1	Glyma.15G212300.1.p	Medtr2g036460.1	Phvul.011G193200.1.p	gi|1044546034|ref|XP_017439146.1|	XP_014517367.1	Vigun08g192800.7.p	GSVIVT01006472001	AT5G49770.1	Solyc02g072400.1.1
KYP41483.1	Glyma.18G239700.1.p	Medtr2g036490.1	Phvul.011G194200.2.p	gi|1044562651|ref|XP_017417580.1|	XP_014517386.1	Vigun08g192800.8.p	GSVIVT01007688001	AT5G51350.1	Solyc02g072470.2.1
KYP41488.1	Glyma.01G118400.1.p	Medtr2g036500.1	Phvul.001G076100.1.p	gi|1044573757|ref|XP_017423477.1|	XP_014502190.1	Vigun08g220100.1.p	GSVIVT01009256001	AT5G51560.1	Solyc02g072480.2.1
KYP41494.1	Glyma.01G118400.2.p	Medtr2g038675.1	Phvul.001G076300.1.p	gi|1044591488|ref|XP_017433092.1|	XP_014500573.1	Vigun08g220100.2.p	GSVIVT01009941001	AT5G53320.1	Solyc02g072520.2.1
KYP43257.1	Glyma.01G118400.3.p	Medtr2g046130.1	Phvul.006G125300.1.p	gi|1044523702|ref|XP_017406182.1|	XP_014505176.1	Vigun08g220100.3.p	GSVIVT01011373001	AT5G53890.1	Solyc02g076660.2.1
KYP43258.1	Glyma.01G118400.4.p	Medtr2g054870.1	Phvul.006G125300.2.p	gi|1044523704|ref|XP_017406183.1|	XP_014505177.1	Vigun09g025000.1.p	GSVIVT01011374001	AT5G56040.1	Solyc02g077630.2.1
KYP44313.1	Glyma.02G121900.1.p	Medtr2g068650.1	Phvul.008G174300.1.p	gi|1044528725|ref|XP_017408925.1|	XP_014505178.1	Vigun09g025100.1.p	GSVIVT01011375001	AT5G56040.2	Solyc02g078780.2.1
KYP44314.1	Glyma.02G122000.1.p	Medtr2g082430.1	Phvul.008G175200.1.p	gi|1044547319|ref|XP_017439826.1|	XP_014505179.1	Vigun09g025200.1.p	GSVIVT01011677001	AT5G58150.1	Solyc02g084370.1.1
KYP44600.1	Glyma.02G122000.2.p	Medtr2g082430.2	Phvul.009G224500.1.p	gi|1044547321|ref|XP_017439827.1|	XP_014522313.1	Vigun09g025400.1.p	GSVIVT01013621001	AT5G59650.1	Solyc02g087460.1.1
KYP44752.1	Glyma.06G243800.1.p	Medtr2g082430.3	Phvul.001G066300.1.p	gi|1044547323|ref|XP_017439828.1|	XP_014522314.1	Vigun09g032500.1.p	GSVIVT01014117001	AT5G59670.1	Solyc02g091840.2.1
KYP45644.1	Glyma.08G248900.1.p	Medtr2g084120.1	Phvul.001G066400.1.p	gi|1044547325|ref|XP_017439829.1|	XP_014490069.1	Vigun09g032500.3.p	GSVIVT01014138001	AT5G59680.1	Solyc02g091860.2.1
KYP47204.1	Glyma.08G249400.1.p	Medtr2g098910.1	Phvul.001G130800.1.p	gi|1044547327|ref|XP_017439830.1|	XP_014494587.1	Vigun09g032500.4.p	GSVIVT01014145001	AT5G62230.1	Solyc02g092940.2.1
KYP47214.1	Glyma.11G246200.2.p	Medtr2g105260.1	Phvul.001G130800.2.p	gi|1044555047|ref|XP_017413644.1|	XP_014504370.1	Vigun09g045800.1.p	GSVIVT01014147001	AT5G62230.2	Solyc03g005960.2.1
KYP48447.1	Glyma.11G246200.4.p	Medtr3g047890.1	Phvul.009G131700.1.p	gi|1044560856|ref|XP_017416635.1|	XP_014506690.1	Vigun09g064000.1.p	GSVIVT01014150001	AT5G63410.1	Solyc03g006030.2.1
KYP48861.1	Glyma.11G246200.5.p	Medtr3g062570.2	Phvul.009G131900.1.p	gi|1044592977|ref|XP_017433882.1|	XP_014521056.1	Vigun09g129900.1.p	GSVIVT01014750001	AT5G63930.1	Solyc03g006130.2.1
KYP48862.1	Glyma.12G074600.8.p	Medtr3g062570.3	Phvul.002G117600.1.p	gi|1044571289|ref|XP_017422151.1|	XP_014490064.1	Vigun09g157600.1.p	GSVIVT01016080001	AT5G65240.1	Solyc03g006300.1.1
KYP50005.1	Glyma.12G074600.9.p	Medtr3g070570.1	Phvul.003G158600.1.p	gi|1044568043|ref|XP_017420407.1|	XP_014490516.1	Vigun09g196200.1.p	GSVIVT01016915001	AT5G65240.2	Solyc03g007050.2.1
KYP50158.1	Glyma.12G148200.1.p	Medtr3g082750.1	Phvul.003G158700.1.p	gi|1044569383|ref|XP_017421138.1|	XP_014491821.1	Vigun09g251200.1.p	GSVIVT01016916001	AT5G65700.1	Solyc03g019830.2.1
KYP51262.1	Glyma.12G220400.2.p	Medtr3g082750.2	Phvul.006G068400.1.p	gi|1044583657|ref|XP_017428871.1|	XP_014492346.1	Vigun09g264900.1.p	GSVIVT01016922001	AT5G65700.2	Solyc03g026040.2.1
KYP55186.1	Glyma.12G235900.1.p	Medtr3g082750.3	Phvul.008G223900.1.p	gi|1044581144|ref|XP_017427482.1|	XP_014492350.1	Vigun09g265200.1.p	GSVIVT01016926001	AT5G65710.1	Solyc03g059020.1.1
KYP55693.1	Glyma.13G136700.1.p	Medtr3g082920.1	Phvul.001G051100.1.p	gi|1044582695|ref|XP_017428312.1|	XP_014492351.1	Vigun10g115700.1.p	GSVIVT01016934001	AT5G67200.1	Solyc03g062660.2.1
KYP56802.1	Glyma.13G201400.1.p	Medtr3g088930.1	Phvul.002G000200.1.p	gi|1044588569|ref|XP_017431494.1|	XP_014492352.1	Vigun10g133700.1.p	GSVIVT01016943001	AT1G51940.1	Solyc03g064010.2.1
KYP58767.1	Glyma.13G265700.1.p	Medtr3g088930.2	Phvul.002G046500.2.p	gi|1044526823|ref|XP_017407892.1|	XP_014493390.1	Vigun10g183600.1.p	GSVIVT01016948001	AT2G23770.1	Solyc03g078520.2.1
KYP58816.1	Glyma.13G265700.2.p	Medtr3g092360.1	Phvul.002G055600.1.p	gi|1044527750|ref|XP_017408387.1|	XP_014494441.1	Vigun11g015000.2.p	GSVIVT01018490001	AT2G33580.1	Solyc03g082450.2.1
KYP58817.1	Glyma.13G265700.3.p	Medtr3g094740.1	Phvul.002G219900.1.p	gi|1044531629|ref|XP_017410502.1|	XP_014495080.1	Vigun11g033500.1.p	GSVIVT01019259001	AT3G01840.1	Solyc03g082470.2.1
KYP59286.1	Glyma.13G265700.4.p	Medtr3g094740.3	Phvul.002G220000.1.p	gi|1044531641|ref|XP_017410509.1|	XP_014496724.1	Vigun11g038600.1.p	GSVIVT01020730001	AT3G21630.1	Solyc03g093380.1.1
KYP60959.1	Glyma.13G265700.5.p	Medtr3g096590.1	Phvul.002G220200.1.p	gi|1044531643|ref|XP_017410510.1|	XP_014496727.1	Vigun11g074500.1.p	GSVIVT01020735001	AT1G29730.1	Solyc03g111670.2.1
KYP60967.1	Glyma.13G265700.6.p	Medtr3g106320.1	Phvul.002G220500.1.p	gi|1044532649|ref|XP_017411066.1|	XP_014496730.1	Vigun11g074500.2.p	GSVIVT01021233001	AT1G30570.1	Solyc03g111800.2.1
KYP61784.1	Glyma.13G352700.2.p	Medtr3g116450.1	Phvul.003G164800.1.p	gi|1044533868|ref|XP_017411728.1|	XP_014497291.1	Vigun11g074500.3.p	GSVIVT01021282001	AT1G51790.1	Solyc03g112580.2.1
KYP74831.1	Glyma.17G102600.1.p	Medtr3g116590.1	Phvul.004G085800.1.p	gi|1044533945|ref|XP_017411772.1|	XP_014497362.1	Vigun11g074500.4.p	GSVIVT01021409001	AT1G51870.1	Solyc03g113450.2.1
KYP75388.1	Glyma.18G270600.1.p	Medtr3g116590.2	Phvul.005G011200.1.p	gi|1044538497|ref|XP_017431020.1|	XP_014498848.1	Vigun11g074500.5.p	GSVIVT01021635001	AT1G51880.1	Solyc03g114080.1.1
KYP75389.1	Glyma.18G270800.1.p	Medtr3g465470.1	Phvul.005G088200.1.p	gi|1044539401|ref|XP_017435648.1|	XP_014499374.1	Vigun11g074500.6.p	GSVIVT01021645001	AT1G51890.2	Solyc03g115610.2.1
KYP78249.1	Glyma.18G271000.1.p	Medtr4g014900.1	Phvul.005G088700.1.p	gi|1044539702|ref|XP_017437227.1|	XP_014499455.1	Vigun11g074500.7.p	GSVIVT01021667001	AT1G51910.1	Solyc03g121230.2.1
KYP39741.1	Glyma.18G271100.1.p	Medtr4g014900.2	Phvul.005G088700.2.p	gi|1044541372|ref|XP_017406921.1|	XP_014500351.1	Vigun11g074500.8.p	GSVIVT01022070001	AT1G53420.1	Solyc03g122230.1.1
KYP36960.1	Glyma.20G162300.1.p	Medtr4g014900.3	Phvul.005G110300.1.p	gi|1044548728|ref|XP_017440580.1|	XP_014500914.1	Vigun11g074500.9.p	GSVIVT01022261001	AT1G53440.1	Solyc03g123740.2.1
KYP37520.1	Glyma.U033500.2.p	Medtr4g035180.1	Phvul.005G110400.1.p	gi|1044549307|ref|XP_017440889.1|	XP_014501398.1	Vigun11g081700.1.p	GSVIVT01022393001	AT1G56145.1	Solyc03g123860.2.1
KYP44551.1	Glyma.U033500.3.p	Medtr4g046113.3	Phvul.005G110900.1.p	gi|1044549347|ref|XP_017440912.1|	XP_014501399.1	Vigun11g081700.2.p	GSVIVT01023362001	AT1G56145.2	Solyc04g005910.2.1
KYP46087.1	Glyma.U033500.4.p	Medtr4g061330.1	Phvul.005G110900.2.p	gi|1044549993|ref|XP_017441296.1|	XP_014501400.1	Vigun11g165900.1.p	GSVIVT01023365001	AT2G14510.1	Solyc04g008430.1.1
KYP53378.1	Glyma.01G030200.1.p	Medtr4g067230.1	Phvul.005G177900.1.p	gi|1044551017|ref|XP_017441857.1|	XP_014501401.1	Vigun11g175200.1.p	GSVIVT01023369001	AT2G21480.1	Solyc04g008650.2.1
KYP61120.1	Glyma.01G033600.1.p	Medtr4g069970.1	Phvul.006G194100.1.p	gi|1044551035|ref|XP_017441867.1|	XP_014501563.1	Vigun11g223700.1.p	GSVIVT01023665001	AT2G23200.1	Solyc04g009040.2.1
KYP70226.1	Glyma.01G043700.1.p	Medtr4g069970.2	Phvul.006G194500.1.p	gi|1044552347|ref|XP_017442568.1|	XP_014501564.1	Vigun04g195500.1.p	GSVIVT01023677001	AT2G28990.1	Solyc04g009640.2.1
KYP73477.1	Glyma.01G083200.1.p	Medtr4g069970.3	Phvul.006G194700.1.p	gi|1044552699|ref|XP_017412334.1|	XP_014501567.1	Vigun05g081200.1.p	GSVIVT01023681001	AT2G29000.1	Solyc04g012100.1.1
KYP73622.1	Glyma.01G090500.1.p	Medtr4g073220.1	Phvul.007G077300.1.p	gi|1044553541|ref|XP_017412781.1|	XP_014501568.1	Vigun05g081200.2.p	GSVIVT01024538001	AT2G39360.1	Solyc04g015600.2.1
KYP74819.1	Glyma.01G093100.1.p	Medtr4g091510.1	Phvul.007G254000.1.p	gi|1044560794|ref|XP_017416601.1|	XP_014502123.1	Vigun05g081200.3.p	GSVIVT01024545001	AT3G04690.1	Solyc04g015980.2.1
KYP32335.1	Glyma.01G175000.1.p	Medtr4g091510.2	Phvul.008G124300.1.p	gi|1044560796|ref|XP_017416602.1|	XP_014502125.1	Vigun06g094100.1.p	GSVIVT01026196001	AT3G51550.1	Solyc04g039730.2.1
KYP33576.1	Glyma.01G175000.2.p	Medtr4g091510.3	Phvul.008G127100.1.p	gi|1044560798|ref|XP_017416603.1|	XP_014502230.1	Vigun06g094300.1.p	GSVIVT01028401001	AT5G16900.1	Solyc04g050170.2.1
KYP33714.1	Glyma.01G187300.1.p	Medtr4g091510.4	Phvul.008G127374.1.p	gi|1044561667|ref|XP_017417072.1|	XP_014504395.1	Vigun07g245400.1.p	GSVIVT01029038001	AT5G24010.1	Solyc04g051510.1.1
KYP34244.1	Glyma.01G218800.2.p	Medtr4g092070.1	Phvul.009G068100.1.p	gi|1044561669|ref|XP_017417073.1|	XP_014506594.1	Vigun07g247500.1.p	GSVIVT01029720001	AT5G28680.1	Solyc04g064940.2.1
KYP35636.1	Glyma.02G003200.1.p	Medtr4g092520.1	Phvul.009G068300.1.p	gi|1044569229|ref|XP_017421053.1|	XP_014506682.1	Vigun07g247600.2.p	GSVIVT01029870001	AT5G38990.1	Solyc04g071680.1.1
KYP35827.1	Glyma.02G011400.1.p	Medtr4g094415.2	Phvul.009G092900.1.p	gi|1044572639|ref|XP_017422871.1|	XP_014508685.1	Vigun07g248200.2.p	GSVIVT01030565001	AT5G39000.1	Solyc04g074000.2.1
KYP37606.1	Glyma.02G011400.2.p	Medtr4g095045.1	Phvul.009G122600.1.p	gi|1044572751|ref|XP_017422934.1|	XP_014508974.1	Vigun11g019300.1.p	GSVIVT01031618001	AT5G39020.1	Solyc04g074020.2.1
KYP38134.1	Glyma.02G019800.1.p	Medtr4g103850.1	Phvul.010G018900.1.p	gi|1044572753|ref|XP_017422935.1|	XP_014510902.1	Vigun11g019300.2.p	GSVIVT01031658001	AT5G39030.1	Solyc04g074030.2.1
KYP39987.1	Glyma.02G019800.2.p	Medtr4g113710.1	Phvul.010G018900.2.p	gi|1044572755|ref|XP_017422936.1|	XP_014515487.1	Vigun11g019300.3.p	GSVIVT01031972001	AT5G54380.1	Solyc04g074050.2.1
KYP42408.1	Glyma.02G035300.1.p	Medtr4g117490.2	Phvul.010G031900.1.p	gi|1044573967|ref|XP_017423608.1|	XP_014515659.1	Vigun11g019300.4.p	GSVIVT01032570001	AT5G61350.1	Solyc04g078590.2.1
KYP42964.1	Glyma.02G044600.1.p	Medtr4g123880.1	Phvul.010G057000.1.p	gi|1044575059|ref|XP_017424210.1|	XP_014515965.1	Vigun11g020500.1.p	GSVIVT01032611001	AT1G11050.1	Solyc04g081080.1.1
KYP44714.1	Glyma.02G057700.1.p	Medtr4g123880.2	Phvul.010G057100.1.p	gi|1044575531|ref|XP_017424465.1|	XP_014516009.1	Vigun11g020500.2.p	GSVIVT01032740001	AT1G49730.2	Solyc04g081590.2.1
KYP44953.1	Glyma.02G129300.1.p	Medtr4g126930.1	Phvul.010G057300.1.p	gi|1044575583|ref|XP_017424493.1|	XP_014516601.1	Vigun11g020600.1.p	GSVIVT01032772001	AT1G49730.4	Solyc05g005140.2.1
KYP45725.1	Glyma.02G156400.1.p	Medtr5g010440.2	Phvul.010G057500.1.p	gi|1044575988|ref|XP_017424711.1|	XP_014516721.1	Vigun11g021200.1.p	GSVIVT01032908001	AT1G80640.1	Solyc05g006570.1.1
KYP46134.1	Glyma.02G183300.1.p	Medtr5g017080.1	Phvul.010G057600.1.p	gi|1044576162|ref|XP_017424793.1|	XP_014516826.1	Vigun11g021300.1.p	GSVIVT01033355001	AT1G80640.2	Solyc05g007120.2.1
KYP46186.1	Glyma.02G228300.1.p	Medtr5g017080.2	Phvul.010G100400.1.p	gi|1044576164|ref|XP_017424794.1|	XP_014517478.1	Vigun11g021400.1.p	GSVIVT01035303001	AT2G20300.1	Solyc05g007230.2.1
KYP46529.1	Glyma.02G237200.1.p	Medtr5g019940.1	Phvul.011G041400.1.p	gi|1044576166|ref|XP_017424795.1|	XP_014518460.1	Vigun04g024700.1.p	GSVIVT01035304001	AT2G28250.1	Solyc05g008860.2.1
KYP48470.1	Glyma.02G274500.5.p	Medtr5g053450.1	Phvul.011G108700.1.p	gi|1044576168|ref|XP_017424796.1|	XP_014518519.1	Vigun04g024700.2.p	GSVIVT01035311001	AT2G28250.2	Solyc05g009100.2.1
KYP49267.1	Glyma.02G274500.6.p	Medtr5g086030.1	Phvul.011G147000.1.p	gi|1044576253|ref|XP_017424841.1|	XP_014518520.1	Vigun06g136500.1.p	GSVIVT01035367001	AT2G40090.1	Solyc05g010400.2.1
KYP50376.1	Glyma.02G274500.7.p	Medtr5g086040.2	Phvul.011G150200.1.p	gi|1044576255|ref|XP_017424842.1|	XP_014518521.1	Vigun06g136500.2.p	GSVIVT01035611001	AT2G40270.1	Solyc05g015150.2.1
KYP50432.1	Glyma.02G274500.8.p	Medtr5g086040.3	Phvul.011G150400.1.p	gi|1044576257|ref|XP_017424844.1|	XP_014518522.1	Vigun06g136700.1.p	GSVIVT01036637001	AT2G40270.2	Solyc05g047570.2.1
KYP50703.1	Glyma.02G286000.1.p	Medtr5g086080.1	Phvul.011G151800.2.p	gi|1044576259|ref|XP_017424845.1|	XP_014518523.1	Vigun07g266500.1.p	GSVIVT01036639001	AT2G48010.1	Solyc05g051640.2.1
KYP51046.1	Glyma.02G286000.10.p	Medtr5g088400.2	Phvul.011G151900.1.p	gi|1044588377|ref|XP_017431394.1|	XP_014519141.1	Vigun07g266600.1.p	GSVIVT01036966001	AT3G19300.1	Solyc05g052350.2.1
KYP51074.1	Glyma.02G286000.11.p	Medtr5g089890.1	Phvul.011G152000.1.p	gi|1044588545|ref|XP_017431479.1|	XP_014519150.1	Vigun08g081900.1.p	GSVIVT01038628001	AT3G50230.1	Solyc05g056370.2.1
KYP51314.1	Glyma.02G286000.9.p	Medtr5g091380.1	Phvul.011G152100.1.p	gi|1044588547|ref|XP_017431481.1|	XP_014519533.1	Vigun08g082200.1.p	GSVIVT01038764001	AT4G32000.1	Solyc06g048560.1.1
KYP51453.1	Glyma.02G308600.1.p	Medtr5g091380.2	Phvul.011G152100.2.p	gi|1044588875|ref|XP_017431659.1|	XP_014519535.1	Vigun09g041100.1.p	GSVIVT01013461001	AT4G32000.2	Solyc06g048620.2.1
KYP51615.1	Glyma.03G020700.1.p	Medtr5g091380.3	Phvul.011G152100.3.p	gi|1044588877|ref|XP_017431660.1|	XP_014519536.1	Vigun08g070600.1.p	GSVIVT01016975001	AT5G11020.1	Solyc06g048950.2.1
KYP54555.1	Glyma.03G095700.1.p	Medtr5g091380.4	Phvul.011G152200.1.p	gi|1044588879|ref|XP_017431662.1|	XP_014520316.1	Vigun08g070700.1.p	GSVIVT01019038001	AT5G13290.1	Solyc06g051030.2.1
KYP54561.1	Glyma.03G096000.1.p	Medtr5g091380.5	Phvul.011G152200.3.p	gi|1044588881|ref|XP_017431663.1|	XP_014520378.1	Vigun08g071000.1.p	GSVIVT01014128001	AT5G13290.2	Solyc06g063150.2.1
KYP55673.1	Glyma.03G096100.1.p	Medtr5g091380.6	Phvul.011G152300.1.p	gi|1044589169|ref|XP_017431831.1|	XP_014520481.1	Vigun09g158700.1.p	GSVIVT01014140001	AT5G13290.3	Solyc06g063360.2.1
KYP56487.1	Glyma.03G149000.2.p	Medtr5g091380.7	Phvul.011G152300.2.p	gi|1044589301|ref|XP_017431914.1|	XP_014521874.1	Vigun09g158800.1.p	GSVIVT01014149001	AT5G43020.1	Solyc06g065260.2.1
KYP56764.1	Glyma.03G165700.1.p	Medtr5g091380.8	Phvul.011G152400.1.p	gi|1044590172|ref|XP_017432407.1|	XP_014521882.1	Vigun09g158900.1.p	GSVIVT01016910001	AT5G56890.1	Solyc06g068910.2.1
KYP57988.1	Glyma.03G169200.1.p	Medtr5g094380.1	Phvul.011G168400.2.p	gi|1044590273|ref|XP_017432462.1|	XP_014521883.1	Vigun09g159100.1.p	GSVIVT01021278001	AT5G58540.1	Solyc06g069650.2.1
KYP58327.1	Glyma.03G220500.1.p	Medtr6g007690.1	Phvul.011G175000.1.p	gi|1044591444|ref|XP_017433074.1|	XP_014522921.1	Vigun09g159300.1.p	GSVIVT01021283001	AT5G58540.2	Solyc06g071810.1.1
KYP60951.1	Glyma.03G220500.2.p	Medtr6g016040.1	Phvul.011G175000.2.p	gi|1044591446|ref|XP_017433075.1|	XP_014524202.1	Vigun02g112400.1.p	GSVIVT01021286001	AT5G66790.1	Solyc06g082610.2.1
KYP61274.1	Glyma.03G228800.1.p	Medtr6g016040.2	Phvul.011G175200.1.p	gi|1044591568|ref|XP_017433136.1|	XP_014524205.1	Vigun03g248800.1.p	GSVIVT01021293001	AT5G38280.1	Solyc07g005540.1.1
KYP61829.1	Glyma.03G253600.2.p	Medtr6g045030.1	Phvul.011G175301.1.p	gi|1044591570|ref|XP_017433137.1|	XP_014524206.1	Vigun03g368900.1.p	GSVIVT01021295001	AT1G19090.1	Solyc07g005920.1.1
KYP62409.1	Glyma.03G261900.2.p	Medtr6g052970.1	Phvul.011G175301.2.p	gi|1044593501|ref|XP_017434166.1|	XP_014524207.1	Vigun03g368900.2.p	GSVIVT01021297001	AT1G70520.1	Solyc07g006110.2.1
KYP62423.1	Glyma.04G012800.4.p	Medtr6g082930.1	Phvul.011G175301.4.p	gi|1044593503|ref|XP_017434167.1|	XP_014524208.1	Vigun03g369000.1.p	GSVIVT01029718001	AT1G70530.1	Solyc07g006770.2.1
KYP62580.1	Glyma.04G012900.1.p	Medtr6g082950.1	Phvul.011G175301.5.p	gi|1044593513|ref|XP_017434173.1|	XP_014524210.1	Vigun08g160900.1.p	GSVIVT01032883001	AT3G45860.1	Solyc07g017230.2.1
KYP62729.1	Glyma.04G013300.1.p	Medtr6g083780.1	Phvul.011G175301.6.p	gi|1044594048|ref|XP_017434455.1|	XP_014524211.1	Vigun01g011400.1.p	GSVIVT01032888001	AT4G00970.1	Solyc07g053600.2.1
KYP65610.1	Glyma.04G035100.1.p	Medtr6g088610.1	Phvul.011G175700.1.p	gi|1044594723|ref|XP_017434842.1|	XP_014521139.1	Vigun01g032300.1.p	GSVIVT01000017001	AT4G04490.1	Solyc07g054500.2.1
KYP67879.1	Glyma.04G035100.2.p	Medtr6g463630.1	Phvul.011G175700.2.p	gi|1044595731|ref|XP_017435372.1|	XP_014490660.1	Vigun01g033500.1.p	GSVIVT01001078001	AT4G04500.1	Solyc07g056410.2.1
KYP67928.1	Glyma.04G080100.1.p	Medtr7g015290.1	Phvul.011G176300.1.p	gi|1044595743|ref|XP_017435378.1|	XP_014491668.1	Vigun01g218000.1.p	GSVIVT01005222001	AT4G04510.1	Solyc07g063000.2.1
KYP68357.1	Glyma.04G117200.1.p	Medtr7g015800.1	Phvul.011G176300.2.p	gi|1044598168|ref|XP_017436673.1|	XP_014491686.1	Vigun01g218000.2.p	GSVIVT01005722001	AT4G04540.1	Solyc07g065240.1.1
KYP68785.1	Glyma.04G149800.1.p	Medtr7g018890.1	Phvul.011G176700.1.p	gi|1044598170|ref|XP_017436674.1|	XP_014492314.1	Vigun01g218100.1.p	GSVIVT01006118001	AT4G04570.1	Solyc07g065860.2.1
KYP69368.1	Glyma.04G170000.1.p	Medtr7g018890.2	Phvul.011G214400.1.p	gi|1044573503|ref|XP_017423333.1|	XP_014493008.1	Vigun01g218100.2.p	GSVIVT01006159001	AT4G04570.2	Solyc07g066550.2.1
KYP69465.1	Glyma.04G180300.1.p	Medtr7g018890.3	Phvul.005G167700.1.p	gi|1044573505|ref|XP_017423334.1|	XP_014496468.1	Vigun01g218100.3.p	GSVIVT01006526001	AT4G05200.1	Solyc08g066320.2.1
KYP69577.1	Glyma.04G220200.1.p	Medtr7g020850.1	Phvul.003G015900.1.p	gi|1044581878|ref|XP_017427886.1|	XP_014498222.1	Vigun02g162700.1.p	GSVIVT01007136001	AT4G11460.1	Solyc08g066490.2.1
KYP70121.1	Glyma.04G220200.2.p	Medtr7g020850.2	Phvul.001G040000.1.p	gi|1044525480|ref|XP_017407156.1|	XP_014502576.1	Vigun02g195500.1.p	GSVIVT01007370001	AT4G11470.1	Solyc08g069170.1.1
KYP70247.1	Glyma.04G220200.3.p	Medtr7g062730.1	Phvul.001G040300.1.p	gi|1044534223|ref|XP_017411927.1|	XP_014504731.1	Vigun02g195700.1.p	GSVIVT01007478001	AT4G11480.1	Solyc08g074760.2.1
KYP70523.1	Glyma.05G009900.1.p	Medtr7g073530.1	Phvul.001G040500.1.p	gi|1044535770|ref|XP_017415637.1|	XP_014504814.1	Vigun02g196000.1.p	GSVIVT01008747001	AT4G11490.1	Solyc08g075590.1.1
KYP70559.1	Glyma.05G071100.1.p	Medtr7g074010.2	Phvul.001G040600.1.p	gi|1044535772|ref|XP_017415650.1|	XP_014505027.1	Vigun02g196100.1.p	GSVIVT01009415001	AT4G11530.1	Solyc08g075600.1.1
KYP70949.1	Glyma.05G114100.1.p	Medtr7g074010.3	Phvul.001G040700.1.p	gi|1044541066|ref|XP_017405574.1|	XP_014505432.1	Vigun03g116700.1.p	GSVIVT01009420001	AT4G21230.1	Solyc08g075610.1.1
KYP72017.1	Glyma.05G116100.1.p	Medtr7g078730.1	Phvul.001G040800.1.p	gi|1044550846|ref|XP_017441764.1|	XP_014506558.1	Vigun03g117100.1.p	GSVIVT01010436001	AT4G21400.1	Solyc08g079460.2.1
KYP73004.1	Glyma.05G168800.1.p	Medtr7g081840.1	Phvul.001G045400.1.p	gi|1044551707|ref|XP_017442221.1|	XP_014506559.1	Vigun03g117300.1.p	GSVIVT01011952001	AT4G21410.1	Solyc08g079740.2.1
KYP73376.1	Glyma.05G183100.1.p	Medtr7g082300.1	Phvul.001G234200.1.p	gi|1044553775|ref|XP_017412917.1|	XP_014506561.1	Vigun03g355700.1.p	GSVIVT01012008001	AT4G23130.1	Solyc08g080830.2.1
KYP74022.1	Glyma.06G012800.1.p	Medtr7g082360.1	Phvul.005G103200.1.p	gi|1044554183|ref|XP_017413162.1|	XP_014506562.1	Vigun04g118800.1.p	GSVIVT01012662001	AT4G23130.2	Solyc09g007110.2.1
KYP74123.1	Glyma.06G035000.1.p	Medtr7g082490.1	Phvul.005G103300.1.p	gi|1044559438|ref|XP_017415894.1|	XP_014511779.1	Vigun05g127600.1.p	GSVIVT01013741001	AT4G23140.1	Solyc09g015520.2.1
KYP74967.1	Glyma.06G081800.1.p	Medtr7g083960.1	Phvul.006G087700.1.p	gi|1044559561|ref|XP_017415959.1|	XP_014511923.1	Vigun05g127700.1.p	GSVIVT01014024001	AT4G23140.2	Solyc09g030450.2.1
KYP75141.1	Glyma.06G081800.2.p	Medtr7g084250.1	Phvul.006G185000.1.p	gi|1044573352|ref|XP_017423258.1|	XP_014515299.1	Vigun05g127800.1.p	GSVIVT01014070001	AT4G23150.1	Solyc09g055570.2.1
KYP76087.1	Glyma.06G081800.3.p	Medtr7g084250.2	Phvul.006G200500.1.p	gi|1044575680|ref|XP_017424544.1|	XP_014515869.1	Vigun05g128100.1.p	GSVIVT01014112001	AT4G23180.1	Solyc09g057680.2.1
KYP78852.1	Glyma.06G145700.1.p	Medtr7g109670.1	Phvul.007G078200.1.p	gi|1044582216|ref|XP_017428063.1|	XP_014516974.1	Vigun05g130400.1.p	GSVIVT01014189001	AT4G23190.1	Solyc09g061930.2.1
KYP38183.1	Glyma.06G145700.2.p	Medtr7g111690.1	Phvul.008G094500.1.p	gi|1044582576|ref|XP_017428247.1|	XP_014517486.1	Vigun05g130500.1.p	GSVIVT01014533001	AT4G23210.1	Solyc09g061940.1.1
KYP47615.1	Glyma.06G215600.1.p	Medtr7g111690.2	Phvul.008G117700.1.p	gi|1044583735|ref|XP_017428917.1|	XP_014517487.1	Vigun05g130600.1.p	GSVIVT01014571001	AT4G23210.2	Solyc09g072810.2.1
KYP54138.1	Glyma.06G216800.2.p	Medtr7g111690.3	Phvul.008G117800.1.p	gi|1044583741|ref|XP_017428920.1|	XP_014517803.1	Vigun05g130600.10.p	GSVIVT01015198001	AT4G23210.3	Solyc09g091260.2.1
KYP57303.1	Glyma.06G230800.1.p	Medtr7g114300.4	Phvul.008G188700.1.p	gi|1044585808|ref|XP_017430023.1|	XP_014489988.1	Vigun05g130600.11.p	GSVIVT01015383001	AT4G23250.1	Solyc09g091400.2.1
KYP63368.1	Glyma.06G256500.1.p	Medtr7g116650.1	Phvul.008G239600.1.p	gi|1044586597|ref|XP_017430441.1|	XP_014489991.1	Vigun05g130600.12.p	GSVIVT01015489001	AT4G23260.1	Solyc09g098290.2.1
KYP66704.1	Glyma.06G265600.1.p	Medtr7g118110.1	Phvul.008G279300.1.p	gi|1044586754|ref|XP_017430525.1|	XP_014490021.1	Vigun05g130600.13.p	GSVIVT01015513001	AT4G23260.2	Solyc09g098420.1.1
KYP71025.1	Glyma.06G265600.2.p	Medtr8g014860.1	Phvul.010G015800.1.p	gi|1044587642|ref|XP_017430997.1|	XP_014490022.1	Vigun05g130600.2.p	GSVIVT01015977001	AT4G23270.1	Solyc10g047140.1.1
KYP33093.1	Glyma.06G265600.3.p	Medtr8g014860.2	Phvul.010G060800.1.p	gi|1044589983|ref|XP_017432305.1|	XP_014490023.1	Vigun05g130600.3.p	GSVIVT01017060001	AT4G23280.1	Solyc10g079170.1.1
KYP35443.1	Glyma.06G271500.1.p	Medtr8g015170.1	Phvul.011G119200.1.p	gi|1044593722|ref|XP_017434281.1|	XP_014490024.1	Vigun05g130600.4.p	GSVIVT01017681001	AT4G23290.2	Solyc10g081420.1.1
KYP35781.1	Glyma.07G004600.1.p	Medtr8g028695.1	Phvul.001G014400.1.p	gi|1044594731|ref|XP_017434846.1|	XP_014490154.1	Vigun05g130600.5.p	GSVIVT01017779001	AT4G23300.1	Solyc10g081910.1.1
KYP40683.1	Glyma.07G004700.1.p	Medtr8g035560.1	Phvul.001G083300.1.p	gi|1044595430|ref|XP_017435216.1|	XP_014490321.1	Vigun05g130600.6.p	GSVIVT01018462001	AT4G23310.1	Solyc10g085110.1.1
KYP43931.1	Glyma.07G082600.1.p	Medtr8g041670.1	Phvul.001G115100.1.p	gi|1044522253|ref|XP_017405392.1|	XP_014490413.1	Vigun05g130600.7.p	GSVIVT01020728001	AT4G28670.1	Solyc10g085670.1.1
KYP46641.1	Glyma.07G085600.1.p	Medtr8g046290.1	Phvul.001G115100.2.p	gi|1044522373|ref|XP_017405461.1|	XP_014490414.1	Vigun05g130600.8.p	GSVIVT01020857001	AT4G38830.1	Solyc11g006040.1.1
KYP46642.1	Glyma.07G094500.3.p	Medtr8g052290.1	Phvul.001G134600.1.p	gi|1044522375|ref|XP_017405462.1|	XP_014490612.1	Vigun05g130600.9.p	GSVIVT01020860001	AT5G40380.1	Solyc11g008960.1.1
KYP46650.1	Glyma.07G094500.4.p	Medtr8g052490.1	Phvul.001G134600.2.p	gi|1044522637|ref|XP_017405606.1|	XP_014490630.1	Vigun05g130700.1.p	GSVIVT01021119001	AT1G16110.1	Solyc11g011020.1.1
KYP49602.1	Glyma.07G094500.6.p	Medtr8g064690.1	Phvul.001G134600.3.p	gi|1044523405|ref|XP_017406017.1|	XP_014491327.1	Vigun05g130700.2.p	GSVIVT01021492001	AT1G16120.1	Solyc11g017270.1.1
KYP52986.1	Glyma.07G095100.1.p	Medtr8g070910.1	Phvul.001G137300.1.p	gi|1044524074|ref|XP_017406386.1|	XP_014491328.1	Vigun05g130800.1.p	GSVIVT01021647001	AT1G16130.1	Solyc11g020260.1.1
KYP58594.1	Glyma.07G095400.1.p	Medtr8g074920.1	Phvul.001G137300.2.p	gi|1044524586|ref|XP_017406666.1|	XP_014491329.1	Vigun05g130800.2.p	GSVIVT01021687001	AT1G16150.1	Solyc11g020280.1.1
KYP62488.1	Glyma.07G095800.2.p	Medtr8g077850.1	Phvul.001G163700.1.p	gi|1044524967|ref|XP_017406876.1|	XP_014491330.1	Vigun05g130800.3.p	GSVIVT01022210001	AT1G16260.1	Solyc11g071880.1.1
KYP68441.1	Glyma.07G189200.1.p	Medtr8g091710.1	Phvul.001G163800.1.p	gi|1044525574|ref|XP_017407207.1|	XP_014491331.1	Vigun05g130800.5.p	GSVIVT01022729001	AT1G16260.2	Solyc12g008400.1.1
KYP69786.1	Glyma.07G189200.2.p	Medtr8g464860.1	Phvul.001G185400.1.p	gi|1044526082|ref|XP_017407489.1|	XP_014491332.1	Vigun05g131000.1.p	GSVIVT01023037001	AT1G17910.1	Solyc12g008500.1.1
KYP70838.1	Glyma.07G201700.1.p	Medtr8g469600.1	Phvul.001G195500.1.p	gi|1044527133|ref|XP_017408056.1|	XP_014491383.1	Vigun05g200500.1.p	GSVIVT01023048001	AT1G18390.1	Solyc12g010740.1.1
KYP73008.1	Glyma.07G234500.1.p	Medtr8g470370.1	Phvul.001G245300.1.p	gi|1044527312|ref|XP_017408153.1|	XP_014491760.1	Vigun05g200500.2.p	GSVIVT01023349001	AT1G18390.2	Solyc12g055720.1.1
KYP74482.1	Glyma.08G060100.1.p	Medtr1g104890.1	Phvul.001G252800.1.p	gi|1044528059|ref|XP_017408559.1|	XP_014492369.1	Vigun05g200600.1.p	GSVIVT01023673001	AT1G19390.1	Solyc12g056300.1.1
KYP75723.1	Glyma.08G060100.2.p	Medtr1g104890.2	Phvul.001G252800.2.p	gi|1044528061|ref|XP_017408560.1|	XP_014492544.1	Vigun05g200900.1.p	GSVIVT01024236001	AT1G25390.1	Solyc12g056730.1.1
KYP35855.1	Glyma.08G060100.3.p	Medtr1g104890.3	Phvul.001G252800.3.p	gi|1044528095|ref|XP_017408579.1|	XP_014492683.1	Vigun05g201100.1.p	GSVIVT01026551001	AT1G66910.1	Solyc12g089160.1.1
KYP36165.1	Glyma.08G061900.1.p	Medtr1g104890.4	Phvul.001G252800.4.p	gi|1044528097|ref|XP_017408580.1|	XP_014493209.1	Vigun05g201400.1.p	GSVIVT01026982001	AT1G67000.1	Solyc12g096710.1.1
KYP37300.1	Glyma.08G061900.10.p	Medtr1g105600.1	Phvul.001G265500.1.p	gi|1044528099|ref|XP_017408581.1|	XP_014493652.1	Vigun05g201400.2.p	GSVIVT01027564001	AT1G69730.1	Solyc12g098100.1.1
KYP38233.1	Glyma.08G061900.2.p	Medtr1g105725.1	Phvul.002G007800.1.p	gi|1044528101|ref|XP_017408582.1|	XP_014493982.1	Vigun05g221800.1.p	GSVIVT01027831001	AT1G69910.1	Solyc12g098570.1.1
KYP40221.1	Glyma.08G061900.3.p	Medtr3g011910.1	Phvul.002G060200.1.p	gi|1044528105|ref|XP_017408584.1|	XP_014493983.1	Vigun05g221900.1.p	GSVIVT01028135001	AT1G79670.1	Solyc02g089900.1.1
KYP40228.1	Glyma.08G061900.4.p	Medtr3g011910.2	Phvul.002G064400.1.p	gi|1044529288|ref|XP_017409224.1|	XP_014493985.1	Vigun05g222500.1.p	GSVIVT01028801001	AT1G79670.2	Solyc02g089920.1.1
KYP40353.1	Glyma.08G061900.5.p	Medtr3g011930.1	Phvul.002G111100.1.p	gi|1044529429|ref|XP_017409301.1|	XP_014493986.1	Vigun05g222500.2.p	GSVIVT01028858001	AT1G79680.1	Solyc02g094010.1.1
KYP46759.1	Glyma.08G061900.6.p	Medtr3g415610.1	Phvul.002G125100.1.p	gi|1044529431|ref|XP_017409302.1|	XP_014494005.1	Vigun05g222600.1.p	GSVIVT01029233001	AT2G46850.1	Solyc03g121050.2.1
KYP46973.1	Glyma.08G061900.7.p	Medtr5g068250.1	Phvul.002G127800.1.p	gi|1044530658|ref|XP_017409966.1|	XP_014494029.1	Vigun05g222600.2.p	GSVIVT01029829001	AT3G53840.1	Solyc07g049180.2.1
KYP50028.1	Glyma.08G061900.8.p	Medtr7g033135.1	Phvul.002G152100.1.p	gi|1044531258|ref|XP_017410293.1|	XP_014494030.1	Vigun05g222700.1.p	GSVIVT01030099001	AT4G31110.1	Solyc09g083210.2.1
KYP50651.1	Glyma.08G061900.9.p	Medtr1g027680.1	Phvul.002G162400.1.p	gi|1044531825|ref|XP_017410613.1|	XP_014494031.1	Vigun05g222900.1.p	GSVIVT01030106001	AT5G02070.1	Solyc11g069630.1.1
KYP51889.1	Glyma.08G062800.1.p	Medtr1g031200.1	Phvul.002G184800.1.p	gi|1044532351|ref|XP_017410905.1|	XP_014494044.1	Vigun05g294900.1.p	GSVIVT01030183001	AT5G38210.1	Solyc01g109950.2.1
KYP52109.1	Glyma.08G074500.2.p	Medtr1g110230.1	Phvul.002G187300.1.p	gi|1044532673|ref|XP_017411080.1|	XP_014494070.1	Vigun05g294900.2.p	GSVIVT01030310001	AT5G38260.1	Solyc02g069970.2.1
KYP54334.1	Glyma.08G083000.1.p	Medtr6g044740.1	Phvul.002G196200.1.p	gi|1044532675|ref|XP_017411082.1|	XP_014494072.1	Vigun05g294900.3.p	GSVIVT01031315001	AT1G27570.2	Solyc02g071860.2.1
KYP54891.1	Glyma.08G093100.1.p	Medtr6g044830.1	Phvul.002G207000.1.p	gi|1044532779|ref|XP_017411140.1|	XP_014494236.1	Vigun05g294900.4.p	GSVIVT01031722001	AT1G61475.1	Solyc02g071880.2.1
KYP58374.1	Glyma.08G127400.1.p	Medtr7g082470.1	Phvul.002G215100.1.p	gi|1044532781|ref|XP_017411141.1|	XP_014494312.1	Vigun06g040300.1.p	GSVIVT01031962001	AT3G55950.1	Solyc02g089090.2.1
KYP59304.1	Glyma.08G140900.1.p	Medtr7g082530.1	Phvul.002G224200.1.p	gi|1044533225|ref|XP_017411380.1|	XP_014494655.1	Vigun06g210200.1.p	GSVIVT01032499001	AT5G24360.2	Solyc02g091590.2.1
KYP60552.1	Glyma.08G140900.2.p	Medtr7g082530.2	Phvul.002G224200.2.p	gi|1044533259|ref|XP_017411399.1|	XP_014494929.1	Vigun06g210400.1.p	GSVIVT01032970001	AT5G24360.3	Solyc03g044160.1.1
KYP61754.1	Glyma.08G179500.1.p	Medtr2g043380.1	Phvul.002G232600.1.p	gi|1044533983|ref|XP_017411794.1|	XP_014494969.1	Vigun06g210400.4.p	GSVIVT01033338001	AT1G11280.1	Solyc03g115710.1.1
KYP62732.1	Glyma.08G193000.1.p	Medtr1g010220.1	Phvul.002G238900.1.p	gi|1044534378|ref|XP_017412696.1|	XP_014495209.1	Vigun06g210500.1.p	GSVIVT01034082001	AT1G11280.2	Solyc05g014240.2.1
KYP63178.1	Glyma.08G197700.1.p	Medtr1g010240.1	Phvul.002G238900.2.p	gi|1044534648|ref|XP_017425296.1|	XP_014495676.1	Vigun06g210800.1.p	GSVIVT01034573001	AT1G11280.3	Solyc05g054680.1.1
KYP64842.1	Glyma.08G197800.1.p	Medtr1g010260.1	Phvul.002G239400.1.p	gi|1044534690|ref|XP_017427331.1|	XP_014495842.1	Vigun08g011300.1.p	GSVIVT01034604001	AT1G11280.4	Solyc05g054860.1.1
KYP65954.1	Glyma.08G231100.1.p	Medtr1g027570.1	Phvul.002G251400.1.p	gi|1044536750|ref|XP_017422206.1|	XP_014495982.1	Vigun08g011300.2.p	GSVIVT01034766001	AT1G61360.2	Solyc06g009540.1.1
KYP66686.1	Glyma.08G253100.1.p	Medtr1g027580.1	Phvul.002G257000.1.p	gi|1044537198|ref|XP_017424440.1|	XP_014495984.1	Vigun08g055100.1.p	GSVIVT01035242001	AT1G61390.1	Solyc07g008400.1.1
KYP68549.1	Glyma.08G256200.1.p	Medtr1g027600.1	Phvul.002G257000.2.p	gi|1044539315|ref|XP_017435142.1|	XP_014496126.1	Vigun09g168700.1.p	GSVIVT01035532001	AT1G61430.1	Solyc09g060110.2.1
KYP71527.1	Glyma.08G256200.2.p	Medtr1g027640.1	Phvul.002G295600.1.p	gi|1044539684|ref|XP_017437124.1|	XP_014496148.1	Vigun09g209900.1.p	GSVIVT01035870001	AT1G61390.2	Solyc10g006870.1.1
KYP75139.1	Glyma.08G266100.2.p	Medtr2g009670.1	Phvul.002G302600.1.p	gi|1044539688|ref|XP_017437144.1|	XP_014496244.1	Vigun09g234700.1.p	GSVIVT01036465001	AT1G61460.1	Solyc11g072910.1.1
KYP75863.1	Glyma.08G284200.1.p	Medtr3g088750.1	Phvul.002G324600.1.p	gi|1044539690|ref|XP_017437152.1|	XP_014496650.1	Vigun09g234800.1.p	GSVIVT01036527001	AT3G59730.1	Solyc12g014350.1.1
KYP76104.1	Glyma.08G284200.2.p	Medtr3g088755.1	Phvul.002G331400.1.p	gi|1044540120|ref|XP_017438876.1|	XP_014497316.1	Vigun09g234900.1.p	GSVIVT01038703001	AT5G65600.1	Solyc01g079340.2.1
KYP76807.1	Glyma.08G286600.1.p	Medtr3g088760.1	Phvul.003G015800.1.p	gi|1044540122|ref|XP_017438884.1|	XP_014497459.1	Vigun09g235000.1.p	GSVIVT01038718001	AT1G34420.1	Solyc01g096940.2.1
KYP34445.1	Glyma.08G308900.1.p	Medtr3g088780.1	Phvul.003G029700.1.p	gi|1044540124|ref|XP_017438894.1|	XP_014497847.1	Vigun10g003100.1.p	GSVIVT01038720001	AT1G35710.1	Solyc01g098410.2.1
KYP34446.1	Glyma.08G308900.2.p	Medtr3g088785.1	Phvul.003G044400.1.p	gi|1044540126|ref|XP_017438902.1|	XP_014497994.1	Vigun10g003300.1.p	GSVIVT01038721001	AT1G50610.1	Solyc01g102700.2.1
KYP35494.1	Glyma.08G308900.3.p	Medtr4g117020.1	Phvul.003G044400.2.p	gi|1044540128|ref|XP_017438910.1|	XP_014498038.1	Vigun10g003400.1.p	GSVIVT01038723001	AT1G51810.1	Solyc01g102710.2.1
KYP35495.1	Glyma.08G357500.1.p	Medtr4g117040.1	Phvul.003G129400.1.p	gi|1044541511|ref|XP_017407558.1|	XP_014498047.1	Vigun10g029600.1.p	GSVIVT01007713001	AT1G51830.1	Solyc01g104050.2.1
KYP42388.1	Glyma.09G018900.1.p	Medtr4g117800.1	Phvul.003G152900.1.p	gi|1044541535|ref|XP_017407683.1|	XP_014498341.1	Vigun10g083600.1.p	GSVIVT01012617001	AT1G53430.2	Solyc01g108000.2.1
KYP61816.1	Glyma.09G055900.1.p	Medtr4g126270.1	Phvul.003G156366.1.p	gi|1044542047|ref|XP_017410065.1|	XP_014498348.1	Vigun10g083700.1.p	GSVIVT01012618001	AT1G56120.1	Solyc02g065520.1.1
KYP63298.1	Glyma.09G055900.2.p	Medtr5g024510.1	Phvul.003G159700.1.p	gi|1044542361|ref|XP_017411513.1|	XP_014498349.1	Vigun10g131300.1.p	GSVIVT01013796001	AT1G72180.1	Solyc02g081040.2.1
KYP70261.1	Glyma.09G062500.1.p	Medtr5g082630.1	Phvul.003G187200.1.p	gi|1044542363|ref|XP_017411520.1|	XP_014498350.1	Vigun11g038200.1.p	GSVIVT01035007001	AT1G72300.1	Solyc02g081050.2.1
KYP75089.1	Glyma.09G062500.4.p	Medtr0090s0020.1	Phvul.003G193100.1.p	gi|1044542752|ref|XP_017412103.1|	XP_014498351.1	Vigun11g038800.1.p	GSVIVT01035186001	AT1G73080.1	Solyc02g090110.2.1
KYP75093.1	Glyma.09G063200.2.p	Medtr0090s0020.2	Phvul.003G203100.1.p	gi|1044542805|ref|XP_017412131.1|	XP_014498444.1	Vigun11g039100.1.p	GSVIVT01035188001	AT1G74360.1	Solyc02g093100.2.1
KYP75225.1	Glyma.09G063200.3.p	Medtr0090s0020.3	Phvul.003G214800.1.p	gi|1044542859|ref|XP_017412161.1|	XP_014498482.1	Vigun11g039100.2.p	GSVIVT01036853001	AT1G79620.1	Solyc03g059070.2.1
KYP75226.1	Glyma.09G066600.1.p	Medtr0090s0020.4	Phvul.003G231350.1.p	gi|1044542915|ref|XP_017412193.1|	XP_014498850.1	Vigun11g039100.3.p	GSVIVT01008212001	AT2G23300.1	Solyc03g083470.2.1
KYP75227.1	Glyma.09G081800.1.p	Medtr0148s0080.1	Phvul.003G231350.2.p	gi|1044543334|ref|XP_017437633.1|	XP_014498973.1	Vigun11g044900.1.p	GSVIVT01008214001	AT2G33170.1	Solyc03g117180.2.1
KYP75229.1	Glyma.09G081800.2.p	Medtr0280s0040.1	Phvul.003G231350.3.p	gi|1044543387|ref|XP_017437662.1|	XP_014499513.1	Vigun11g044900.2.p	GSVIVT01008327001	AT3G02130.1	Solyc03g121610.2.1
KYP75233.1	Glyma.09G081800.3.p	Medtr1g012550.1	Phvul.003G231350.4.p	gi|1044543774|ref|XP_017437863.1|	XP_014499514.1	Vigun11g048500.1.p	GSVIVT01008328001	AT3G14350.2	Solyc04g077010.2.1
KYP75273.1	Glyma.09G150100.1.p	Medtr1g052880.1	Phvul.003G231400.1.p	gi|1044543776|ref|XP_017437864.1|	XP_014500450.1	Vigun11g048500.2.p	GSVIVT01011849001	AT3G20190.1	Solyc04g079710.2.1
KYP76039.1	Glyma.09G150100.2.p	Medtr2g011160.1	Phvul.003G240400.1.p	gi|1044543809|ref|XP_017437882.1|	XP_014500850.1	Vigun11g048500.3.p	GSVIVT01026124001	AT3G46370.1	Solyc05g005660.1.1
KYP32195.1	Glyma.09G150100.3.p	Medtr2g011160.2	Phvul.003G273700.1.p	gi|1044543861|ref|XP_017437909.1|	XP_014501278.1	Vigun11g048500.4.p	GSVIVT01030992001	AT3G57830.1	Solyc05g008960.2.1
KYP32585.1	Glyma.09G150100.4.p	Medtr2g011170.1	Phvul.004G023700.1.p	gi|1044544001|ref|XP_017437992.1|	XP_014501279.1	Vigun11g050200.1.p		AT4G08850.1	Solyc05g023760.2.1
KYP52032.1	Glyma.09G191300.1.p	Medtr2g011170.2	Phvul.004G046800.1.p	gi|1044546252|ref|XP_017439264.1|	XP_014501356.1	Vigun11g050200.2.p		AT4G08850.2	Solyc06g082920.2.1
KYP57100.1	Glyma.09G239700.1.p	Medtr2g011180.1	Phvul.004G055400.1.p	gi|1044546342|ref|XP_017439314.1|	XP_014501357.1	Vigun11g050800.1.p		AT4G20940.1	Solyc07g007780.2.1
KYP61234.1	Glyma.09G241500.1.p	Medtr2g011180.2	Phvul.004G072600.1.p	gi|1044546387|ref|XP_017439339.1|	XP_014501390.1	Vigun11g065800.1.p		AT5G07150.1	Solyc07g039340.2.1
KYP65019.1	Glyma.09G255700.1.p	Medtr2g011190.1	Phvul.004G084688.1.p	gi|1044546962|ref|XP_017439637.1|	XP_014501518.1	Vigun11g066100.1.p		AT5G45780.1	Solyc09g007750.2.1
KYP70963.1	Glyma.10G012000.1.p	Medtr2g011210.1	Phvul.004G086300.1.p	gi|1044547206|ref|XP_017439766.1|	XP_014501664.1	Vigun11g066100.8.p		AT5G58300.1	Solyc09g008860.2.1
KYP72155.1	Glyma.10G041300.3.p	Medtr2g067980.1	Phvul.004G126100.1.p	gi|1044547655|ref|XP_017440004.1|	XP_014501925.1	Vigun11g066200.1.p		AT5G58300.2	Solyc09g074240.1.1
	Glyma.10G144200.1.p	Medtr2g067990.1	Phvul.004G128100.1.p	gi|1044547657|ref|XP_017440005.1|	XP_014502115.1	Vigun11g067700.1.p		AT5G61480.1	Solyc12g089020.1.1
	Glyma.10G144200.2.p	Medtr2g080080.1	Phvul.004G136100.1.p	gi|1044548514|ref|XP_017440466.1|	XP_014502194.1	Vigun11g067700.2.p		AT5G62710.1	Solyc01g007960.2.1
	Glyma.10G156200.1.p	Medtr2g080090.1	Phvul.004G136500.1.p	gi|1044548631|ref|XP_017440528.1|	XP_014502216.1	Vigun11g067800.1.p		AT5G67280.1	Solyc01g007990.2.1
	Glyma.10G156200.2.p	Medtr2g081470.1	Phvul.004G149100.1.p	gi|1044548701|ref|XP_017440567.1|	XP_014503232.1	Vigun11g068100.1.p		AT1G29720.1	Solyc02g079990.2.1
	Glyma.10G222600.1.p	Medtr2g081520.1	Phvul.004G173300.1.p	gi|1044548703|ref|XP_017440568.1|	XP_014503273.1	Vigun11g068300.1.p		AT1G29740.1	Solyc02g080010.2.1
	Glyma.10G241500.1.p	Medtr2g081520.2	Phvul.004G175800.1.p	gi|1044548705|ref|XP_017440569.1|	XP_014503935.1	Vigun11g068300.4.p		AT1G29750.1	Solyc02g080030.1.1
	Glyma.10G271200.5.p	Medtr2g081520.3	Phvul.004G175900.1.p	gi|1044548933|ref|XP_017440693.1|	XP_014503968.1	Vigun11g068300.5.p		AT1G29750.2	Solyc02g080070.2.1
	Glyma.10G271200.6.p	Medtr2g081520.4	Phvul.005G005900.1.p	gi|1044549219|ref|XP_017440844.1|	XP_014504486.1	Vigun11g068300.6.p		AT3G46290.1	Solyc02g080080.2.1
	Glyma.11G054800.1.p	Medtr2g081520.5	Phvul.005G054300.1.p	gi|1044549221|ref|XP_017440845.1|	XP_014504784.1	Vigun11g069100.1.p		AT4G39110.1	Solyc02g086590.2.1
	Glyma.11G067200.1.p	Medtr2g081520.6	Phvul.005G073800.1.p	gi|1044549957|ref|XP_017441275.1|	XP_014504998.1	Vigun11g069100.2.p		AT5G59660.1	Solyc03g111540.1.1
	Glyma.11G067200.2.p	Medtr2g081520.7	Phvul.005G078100.11.p	gi|1044552067|ref|XP_017442417.1|	XP_014504999.1	Vigun11g069400.1.p		AT5G59700.1	Solyc11g011880.1.1
	Glyma.11G118200.1.p	Medtr2g089290.1	Phvul.005G078100.12.p	gi|1044552401|ref|XP_017442597.1|	XP_014505075.1	Vigun11g069500.2.p		AT1G01450.1	Solyc02g068660.1.1
	Glyma.11G144800.14.p	Medtr2g089360.1	Phvul.005G078100.2.p	gi|1044552403|ref|XP_017442598.1|	XP_014505340.1	Vigun11g079900.1.p		AT1G01540.1	Solyc02g086210.2.1
	Glyma.11G206100.3.p	Medtr2g089440.1	Phvul.005G078100.3.p	gi|1044552405|ref|XP_017442599.1|	XP_014505341.1	Vigun11g079900.2.p		AT1G01540.2	Solyc02g086270.2.1
	Glyma.11G206100.4.p	Medtr2g103810.1	Phvul.005G078100.4.p	gi|1044552407|ref|XP_017442600.1|	XP_014505406.1	VigunL088600.1.p		AT1G07150.1	Solyc03g119240.2.1
	Glyma.11G206100.8.p	Medtr3g007510.1	Phvul.005G078100.5.p	gi|1044552495|ref|XP_017442650.1|	XP_014506045.1	Vigun05g285500.1.p		AT1G07870.2	Solyc05g008930.2.1
	Glyma.11G206100.9.p	Medtr3g007510.2	Phvul.005G078100.8.p	gi|1044552497|ref|XP_017442651.1|	XP_014506119.1	Vigun02g017200.1.p		AT1G09440.1	Solyc05g008940.2.1
	Glyma.11G211100.3.p	Medtr3g007510.3	Phvul.005G079100.1.p	gi|1044552499|ref|XP_017442652.1|	XP_014506405.1	Vigun03g123100.1.p		AT1G10620.1	Solyc05g008980.2.1
	Glyma.11G246200.3.p	Medtr3g007630.1	Phvul.005G100400.1.p	gi|1044553187|ref|XP_017412597.1|	XP_014506445.1	Vigun03g123200.1.p		AT1G11390.1	Solyc05g008990.2.1
	Glyma.11G246200.7.p	Medtr3g007650.1	Phvul.005G162100.1.p	gi|1044553566|ref|XP_017412794.1|	XP_014506477.1	Vigun03g134200.1.p		AT1G23540.1	Solyc05g009050.2.1
	Glyma.12G043600.1.p	Medtr3g019390.1	Phvul.005G162400.1.p	gi|1044554715|ref|XP_017413464.1|	XP_014506697.1	Vigun05g096900.1.p		AT1G26150.1	Solyc05g009090.1.1
	Glyma.12G052300.1.p	Medtr3g019390.2	Phvul.005G162500.1.p	gi|1044554745|ref|XP_017413481.1|	XP_014506718.1	Vigun05g116100.1.p		AT1G49270.1	Solyc09g008640.1.1
	Glyma.12G077500.2.p	Medtr3g019420.1	Phvul.005G163100.1.p	gi|1044556184|ref|XP_017414239.1|	XP_014507434.1	Vigun05g116200.1.p		AT1G49730.1	Solyc09g011200.1.1
	Glyma.12G108400.2.p	Medtr3g019420.2	Phvul.005G163500.1.p	gi|1044556221|ref|XP_017414259.1|	XP_014507729.1	Vigun05g214700.1.p		AT1G49730.3	Solyc10g005140.1.1
	Glyma.12G108400.3.p	Medtr3g019490.1	Phvul.005G164000.1.p	gi|1044557026|ref|XP_017414655.1|	XP_014508994.1	Vigun05g214800.1.p		AT1G52290.1	Solyc12g036330.1.1
	Glyma.12G118600.1.p	Medtr3g019500.1	Phvul.005G164300.1.p	gi|1044557256|ref|XP_017414775.1|	XP_014508995.1	Vigun06g097200.1.p		AT1G54820.1	Solyc12g088040.1.1
	Glyma.12G133500.1.p	Medtr3g019500.2	Phvul.005G164500.1.p	gi|1044557841|ref|XP_017415081.1|	XP_014508996.1	Vigun06g216800.1.p		AT1G56720.1
	Glyma.12G133500.2.p	Medtr3g019500.3	Phvul.005G164700.1.p	gi|1044558766|ref|XP_017415554.1|	XP_014508997.1	Vigun07g054000.1.p		AT1G56720.2
	Glyma.12G133500.3.p	Medtr3g019500.4	Phvul.005G164700.2.p	gi|1044559133|ref|XP_017415737.1|	XP_014509263.1	Vigun07g218900.1.p		AT1G56720.3
	Glyma.12G133500.4.p	Medtr3g019500.5	Phvul.005G183300.1.p	gi|1044559542|ref|XP_017415950.1|	XP_014509264.1	Vigun08g042700.1.p		AT1G58643.1
	Glyma.12G137100.1.p	Medtr3g019530.1	Phvul.005G184700.1.p	gi|1044560274|ref|XP_017416324.1|	XP_014509399.1	Vigun08g042800.1.p		AT1G58936.1
	Glyma.12G205100.2.p	Medtr3g019530.2	Phvul.006G071600.1.p	gi|1044560660|ref|XP_017416526.1|	XP_014509513.1	Vigun08g042900.1.p		AT1G59312.1
	Glyma.12G211800.1.p	Medtr3g019530.3	Phvul.006G071600.2.p	gi|1044560684|ref|XP_017416540.1|	XP_014509672.1	Vigun08g043000.1.p		AT1G61640.2
	Glyma.12G211800.2.p	Medtr3g019530.4	Phvul.006G080500.1.p	gi|1044560888|ref|XP_017416652.1|	XP_014509730.1	Vigun08g043100.1.p		AT1G65950.1
	Glyma.12G211800.3.p	Medtr3g020280.1	Phvul.006G127700.1.p	gi|1044560894|ref|XP_017416655.1|	XP_014509822.1	Vigun08g043200.1.p		AT1G68690.1
	Glyma.12G216000.1.p	Medtr3g020320.1	Phvul.006G127700.2.p	gi|1044561964|ref|XP_017417225.1|	XP_014510285.1	Vigun08g043300.1.p		AT1G70460.1
	Glyma.12G216000.2.p	Medtr3g031470.1	Phvul.006G146100.1.p	gi|1044562541|ref|XP_017417525.1|	XP_014510488.1	Vigun08g043400.1.p		AT1G78530.1
	Glyma.13G007200.1.p	Medtr3g031480.1	Phvul.006G174400.1.p	gi|1044563596|ref|XP_017418070.1|	XP_014510544.1	Vigun08g043500.1.p		AT1G80870.1
	Glyma.13G033400.2.p	Medtr3g031490.1	Phvul.006G174400.2.p	gi|1044564309|ref|XP_017418431.1|	XP_014510583.1	Vigun08g043600.1.p		AT2G18470.1
	Glyma.13G033800.1.p	Medtr3g031580.1	Phvul.006G174700.1.p	gi|1044564606|ref|XP_017418583.1|	XP_014511080.1	Vigun08g043700.1.p		AT2G18530.1
	Glyma.13G174800.1.p	Medtr3g031600.1	Phvul.006G175100.1.p	gi|1044564678|ref|XP_017418619.1|	XP_014511280.1	Vigun08g115200.1.p		AT2G23450.1
	Glyma.13G184200.3.p	Medtr3g031610.1	Phvul.006G175100.2.p	gi|1044565543|ref|XP_017419062.1|	XP_014511302.1	Vigun08g210400.1.p		AT2G23450.2
	Glyma.13G184200.4.p	Medtr3g031640.1	Phvul.006G175100.3.p	gi|1044565601|ref|XP_017419095.1|	XP_014511372.1	Vigun10g051800.1.p		AT2G25220.1
	Glyma.13G224300.22.p	Medtr3g051420.1	Phvul.006G180200.1.p	gi|1044565603|ref|XP_017419096.1|	XP_014511397.1	Vigun10g085600.1.p		AT2G25220.2
	Glyma.13G234800.1.p	Medtr3g072800.1	Phvul.006G181800.2.p	gi|1044565748|ref|XP_017419173.1|	XP_014511419.1	Vigun11g103200.1.p		AT2G30040.1
	Glyma.13G247300.1.p	Medtr3g102400.1	Phvul.006G198200.1.p	gi|1044565773|ref|XP_017419186.1|	XP_014511423.1	Vigun01g080500.1.p		AT2G30940.1
	Glyma.13G247300.2.p	Medtr4g040480.1	Phvul.006G208100.1.p	gi|1044565815|ref|XP_017419209.1|	XP_014512301.1	Vigun01g080500.2.p		AT2G30940.2
	Glyma.13G247300.3.p	Medtr4g081650.1	Phvul.007G029900.1.p	gi|1044565937|ref|XP_017419273.1|	XP_014512499.1	Vigun01g080500.3.p		AT2G41910.1
	Glyma.13G247300.4.p	Medtr4g081655.1	Phvul.007G040400.1.p	gi|1044567241|ref|XP_017419954.1|	XP_014512699.1	Vigun01g080500.4.p		AT2G42960.1
	Glyma.13G285500.1.p	Medtr4g081665.1	Phvul.007G086800.1.p	gi|1044567459|ref|XP_017420066.1|	XP_014513122.1	Vigun01g091500.1.p		AT2G45590.1
	Glyma.13G285500.2.p	Medtr4g081675.1	Phvul.007G112100.1.p	gi|1044567463|ref|XP_017420069.1|	XP_014513327.1	Vigun01g091500.2.p		AT3G07700.1
	Glyma.13G285500.3.p	Medtr4g081685.1	Phvul.007G137800.1.p	gi|1044567465|ref|XP_017420070.1|	XP_014513440.1	Vigun01g091500.3.p		AT3G07700.2
	Glyma.13G289900.1.p	Medtr4g081730.1	Phvul.007G221800.1.p	gi|1044567621|ref|XP_017420152.1|	XP_014513507.1	Vigun01g091500.4.p		AT3G07700.3
	Glyma.13G289900.2.p	Medtr4g081750.1	Phvul.007G224300.1.p	gi|1044567801|ref|XP_017420257.1|	XP_014513729.1	Vigun01g116700.1.p		AT3G17420.1
	Glyma.13G289900.3.p	Medtr4g091670.1	Phvul.007G258000.1.p	gi|1044568117|ref|XP_017420452.1|	XP_014513743.1	Vigun01g119600.1.p		AT3G18810.1
	Glyma.13G300000.6.p	Medtr4g091670.2	Phvul.008G017400.1.p	gi|1044568839|ref|XP_017420845.1|	XP_014513752.1	Vigun01g145500.1.p		AT3G24540.1
	Glyma.13G313100.1.p	Medtr4g091670.3	Phvul.008G022700.1.p	gi|1044568841|ref|XP_017420846.1|	XP_014514166.1	Vigun01g145700.1.p		AT3G24550.1
	Glyma.13G326100.3.p	Medtr4g091670.4	Phvul.008G022700.2.p	gi|1044570139|ref|XP_017421542.1|	XP_014514218.1	Vigun01g145800.1.p		AT3G25490.1
	Glyma.13G353000.1.p	Medtr4g091730.1	Phvul.008G044400.1.p	gi|1044570141|ref|XP_017421543.1|	XP_014514515.1	Vigun01g156800.2.p		AT3G26700.1
	Glyma.13G370700.1.p	Medtr4g091760.1	Phvul.008G047800.1.p	gi|1044570751|ref|XP_017421871.1|	XP_014514619.1	Vigun01g168300.1.p		AT3G55450.2
	Glyma.14G004500.1.p	Medtr4g091780.1	Phvul.008G050700.1.p	gi|1044570825|ref|XP_017421912.1|	XP_014514744.1	Vigun01g179800.1.p		AT3G56050.1
	Glyma.14G016500.1.p	Medtr4g091860.1	Phvul.008G050700.2.p	gi|1044570827|ref|XP_017421913.1|	XP_014514813.1	Vigun01g229900.1.p		AT3G56050.2
	Glyma.14G029000.1.p	Medtr4g094858.1	Phvul.008G079800.1.p	gi|1044571053|ref|XP_017422030.1|	XP_014514948.1	Vigun01g237300.1.p		AT3G57730.1
	Glyma.14G029000.2.p	Medtr4g114240.1	Phvul.008G080500.1.p	gi|1044572161|ref|XP_017422615.1|	XP_014515274.1	Vigun01g250900.1.p		AT3G58690.1
	Glyma.14G029000.3.p	Medtr4g114250.1	Phvul.008G082500.1.p	gi|1044572173|ref|XP_017422622.1|	XP_014515497.1	Vigun02g017100.1.p		AT3G59110.1
	Glyma.14G029000.4.p	Medtr4g114270.1	Phvul.008G093000.1.p	gi|1044572175|ref|XP_017422623.1|	XP_014515854.1	Vigun02g028600.1.p		AT4G01330.1
	Glyma.14G029000.5.p	Medtr4g114280.1	Phvul.008G093200.2.p	gi|1044573050|ref|XP_017423094.1|	XP_014516100.1	Vigun02g028600.2.p		AT4G01330.2
	Glyma.14G041600.2.p	Medtr5g006160.1	Phvul.008G093200.3.p	gi|1044573629|ref|XP_017423399.1|	XP_014516383.1	Vigun02g034900.1.p		AT4G02010.1
	Glyma.14G041600.3.p	Medtr5g013070.1	Phvul.008G106500.1.p	gi|1044574183|ref|XP_017423733.1|	XP_014516384.1	Vigun02g079200.1.p		AT4G02630.1
	Glyma.14G058900.2.p	Medtr5g013130.1	Phvul.008G122400.1.p	gi|1044574187|ref|XP_017423736.1|	XP_014516667.1	Vigun02g104600.1.p		AT4G09760.3
	Glyma.14G111900.5.p	Medtr5g055070.2	Phvul.008G146000.1.p	gi|1044574257|ref|XP_017423776.1|	XP_014516669.1	Vigun02g105200.1.p		AT4G22130.2
	Glyma.14G111900.6.p	Medtr5g055070.3	Phvul.008G146600.1.p	gi|1044574261|ref|XP_017423778.1|	XP_014516750.1	Vigun02g105200.2.p		AT4G23320.1
	Glyma.14G111900.7.p	Medtr6g043510.1	Phvul.008G152500.1.p	gi|1044574263|ref|XP_017423779.1|	XP_014516848.1	Vigun02g105900.1.p		AT4G25390.1
	Glyma.14G111900.8.p	Medtr6g043790.1	Phvul.008G154200.1.p	gi|1044574265|ref|XP_017423780.1|	XP_014517209.1	Vigun02g124500.1.p		AT4G25390.2
	Glyma.14G113200.1.p	Medtr7g053050.1	Phvul.008G158100.1.p	gi|1044574267|ref|XP_017423781.1|	XP_014517246.1	Vigun02g154800.1.p		AT4G34440.1
	Glyma.14G116000.1.p	Medtr7g056450.1	Phvul.008G159500.1.p	gi|1044574269|ref|XP_017423782.1|	XP_014517512.1	Vigun02g169300.1.p		AT4G34500.1
	Glyma.14G195300.1.p	Medtr7g056510.2	Phvul.008G160700.1.p	gi|1044574271|ref|XP_017423783.1|	XP_014517515.1	Vigun02g170800.1.p		AT5G07620.1
	Glyma.14G197000.2.p	Medtr7g056510.3	Phvul.008G160700.2.p	gi|1044574287|ref|XP_017423792.1|	XP_014517516.1	Vigun02g180700.1.p		AT5G15730.1
	Glyma.14G206200.3.p	Medtr7g056510.4	Phvul.008G186900.1.p	gi|1044574289|ref|XP_017423793.1|	XP_014517655.1	Vigun03g002100.1.p		AT5G15730.2
	Glyma.15G002900.1.p	Medtr7g056510.6	Phvul.008G186900.2.p	gi|1044574291|ref|XP_017423794.1|	XP_014517733.1	Vigun03g008700.1.p		AT5G18500.1
	Glyma.15G052900.1.p	Medtr7g056663.1	Phvul.008G212900.1.p	gi|1044574543|ref|XP_017423931.1|	XP_014517967.1	Vigun03g031700.1.p		AT5G18500.2
	Glyma.15G059300.1.p	Medtr7g056667.1	Phvul.008G213200.1.p	gi|1044575569|ref|XP_017424486.1|	XP_014518355.1	Vigun03g038500.1.p		AT5G20050.1
	Glyma.15G066700.1.p	Medtr7g056680.1	Phvul.008G224900.1.p	gi|1044575633|ref|XP_017424520.1|	XP_014518384.1	Vigun03g038500.2.p		AT5G24080.1
	Glyma.15G066700.2.p	Medtr7g056680.3	Phvul.008G225000.1.p	gi|1044577070|ref|XP_017425277.1|	XP_014518386.1	Vigun03g077300.1.p		AT5G24970.2
	Glyma.15G066700.3.p	Medtr7g056680.4	Phvul.008G236900.1.p	gi|1044577304|ref|XP_017425403.1|	XP_014518488.1	Vigun03g077300.2.p		AT5G37350.2
	Glyma.15G066700.4.p	Medtr7g056680.5	Phvul.008G245600.1.p	gi|1044577549|ref|XP_017425533.1|	XP_014518542.1	Vigun03g077300.3.p		AT5G38560.1
	Glyma.15G066700.5.p	Medtr7g058530.1	Phvul.008G245600.2.p	gi|1044577744|ref|XP_017425635.1|	XP_014518543.1	Vigun03g084000.1.p		AT5G42440.1
	Glyma.15G066700.6.p	Medtr7g058550.1	Phvul.008G245600.4.p	gi|1044578502|ref|XP_017426048.1|	XP_014518544.1	Vigun03g097900.1.p		AT5G46080.1
	Glyma.15G078200.1.p	Medtr7g058830.1	Phvul.008G258700.1.p	gi|1044578902|ref|XP_017426275.1|	XP_014518632.1	Vigun03g103700.1.p		AT5G47850.1
	Glyma.15G124900.1.p	Medtr7g058860.1	Phvul.008G264400.1.p	gi|1044580489|ref|XP_017427135.1|	XP_014518633.1	Vigun03g112900.1.p		AT5G49780.1
	Glyma.15G161300.1.p	Medtr8g011370.1	Phvul.008G275000.1.p	gi|1044580491|ref|XP_017427136.1|	XP_014518634.1	Vigun03g133400.1.p		AT5G54590.1
	Glyma.15G161500.1.p	Medtr8g013600.1	Phvul.009G014500.1.p	gi|1044580493|ref|XP_017427137.1|	XP_014518635.1	Vigun03g145600.1.p		AT5G54590.2
	Glyma.15G161600.1.p	Medtr8g030500.1	Phvul.009G023800.1.p	gi|1044580495|ref|XP_017427138.1|	XP_014518743.1	Vigun03g154300.1.p		AT5G58540.3
	Glyma.15G161700.1.p	Medtr8g051540.1	Phvul.009G042300.1.p	gi|1044580938|ref|XP_017427375.1|	XP_014518919.1	Vigun03g158000.1.p		AT5G61570.1
	Glyma.15G162000.1.p	Medtr8g051600.1	Phvul.009G042300.2.p	gi|1044581502|ref|XP_017427678.1|	XP_014519007.1	Vigun03g245500.1.p		AT5G61570.2
	Glyma.15G169000.1.p	Medtr8g052050.1	Phvul.009G043600.1.p	gi|1044581504|ref|XP_017427679.1|	XP_014519361.1	Vigun03g245500.2.p		AT5G64940.1
	Glyma.15G169000.2.p	Medtr8g052060.1	Phvul.009G043600.2.p	gi|1044581528|ref|XP_017427692.1|	XP_014519398.1	Vigun03g281500.1.p		AT5G64940.2
	Glyma.15G170000.1.p	Medtr8g052120.1	Phvul.009G043600.3.p	gi|1044581992|ref|XP_017427940.1|	XP_014519854.1	Vigun03g291100.1.p		AT4G18250.1
	Glyma.15G170000.10.p	Medtr8g052190.1	Phvul.009G046600.1.p	gi|1044582035|ref|XP_017427964.1|	XP_014520785.1	Vigun03g291200.1.p		AT4G23160.1
	Glyma.15G170000.11.p	Medtr8g052190.2	Phvul.009G046900.1.p	gi|1044582659|ref|XP_017428292.1|	XP_014521193.1	Vigun03g308600.1.p		AT4G23220.1
	Glyma.15G170000.12.p	Medtr8g052200.1	Phvul.009G067200.1.p	gi|1044582761|ref|XP_017428346.1|	XP_014521227.1	Vigun03g321800.1.p		AT4G23230.1
	Glyma.15G170000.13.p	Medtr8g052420.1	Phvul.009G110600.1.p	gi|1044583371|ref|XP_017428693.1|	XP_014521281.1	Vigun03g332600.1.p		AT4G23290.1
	Glyma.15G170000.14.p	Medtr8g052513.1	Phvul.009G112200.1.p	gi|1044583607|ref|XP_017428842.1|	XP_014521496.1	Vigun03g350500.1.p		AT1G16160.1
	Glyma.15G170000.15.p	Medtr8g442270.1	Phvul.009G114500.1.p	gi|1044584675|ref|XP_017429424.1|	XP_014521505.1	Vigun03g371200.1.p		AT1G66880.1
	Glyma.15G170000.2.p	Medtr8g465160.1	Phvul.009G136200.1.p	gi|1044585362|ref|XP_017429794.1|	XP_014521522.1	Vigun03g373900.1.p		AT1G66930.1
	Glyma.15G170000.3.p	Medtr8g465410.1	Phvul.009G136800.1.p	gi|1044585954|ref|XP_017430099.1|	XP_014521619.1	Vigun03g375300.1.p
	Glyma.15G170000.4.p	Medtr8g465580.1	Phvul.009G136800.2.p	gi|1044585956|ref|XP_017430100.1|	XP_014521730.1	Vigun03g375300.2.p
	Glyma.15G170000.5.p	Medtr8g465980.1	Phvul.009G136800.3.p	gi|1044586437|ref|XP_017430354.1|	XP_014522219.1	Vigun03g399300.1.p
	Glyma.15G170000.6.p	Medtr8g465990.2	Phvul.009G140500.1.p	gi|1044586439|ref|XP_017430355.1|	XP_014522387.1	Vigun04g001000.1.p
	Glyma.15G170000.7.p	Medtr8g465990.3	Phvul.009G167600.1.p	gi|1044586857|ref|XP_017430577.1|	XP_014522388.1	Vigun04g004200.1.p
	Glyma.15G170000.8.p	Medtr1g032930.1	Phvul.009G167600.2.p	gi|1044587409|ref|XP_017430871.1|	XP_014522389.1	Vigun04g007200.1.p
	Glyma.15G170000.9.p	Medtr1g052275.1	Phvul.009G167600.3.p	gi|1044588012|ref|XP_017431195.1|	XP_014522401.1	Vigun04g007300.1.p
	Glyma.15G189200.1.p	Medtr1g099260.1	Phvul.009G171200.1.p	gi|1044588662|ref|XP_017431545.1|	XP_014523037.1	Vigun04g033300.1.p
	Glyma.15G210200.1.p	Medtr2g090410.1	Phvul.009G190400.1.p	gi|1044589395|ref|XP_017431973.1|	XP_014523045.1	Vigun04g047000.1.p
	Glyma.15G218200.1.p	Medtr3g007870.1	Phvul.009G190400.4.p	gi|1044589641|ref|XP_017432119.1|	XP_014523056.1	Vigun04g068600.1.p
	Glyma.15G242800.1.p	Medtr3g068025.1	Phvul.009G195900.1.p	gi|1044591138|ref|XP_017432911.1|	XP_014523063.1	Vigun04g082200.1.p
	Glyma.15G242800.2.p	Medtr3g460810.1	Phvul.009G208500.1.p	gi|1044591420|ref|XP_017433061.1|	XP_014523070.1	Vigun04g094400.1.p
	Glyma.15G242800.3.p	Medtr4g093050.1	Phvul.009G225700.1.p	gi|1044591422|ref|XP_017433062.1|	XP_014523461.1	Vigun04g094400.2.p
	Glyma.16G032700.1.p	Medtr4g093070.1	Phvul.009G260900.3.p	gi|1044591424|ref|XP_017433063.1|	XP_014523815.1	Vigun04g094400.3.p
	Glyma.16G047100.1.p	Medtr4g093080.1	Phvul.010G018300.1.p	gi|1044592212|ref|XP_017433481.1|	XP_014524226.1	Vigun04g094400.4.p
	Glyma.16G047100.2.p	Medtr4g093110.1	Phvul.010G064900.1.p	gi|1044592214|ref|XP_017433482.1|	XP_014524227.1	Vigun04g094400.5.p
	Glyma.16G047100.3.p	Medtr4g093140.1	Phvul.010G082400.1.p	gi|1044592364|ref|XP_017433557.1|	XP_014524228.1	Vigun04g115900.1.p
	Glyma.16G047100.4.p	Medtr4g105070.1	Phvul.010G122100.1.p	gi|1044592366|ref|XP_017433558.1|	XP_014524280.1	Vigun04g119400.1.p
	Glyma.16G047100.5.p	Medtr5g025020.1	Phvul.010G165200.1.p	gi|1044592488|ref|XP_017433622.1|	XP_014491088.1	Vigun04g167500.1.p
	Glyma.16G059200.1.p	Medtr5g035910.1	Phvul.011G007200.1.p	gi|1044592732|ref|XP_017433752.1|	XP_014496838.1	Vigun04g174400.1.p
	Glyma.16G064400.1.p	Medtr5g068770.1	Phvul.011G007900.1.p	gi|1044593112|ref|XP_017433957.1|	XP_014496839.1	Vigun04g174800.1.p
	Glyma.16G096900.1.p	Medtr5g095970.1	Phvul.011G008100.1.p	gi|1044593264|ref|XP_017434039.1|	XP_014503420.1	Vigun05g018700.1.p
	Glyma.16G096900.2.p	Medtr7g062660.1	Phvul.011G033000.3.p	gi|1044593331|ref|XP_017434074.1|	XP_014504058.1	Vigun05g024300.1.p
	Glyma.16G096900.3.p	Medtr7g062680.1	Phvul.011G033000.4.p	gi|1044593422|ref|XP_017434124.1|	XP_014505078.1	Vigun05g045900.1.p
	Glyma.16G122100.1.p	Medtr7g062700.1	Phvul.011G112700.1.p	gi|1044593790|ref|XP_017434316.1|	XP_014514832.1	Vigun05g046000.1.p
	Glyma.16G140700.1.p	Medtr7g062750.1	Phvul.011G123500.1.p	gi|1044593862|ref|XP_017434356.1|	XP_014516728.1	Vigun05g048600.1.p
	Glyma.16G144000.1.p	Medtr7g062770.1	Phvul.011G166400.1.p	gi|1044593995|ref|XP_017434425.1|	XP_014516729.1	Vigun05g048800.1.p
	Glyma.16G144000.2.p	Medtr7g062890.1	Phvul.011G167800.1.p	gi|1044597545|ref|XP_017436336.1|	XP_014520139.1	Vigun05g048800.3.p
	Glyma.16G144000.3.p	Medtr7g062920.1	Phvul.011G182300.1.p	gi|1044597547|ref|XP_017436337.1|	XP_014491889.1	Vigun05g049100.1.p
	Glyma.16G144000.4.p	Medtr7g062940.1	Phvul.011G185500.1.p	gi|1044598252|ref|XP_017436718.1|	XP_014494023.1	Vigun05g052100.1.p
	Glyma.16G201500.1.p	Medtr7g062950.1	Phvul.001G095500.1.p	gi|1044598254|ref|XP_017436719.1|	XP_014494024.1	Vigun05g052100.2.p
	Glyma.17G003100.1.p	Medtr7g062990.1	Phvul.002G025500.1.p	gi|1044598256|ref|XP_017436720.1|	XP_014494164.1	Vigun05g083600.2.p
	Glyma.17G040000.1.p	Medtr7g063010.1	Phvul.002G025700.1.p	gi|1044598258|ref|XP_017436721.1|	XP_014494245.1	Vigun05g083600.3.p
	Glyma.17G055900.1.p	Medtr7g063030.1	Phvul.003G063700.1.p	gi|1044598707|ref|XP_017436967.1|	XP_014494384.1	Vigun05g083600.4.p
	Glyma.17G055900.2.p	Medtr7g115740.1	Phvul.005G165900.1.p	gi|1044598709|ref|XP_017436968.1|	XP_014494385.1	Vigun05g083600.5.p
	Glyma.17G117800.1.p	Medtr7g115740.2	Phvul.005G165900.2.p	gi|1044598711|ref|XP_017436969.1|	XP_014496390.1	Vigun05g083600.6.p
	Glyma.17G211700.1.p	Medtr8g067720.1	Phvul.007G280200.1.p	gi|1044599160|ref|XP_017437213.1|	XP_014496391.1	Vigun05g083800.1.p
	Glyma.17G214100.3.p	Medtr8g067930.1	Phvul.008G056800.1.p	gi|1044599162|ref|XP_017437214.1|	XP_014496775.1	Vigun05g083800.2.p
	Glyma.17G214100.4.p	Medtr0049s0070.1	Phvul.008G058800.1.p	gi|1044599164|ref|XP_017437215.1|	XP_014497795.1	Vigun05g084300.1.p
	Glyma.17G214400.2.p	Medtr0365s0020.1	Phvul.008G211200.1.p	gi|1044599168|ref|XP_017437217.1|	XP_014497920.1	Vigun05g084300.2.p
	Glyma.17G214400.3.p	Medtr0365s0030.1	Phvul.008G212500.1.p	gi|1044599172|ref|XP_017437219.1|	XP_014498298.1	Vigun05g086000.1.p
	Glyma.17G214600.2.p	Medtr0400s0030.1	Phvul.010G145100.1.p	gi|1044599245|ref|XP_017437259.1|	XP_014498481.1	Vigun05g095200.1.p
	Glyma.17G214600.3.p	Medtr0400s0040.1	Phvul.001G174500.1.p	gi|1044526290|ref|XP_017407597.1|	XP_014499508.1	Vigun05g095200.2.p
	Glyma.17G214600.4.p	Medtr0491s0030.1	Phvul.001G174500.2.p	gi|1044526292|ref|XP_017407598.1|	XP_014499512.1	Vigun05g102800.1.p
	Glyma.17G214600.5.p	Medtr1g009270.1	Phvul.002G177200.1.p	gi|1044558845|ref|XP_017415595.1|	XP_014499704.1	Vigun05g104300.1.p
	Glyma.17G214600.6.p	Medtr1g022265.1	Phvul.002G242600.1.p	gi|1044560464|ref|XP_017416419.1|	XP_014500547.1	Vigun05g104500.1.p
	Glyma.17G214600.7.p	Medtr1g028890.1	Phvul.002G242600.2.p	gi|1044560948|ref|XP_017416685.1|	XP_014506630.1	Vigun05g125400.1.p
	Glyma.17G214800.1.p	Medtr1g028890.2	Phvul.003G038700.1.p	gi|1044577559|ref|XP_017425539.1|	XP_014506923.1	Vigun05g155700.1.p
	Glyma.17G214900.2.p	Medtr1g029930.1	Phvul.003G038800.1.p	gi|1044579756|ref|XP_017426749.1|	XP_014507238.1	Vigun05g179500.1.p
	Glyma.17G214900.3.p	Medtr1g033000.1	Phvul.003G188000.1.p	gi|1044584418|ref|XP_017429285.1|	XP_014511529.1	Vigun05g179500.2.p
	Glyma.17G215900.2.p	Medtr1g033010.1	Phvul.004G038800.1.p	gi|1044584420|ref|XP_017429286.1|	XP_014511843.1	Vigun05g180400.1.p
	Glyma.18G107600.1.p	Medtr1g038890.1	Phvul.004G039200.1.p	gi|1044586465|ref|XP_017430370.1|	XP_014512966.1	Vigun05g180400.2.p
	Glyma.18G107600.2.p	Medtr1g039220.1	Phvul.004G039400.1.p	gi|1044525017|ref|XP_017406904.1|	XP_014514845.1	Vigun05g180800.1.p
	Glyma.18G107600.3.p	Medtr1g039310.1	Phvul.004G039600.1.p	gi|1044525403|ref|XP_017407113.1|	XP_014514846.1	Vigun05g191100.1.p
	Glyma.18G110400.1.p	Medtr1g040525.1	Phvul.004G039700.1.p	gi|1044536278|ref|XP_017419735.1|	XP_014516751.1	Vigun05g212400.1.p
	Glyma.18G137600.1.p	Medtr1g040545.1	Phvul.004G039800.1.p	gi|1044539546|ref|XP_017436398.1|	XP_014517257.1	Vigun05g232400.2.p
	Glyma.18G137600.2.p	Medtr1g040555.1	Phvul.004G039900.1.p	gi|1044539550|ref|XP_017436420.1|	XP_014517744.1	Vigun05g278100.1.p
	Glyma.18G137600.3.p	Medtr1g040615.1	Phvul.004G040000.1.p	gi|1044540570|ref|XP_017441040.1|	XP_014518770.1	Vigun05g278200.1.p
	Glyma.18G137600.4.p	Medtr1g052425.1	Phvul.004G040300.2.p	gi|1044540572|ref|XP_017441045.1|	XP_014518809.1	Vigun05g278300.1.p
	Glyma.18G138700.1.p	Medtr1g061590.1	Phvul.004G109500.1.p	gi|1044540574|ref|XP_017441050.1|	XP_014521799.1	Vigun05g278900.1.p
	Glyma.18G142100.1.p	Medtr1g066950.1	Phvul.005G078400.1.p	gi|1044540576|ref|XP_017441053.1|	XP_014522258.1	Vigun05g278900.2.p
	Glyma.18G198200.1.p	Medtr1g069470.1	Phvul.005G078400.2.p	gi|1044540578|ref|XP_017441055.1|	XP_014523047.1	Vigun05g279100.1.p
	Glyma.18G237100.1.p	Medtr1g079520.1	Phvul.005G078500.1.p	gi|1044542849|ref|XP_017412156.1|	XP_014523048.1	Vigun05g300900.1.p
	Glyma.18G258200.1.p	Medtr1g080440.1	Phvul.005G079733.1.p	gi|1044543375|ref|XP_017437656.1|	XP_014523050.1	Vigun05g302600.1.p
	Glyma.18G275700.1.p	Medtr1g084790.1	Phvul.005G079733.2.p	gi|1044544209|ref|XP_017438118.1|	XP_014523051.1	Vigun06g030400.1.p
	Glyma.18G280200.1.p	Medtr1g088930.1	Phvul.005G079733.3.p	gi|1044544717|ref|XP_017438435.1|	XP_014490068.1	Vigun06g089400.1.p
	Glyma.18G280200.2.p	Medtr1g088940.1	Phvul.005G079733.4.p	gi|1044544719|ref|XP_017438436.1|	XP_014491057.1	Vigun06g139600.1.p
	Glyma.18G282100.1.p	Medtr1g090520.1	Phvul.005G085600.1.p	gi|1044546916|ref|XP_017439616.1|	XP_014494346.1	Vigun06g144600.1.p
	Glyma.19G010700.1.p	Medtr1g096270.1	Phvul.005G085600.2.p	gi|1044547317|ref|XP_017439825.1|	XP_014494347.1	Vigun06g158000.1.p
	Glyma.19G024100.1.p	Medtr1g097160.1	Phvul.005G162300.1.p	gi|1044547852|ref|XP_017440111.1|	XP_014494348.1	Vigun06g189200.1.p
	Glyma.19G036600.1.p	Medtr1g097580.1	Phvul.005G162600.1.p	gi|1044549223|ref|XP_017440846.1|	XP_014494349.1	Vigun06g189200.2.p
	Glyma.19G036600.2.p	Medtr1g100787.1	Phvul.005G163000.1.p	gi|1044558979|ref|XP_017415656.1|	XP_014494350.1	Vigun06g189200.3.p
	Glyma.19G040400.1.p	Medtr1g107460.1	Phvul.005G163800.10.p	gi|1044558981|ref|XP_017415657.1|	XP_014494798.1	Vigun06g189500.1.p
	Glyma.19G060800.1.p	Medtr1g109580.1	Phvul.005G163800.11.p	gi|1044558983|ref|XP_017415658.1|	XP_014495167.1	Vigun06g190000.1.p
	Glyma.19G064600.1.p	Medtr1g110280.1	Phvul.005G163800.12.p	gi|1044560330|ref|XP_017416353.1|	XP_014495873.1	Vigun06g190000.2.p
	Glyma.19G079500.1.p	Medtr2g005810.1	Phvul.005G163800.13.p	gi|1044560386|ref|XP_017416377.1|	XP_014496184.1	Vigun06g190000.3.p
	Glyma.19G086900.1.p	Medtr2g008360.1	Phvul.005G163800.2.p	gi|1044562830|ref|XP_017417673.1|	XP_014496186.1	Vigun06g190000.4.p
	Glyma.19G092000.1.p	Medtr2g008370.1	Phvul.005G163800.3.p	gi|1044563863|ref|XP_017418204.1|	XP_014497488.1	Vigun06g195800.1.p
	Glyma.19G104600.1.p	Medtr2g008390.1	Phvul.005G163800.4.p	gi|1044563865|ref|XP_017418205.1|	XP_014498358.1	Vigun06g195800.2.p
	Glyma.19G104600.2.p	Medtr2g008400.1	Phvul.005G163800.5.p	gi|1044564297|ref|XP_017418424.1|	XP_014498359.1	Vigun06g197600.1.p
	Glyma.19G104600.3.p	Medtr2g014560.1	Phvul.005G163800.6.p	gi|1044565700|ref|XP_017419146.1|	XP_014498360.1	Vigun06g214300.1.p
	Glyma.19G166100.3.p	Medtr2g016320.1	Phvul.005G163800.7.p	gi|1044566446|ref|XP_017419533.1|	XP_014498889.1	Vigun06g214300.2.p
	Glyma.19G170500.1.p	Medtr2g016360.1	Phvul.005G163800.8.p	gi|1044566448|ref|XP_017419534.1|	XP_014498890.1	Vigun06g225500.1.p
	Glyma.20G093200.1.p	Medtr2g016500.1	Phvul.005G163800.9.p	gi|1044574213|ref|XP_017423751.1|	XP_014499061.1	Vigun07g014200.1.p
	Glyma.20G118700.1.p	Medtr2g028580.1	Phvul.005G164100.1.p	gi|1044574259|ref|XP_017423777.1|	XP_014500063.1	Vigun07g032800.1.p
	Glyma.20G119000.1.p	Medtr2g029010.1	Phvul.005G164200.1.p	gi|1044574273|ref|XP_017423784.1|	XP_014500065.1	Vigun07g039800.1.p
	Glyma.20G119300.1.p	Medtr2g030380.2	Phvul.006G127900.1.p	gi|1044574275|ref|XP_017423786.1|	XP_014500066.1	Vigun07g039900.1.p
	Glyma.20G139600.2.p	Medtr2g030380.3	Phvul.006G170500.1.p	gi|1044574277|ref|XP_017423787.1|	XP_014500297.1	Vigun07g040000.1.p
	Glyma.20G152800.1.p	Medtr2g042710.1	Phvul.006G170500.3.p	gi|1044574279|ref|XP_017423788.1|	XP_014500298.1	Vigun07g065700.1.p
	Glyma.20G169000.1.p	Medtr2g073520.1	Phvul.006G170500.5.p	gi|1044574281|ref|XP_017423789.1|	XP_014501148.1	Vigun07g068900.1.p
	Glyma.20G173000.2.p	Medtr2g073520.3	Phvul.007G074000.1.p	gi|1044574283|ref|XP_017423790.1|	XP_014501149.1	Vigun07g068900.2.p
	Glyma.20G232100.1.p	Medtr2g073560.1	Phvul.007G074000.2.p	gi|1044574653|ref|XP_017423991.1|	XP_014501150.1	Vigun07g090200.1.p
	Glyma.01G240900.2.p	Medtr2g073600.1	Phvul.007G163000.1.p	gi|1044576110|ref|XP_017424767.1|	XP_014501151.1	Vigun07g157400.1.p
	Glyma.05G005100.1.p	Medtr2g073640.1	Phvul.008G000200.2.p	gi|1044577494|ref|XP_017425504.1|	XP_014501152.1	Vigun07g168500.1.p
	Glyma.06G312000.1.p	Medtr2g074840.1	Phvul.008G030200.1.p	gi|1044579004|ref|XP_017426335.1|	XP_014501678.1	Vigun07g187600.1.p
	Glyma.06G312000.2.p	Medtr2g074840.2	Phvul.008G030400.1.p	gi|1044579006|ref|XP_017426336.1|	XP_014502690.1	Vigun07g209900.1.p
	Glyma.11G002800.1.p	Medtr2g075010.1	Phvul.008G030700.1.p	gi|1044584677|ref|XP_017429425.1|	XP_014502834.1	Vigun07g212300.1.p
	Glyma.11G204800.4.p	Medtr2g075250.1	Phvul.008G030800.1.p	gi|1044591155|ref|XP_017432918.1|	XP_014503164.1	Vigun07g256900.1.p
	Glyma.11G204800.7.p	Medtr2g078810.1	Phvul.008G081000.1.p	gi|1044592180|ref|XP_017433464.1|	XP_014503297.1	Vigun07g265700.1.p
	Glyma.11G206100.1.p	Medtr2g087230.1	Phvul.008G082400.1.p	gi|1044594553|ref|XP_017434748.1|	XP_014504042.1	Vigun07g268000.1.p
	Glyma.11G206100.10.p	Medtr2g090710.1	Phvul.010G143100.4.p	gi|1044598314|ref|XP_017436751.1|	XP_014504127.1	Vigun08g015600.1.p
	Glyma.11G206100.11.p	Medtr2g100450.1	Phvul.011G069600.1.p	gi|1044598316|ref|XP_017436752.1|	XP_014504562.1	Vigun08g085200.1.p
	Glyma.11G206100.2.p	Medtr2g100450.3	Phvul.011G148700.1.p	gi|1044522798|ref|XP_017405697.1|	XP_014504616.1	Vigun08g086900.1.p
	Glyma.11G206100.5.p	Medtr2g100550.1	Phvul.011G169300.1.p	gi|1044527260|ref|XP_017408125.1|	XP_014504617.1	Vigun08g090600.1.p
	Glyma.11G206100.6.p	Medtr2g105680.1	Phvul.L003081.1.p	gi|1044528216|ref|XP_017408644.1|	XP_014505760.1	Vigun08g090600.2.p
	Glyma.11G206100.7.p	Medtr2g437730.1	Phvul.001G047100.1.p	gi|1044529705|ref|XP_017409446.1|	XP_014508692.1	Vigun08g090700.1.p
	Glyma.18G219200.1.p	Medtr2g449790.1	Phvul.001G047100.2.p	gi|1044530466|ref|XP_017409859.1|	XP_014509761.1	Vigun08g122600.2.p
	Glyma.20G137400.1.p	Medtr3g062570.1	Phvul.001G068500.1.p	gi|1044531049|ref|XP_017410178.1|	XP_014510007.1	Vigun08g136100.2.p
	Glyma.20G138700.1.p	Medtr3g062590.1	Phvul.001G069232.1.p	gi|1044531051|ref|XP_017410179.1|	XP_014510056.1	Vigun08g136100.4.p
	Glyma.20G140200.1.p	Medtr3g062590.2	Phvul.001G069264.1.p	gi|1044531053|ref|XP_017410181.1|	XP_014510057.1	Vigun08g136100.5.p
	Glyma.20G140500.1.p	Medtr3g070220.1	Phvul.001G069600.1.p	gi|1044531055|ref|XP_017410182.1|	XP_014510412.1	Vigun08g144000.1.p
	Glyma.03G261900.1.p	Medtr3g071480.1	Phvul.001G070000.1.p	gi|1044531057|ref|XP_017410183.1|	XP_014511990.1	Vigun08g158400.1.p
	Glyma.03G261900.3.p	Medtr3g075440.1	Phvul.001G071100.1.p	gi|1044532997|ref|XP_017411257.1|	XP_014512822.1	Vigun08g158500.1.p
	Glyma.05G237100.1.p	Medtr3g078250.1	Phvul.001G071200.1.p	gi|1044535280|ref|XP_017412534.1|	XP_014513045.1	Vigun08g158700.1.p
	Glyma.07G094700.1.p	Medtr3g084510.1	Phvul.001G071300.1.p	gi|1044535754|ref|XP_017415415.1|	XP_014513342.1	Vigun08g158900.1.p
	Glyma.08G044200.1.p	Medtr3g087060.2	Phvul.001G071401.1.p	gi|1044539528|ref|XP_017436294.1|	XP_014513345.1	Vigun08g159100.1.p
	Glyma.08G094400.2.p	Medtr3g087060.3	Phvul.001G146900.1.p	gi|1044542061|ref|XP_017410126.1|	XP_014514800.1	Vigun08g159200.1.p
	Glyma.08G094400.3.p	Medtr3g090480.1	Phvul.001G214000.1.p	gi|1044542063|ref|XP_017410132.1|	XP_014516329.1	Vigun08g159400.1.p
	Glyma.09G027500.1.p	Medtr3g090660.1	Phvul.001G214000.2.p	gi|1044543859|ref|XP_017437908.1|	XP_014516330.1	Vigun08g159500.1.p
	Glyma.09G181600.1.p	Medtr3g090660.2	Phvul.001G214000.3.p	gi|1044552814|ref|XP_017412395.1|	XP_014516635.1	Vigun08g159600.1.p
	Glyma.10G271200.2.p	Medtr3g092420.1	Phvul.001G214000.4.p	gi|1044552816|ref|XP_017412396.1|	XP_014516636.1	Vigun08g159700.1.p
	Glyma.10G271200.3.p	Medtr3g093710.1	Phvul.001G243800.1.p	gi|1044552818|ref|XP_017412397.1|	XP_014516637.1	Vigun08g178300.1.p
	Glyma.10G271600.1.p	Medtr3g093710.2	Phvul.002G023400.1.p	gi|1044554275|ref|XP_017413216.1|	XP_014516638.1	Vigun08g178300.2.p
	Glyma.14G118800.1.p	Medtr3g093710.3	Phvul.002G059500.1.p	gi|1044554277|ref|XP_017413217.1|	XP_014516639.1	Vigun08g186400.1.p
	Glyma.18G294400.3.p	Medtr3g093710.4	Phvul.002G117600.2.p	gi|1044554279|ref|XP_017413218.1|	XP_014516640.1	Vigun08g195700.1.p
	Glyma.19G073200.3.p	Medtr3g093930.1	Phvul.002G201400.1.p	gi|1044554285|ref|XP_017413222.1|	XP_014516641.1	Vigun08g212500.1.p
	Glyma.19G261000.1.p	Medtr3g094710.1	Phvul.003G027600.1.p	gi|1044554287|ref|XP_017413223.1|	XP_014517302.1	Vigun09g002600.1.p
	Glyma.09G072500.1.p	Medtr3g095100.1	Phvul.003G030000.2.p	gi|1044554289|ref|XP_017413224.1|	XP_014517403.1	Vigun09g002600.2.p
	Glyma.15G181400.1.p	Medtr3g102180.1	Phvul.003G068400.1.p	gi|1044557517|ref|XP_017414911.1|	XP_014517532.1	Vigun09g018000.1.p
	Glyma.01G182400.1.p	Medtr3g109820.1	Phvul.003G090000.1.p	gi|1044558398|ref|XP_017415367.1|	XP_014519324.1	Vigun09g039900.1.p
	Glyma.01G182400.2.p	Medtr3g110860.1	Phvul.003G090000.2.p	gi|1044561703|ref|XP_017417091.1|	XP_014520474.1	Vigun09g055100.1.p
	Glyma.04G244000.1.p	Medtr3g110860.2	Phvul.003G241400.1.p	gi|1044563908|ref|XP_017418226.1|	XP_014521887.1	Vigun09g067100.1.p
	Glyma.06G119300.1.p	Medtr3g113140.1	Phvul.004G154900.1.p	gi|1044564254|ref|XP_017418400.1|	XP_014522320.1	Vigun09g078800.1.p
	Glyma.13G035800.1.p	Medtr3g116640.1	Phvul.004G155000.1.p	gi|1044565264|ref|XP_017418915.1|	XP_014522660.1	Vigun09g078800.3.p
	Glyma.13G035900.1.p	Medtr3g116640.2	Phvul.004G155300.1.p	gi|1044565266|ref|XP_017418916.1|	XP_014523141.1	Vigun09g096400.1.p
	Glyma.14G157600.1.p	Medtr3g437630.1	Phvul.004G155400.2.p	gi|1044565400|ref|XP_017418989.1|	XP_014523251.1	Vigun09g101400.1.p
	Glyma.14G157700.1.p	Medtr3g449390.1	Phvul.004G155500.1.p	gi|1044566571|ref|XP_017419599.1|	XP_014523580.1	Vigun09g101400.2.p
	Glyma.14G158300.1.p	Medtr4g014350.1	Phvul.005G120300.1.p	gi|1044567587|ref|XP_017420133.1|	XP_014491809.1	Vigun09g128000.1.p
	Glyma.14G158600.1.p	Medtr4g028090.1	Phvul.005G133700.1.p	gi|1044567711|ref|XP_017420204.1|	XP_014491813.1	Vigun09g130100.1.p
	Glyma.02G257300.1.p	Medtr4g036505.1	Phvul.005G135500.1.p	gi|1044569460|ref|XP_017421180.1|	XP_014491824.1	Vigun09g133300.1.p
	Glyma.11G087200.1.p	Medtr4g036575.1	Phvul.005G135500.2.p	gi|1044570153|ref|XP_017421548.1|	XP_014491829.1	Vigun09g133300.2.p
	Glyma.11G174800.1.p	Medtr4g037015.1	Phvul.005G135500.3.p	gi|1044570155|ref|XP_017421549.1|	XP_014491834.1	Vigun09g134700.1.p
	Glyma.11G230600.1.p	Medtr4g037720.1	Phvul.005G153100.1.p	gi|1044570157|ref|XP_017421550.1|	XP_014491835.1	Vigun09g134700.2.p
	Glyma.12G002400.1.p	Medtr4g044393.1	Phvul.005G159200.1.p	gi|1044570159|ref|XP_017421551.1|	XP_014491837.1	Vigun09g134700.3.p
	Glyma.13G344400.1.p	Medtr4g046113.1	Phvul.005G159200.2.p	gi|1044570161|ref|XP_017421552.1|	XP_014492134.1	Vigun09g134700.4.p
	Glyma.14G059100.1.p	Medtr4g046113.2	Phvul.005G159200.3.p	gi|1044570163|ref|XP_017421553.1|	XP_014492136.1	Vigun09g142300.1.p
	Glyma.15G206400.1.p	Medtr4g065087.1	Phvul.005G181000.1.p	gi|1044570165|ref|XP_017421554.1|	XP_014495523.1	Vigun09g142500.1.p
	Glyma.16G111800.1.p	Medtr4g088320.1	Phvul.005G181000.2.p	gi|1044570167|ref|XP_017421555.1|	XP_014496772.1	Vigun09g142700.1.p
	Glyma.18G026700.1.p	Medtr4g094610.1	Phvul.005G181000.3.p	gi|1044571610|ref|XP_017422320.1|	XP_014497026.1	Vigun09g154000.1.p
	Glyma.18G062500.1.p	Medtr4g094790.1	Phvul.005G181000.4.p	gi|1044572929|ref|XP_017423027.1|	XP_014499439.1	Vigun09g154600.1.p
	Glyma.01G117900.10.p	Medtr4g094958.1	Phvul.006G006700.1.p	gi|1044573350|ref|XP_017423256.1|	XP_014506148.1	Vigun09g187800.1.p
	Glyma.01G117900.13.p	Medtr4g105370.1	Phvul.006G108300.1.p	gi|1044574846|ref|XP_017424095.1|	XP_014510522.1	Vigun09g189800.1.p
	Glyma.01G117900.16.p	Medtr4g107620.1	Phvul.006G133200.1.p	gi|1044574848|ref|XP_017424096.1|	XP_014510523.1	Vigun09g191400.1.p
	Glyma.01G117900.18.p	Medtr4g109170.1	Phvul.006G133400.1.p	gi|1044574850|ref|XP_017424097.1|	XP_014511951.1	Vigun09g199300.1.p
	Glyma.01G117900.19.p	Medtr4g113100.1	Phvul.006G146400.1.p	gi|1044574852|ref|XP_017424099.1|	XP_014511952.1	Vigun09g235900.1.p
	Glyma.01G117900.2.p	Medtr4g124990.1	Phvul.006G189800.1.p	gi|1044574854|ref|XP_017424100.1|	XP_014511953.1	Vigun09g265300.1.p
	Glyma.01G117900.20.p	Medtr4g130210.1	Phvul.006G215500.1.p	gi|1044575209|ref|XP_017424292.1|	XP_014511954.1	Vigun10g042400.1.p
	Glyma.01G117900.3.p	Medtr4g130920.1	Phvul.007G030000.1.p	gi|1044575211|ref|XP_017424293.1|	XP_014511955.1	Vigun10g042900.1.p
	Glyma.01G117900.4.p	Medtr5g009660.1	Phvul.007G030300.1.p	gi|1044575213|ref|XP_017424294.1|	XP_014511956.1	Vigun10g099000.1.p
	Glyma.01G117900.5.p	Medtr5g011410.1	Phvul.007G031000.1.p	gi|1044575215|ref|XP_017424295.1|	XP_014511963.1	Vigun10g110100.1.p
	Glyma.01G117900.8.p	Medtr5g011840.1	Phvul.007G031100.1.p	gi|1044575217|ref|XP_017424296.1|	XP_014512474.1	Vigun10g110100.2.p
	Glyma.01G117900.9.p	Medtr5g011840.2	Phvul.007G154500.1.p	gi|1044575219|ref|XP_017424297.1|	XP_014513304.1	Vigun10g110500.1.p
	Glyma.02G075600.1.p	Medtr5g014720.1	Phvul.007G168100.1.p	gi|1044575221|ref|XP_017424298.1|	XP_014513305.1	Vigun10g110800.1.p
	Glyma.02G182200.1.p	Medtr5g019070.1	Phvul.007G213400.1.p	gi|1044578688|ref|XP_017426149.1|	XP_014513306.1	Vigun10g156000.1.p
	Glyma.03G002700.1.p	Medtr5g021670.1	Phvul.007G220700.1.p	gi|1044578690|ref|XP_017426150.1|	XP_014513309.1	Vigun10g177200.1.p
	Glyma.03G002900.1.p	Medtr5g025840.1	Phvul.007G252500.1.p	gi|1044581927|ref|XP_017427910.1|	XP_014513323.1	Vigun10g199700.1.p
	Glyma.03G003000.1.p	Medtr5g025850.1	Phvul.007G268200.1.p	gi|1044582884|ref|XP_017428408.1|	XP_014513324.1	Vigun11g038700.1.p
	Glyma.03G054900.2.p	Medtr5g025930.1	Phvul.008G019200.1.p	gi|1044582894|ref|XP_017428413.1|	XP_014513792.1	Vigun11g043200.1.p
	Glyma.03G090200.1.p	Medtr5g026000.1	Phvul.008G019200.2.p	gi|1044582902|ref|XP_017428418.1|	XP_014513793.1	Vigun11g043300.1.p
	Glyma.03G090500.1.p	Medtr5g026010.1	Phvul.008G106600.1.p	gi|1044582904|ref|XP_017428419.1|	XP_014513794.1	Vigun11g043300.2.p
	Glyma.03G138400.2.p	Medtr5g026510.1	Phvul.008G239800.1.p	gi|1044584066|ref|XP_017429099.1|	XP_014514537.1	Vigun11g045500.1.p
	Glyma.04G066700.1.p	Medtr5g026510.2	Phvul.008G239800.2.p	gi|1044584133|ref|XP_017429136.1|	XP_014517330.1	Vigun11g047400.1.p
	Glyma.04G139100.1.p	Medtr5g026760.1	Phvul.009G089500.1.p	gi|1044584358|ref|XP_017429253.1|	XP_014517331.1	Vigun11g099500.1.p
	Glyma.06G068100.1.p	Medtr5g030920.1	Phvul.009G089500.2.p	gi|1044584382|ref|XP_017429267.1|	XP_014517671.1	Vigun11g108800.1.p
	Glyma.06G255900.1.p	Medtr5g030920.2	Phvul.009G089500.3.p	gi|1044584384|ref|XP_017429268.1|	XP_014518253.1	Vigun11g108800.2.p
	Glyma.06G256400.1.p	Medtr5g033820.1	Phvul.009G089500.4.p	gi|1044585323|ref|XP_017429772.1|	XP_014519527.1	Vigun11g152300.1.p
	Glyma.06G256400.2.p	Medtr5g045910.1	Phvul.009G114400.1.p	gi|1044585556|ref|XP_017429898.1|	XP_014520724.1	Vigun11g190000.1.p
	Glyma.06G256400.3.p	Medtr5g055470.1	Phvul.009G180700.1.p	gi|1044586495|ref|XP_017430386.1|	XP_014521392.1	Vigun11g190000.2.p
	Glyma.06G256600.1.p	Medtr5g058090.1	Phvul.009G232100.1.p	gi|1044591730|ref|XP_017433221.1|	XP_014521393.1	Vigun11g190000.3.p
	Glyma.06G256600.2.p	Medtr5g068210.1	Phvul.009G232100.2.p	gi|1044591732|ref|XP_017433222.1|	XP_014521395.1	Vigun11g190000.4.p
	Glyma.06G256700.1.p	Medtr5g075650.1	Phvul.009G232100.4.p	gi|1044591734|ref|XP_017433223.1|	XP_014521396.1	Vigun11g219200.1.p
	Glyma.06G257000.1.p	Medtr5g075650.2	Phvul.009G232100.5.p	gi|1044591736|ref|XP_017433224.1|	XP_014521397.1	Vigun11g223600.1.p
	Glyma.06G257500.1.p	Medtr5g075650.3	Phvul.009G232100.6.p	gi|1044591738|ref|XP_017433225.1|	XP_014522709.1	Vigun01g067100.1.p
	Glyma.06G257700.1.p	Medtr5g077430.1	Phvul.009G232100.7.p	gi|1044591740|ref|XP_017433226.1|	XP_014522710.1	Vigun02g136300.1.p
	Glyma.06G258200.1.p	Medtr5g078080.1	Phvul.009G260900.1.p	gi|1044591742|ref|XP_017433227.1|	XP_014523217.1	Vigun03g232900.1.p
	Glyma.06G258200.2.p	Medtr5g082290.1	Phvul.010G035800.1.p	gi|1044591744|ref|XP_017433228.1|	XP_014494297.1	Vigun05g058700.1.p
	Glyma.06G258500.1.p	Medtr5g082420.1	Phvul.010G035800.2.p	gi|1044591746|ref|XP_017433229.1|	XP_014494299.1	Vigun05g280500.1.p
	Glyma.06G258500.2.p	Medtr5g082460.1	Phvul.010G138900.1.p	gi|1044595919|ref|XP_017435474.1|	XP_014494509.1	Vigun07g001200.1.p
	Glyma.06G258900.1.p	Medtr5g083910.1	Phvul.011G003100.1.p	gi|1044596248|ref|XP_017435649.1|	XP_014494610.1	Vigun08g018600.1.p
	Glyma.06G258900.2.p	Medtr5g087350.1	Phvul.011G081200.1.p	gi|1044596250|ref|XP_017435650.1|	XP_014494611.1	Vigun08g173900.1.p
	Glyma.06G261900.1.p	Medtr5g087780.1	Phvul.011G081800.1.p	gi|1044597019|ref|XP_017436053.1|	XP_014495309.1	Vigun08g175200.1.p
	Glyma.06G261900.4.p	Medtr5g090100.1	Phvul.011G176400.1.p	gi|1044598420|ref|XP_017436810.1|	XP_014495403.1	Vigun08g175200.2.p
	Glyma.06G262100.1.p	Medtr5g091950.1	Phvul.002G049400.2.p	gi|1044598422|ref|XP_017436811.1|	XP_014496928.1	Vigun10g179100.1.p
	Glyma.06G262300.1.p	Medtr6g015190.1	Phvul.002G049500.1.p	gi|1044599318|ref|XP_017437297.1|	XP_014498945.1	Vigun10g179100.2.p
	Glyma.06G262400.1.p	Medtr6g015265.1	Phvul.002G063600.2.p	gi|1044599320|ref|XP_017437298.1|	XP_014502560.1	Vigun01g156800.1.p
	Glyma.06G262600.1.p	Medtr6g015265.2	Phvul.002G063700.1.p	gi|1044524624|ref|XP_017406687.1|	XP_014502561.1	Vigun01g243500.1.p
	Glyma.06G262700.1.p	Medtr6g016495.1	Phvul.002G063700.2.p	gi|1044524737|ref|XP_017406750.1|	XP_014502648.1	Vigun02g044500.1.p
	Glyma.06G262700.2.p	Medtr6g016495.2	Phvul.002G063900.1.p	gi|1044528176|ref|XP_017408618.1|	XP_014502724.1	Vigun02g044700.1.p
	Glyma.06G300600.1.p	Medtr6g023390.1	Phvul.003G062600.1.p	gi|1044528178|ref|XP_017408619.1|	XP_014503161.1	Vigun02g044800.1.p
	Glyma.07G069000.1.p	Medtr6g027720.1	Phvul.003G062700.1.p	gi|1044534832|ref|XP_017434333.1|	XP_014503367.1	Vigun02g088500.1.p
	Glyma.07G080700.1.p	Medtr6g036870.1	Phvul.004G124900.1.p	gi|1044535276|ref|XP_017412515.1|	XP_014503375.1	Vigun03g094400.1.p
	Glyma.07G108200.1.p	Medtr6g060230.1	Phvul.004G124900.2.p	gi|1044544159|ref|XP_017438086.1|	XP_014503376.1	Vigun03g171700.1.p
	Glyma.07G108400.1.p	Medtr6g068970.1	Phvul.004G125200.1.p	gi|1044554243|ref|XP_017413198.1|	XP_014503878.1	Vigun03g282500.1.p
	Glyma.07G188800.1.p	Medtr6g088755.1	Phvul.005G014900.1.p	gi|1044554245|ref|XP_017413199.1|	XP_014504026.1	Vigun03g282600.1.p
	Glyma.07G188800.2.p	Medtr6g088785.1	Phvul.005G015100.1.p	gi|1044554247|ref|XP_017413200.1|	XP_014504295.1	Vigun03g338200.1.p
	Glyma.08G060800.1.p	Medtr6g088785.2	Phvul.006G006800.3.p	gi|1044554249|ref|XP_017413201.1|	XP_014504460.1	Vigun04g061600.1.p
	Glyma.08G061000.1.p	Medtr6g088790.1	Phvul.006G084500.1.p	gi|1044554253|ref|XP_017413203.1|	XP_014506427.1	Vigun04g062100.1.p
	Glyma.08G061000.2.p	Medtr6g090615.1	Phvul.006G084600.1.p	gi|1044554255|ref|XP_017413205.1|	XP_014506794.1	Vigun04g062300.1.p
	Glyma.08G125800.1.p	Medtr6g093050.1	Phvul.006G084800.1.p	gi|1044554527|ref|XP_017413359.1|	XP_014508105.1	Vigun04g062400.1.p
	Glyma.08G236900.1.p	Medtr6g470960.1	Phvul.006G084900.3.p	gi|1044554529|ref|XP_017413360.1|	XP_014512738.1	Vigun04g062700.1.p
	Glyma.08G307300.1.p	Medtr7g007550.1	Phvul.007G048500.1.p	gi|1044554702|ref|XP_017413457.1|	XP_014513340.1	Vigun04g150000.1.p
	Glyma.08G307400.1.p	Medtr7g007560.1	Phvul.007G048600.1.p	gi|1044555165|ref|XP_017413705.1|	XP_014513341.1	Vigun05g030800.1.p
	Glyma.08G352100.1.p	Medtr7g007620.1	Phvul.007G048700.1.p	gi|1044556130|ref|XP_017414212.1|	XP_014520899.1	Vigun05g031300.1.p
	Glyma.08G352100.2.p	Medtr7g009940.1	Phvul.007G048800.1.p	gi|1044556134|ref|XP_017414214.1|	XP_014521802.1	Vigun05g084700.1.p
	Glyma.08G352200.1.p	Medtr7g009970.1	Phvul.007G048900.1.p	gi|1044556136|ref|XP_017414215.1|	XP_014521803.1	Vigun05g085900.1.p
	Glyma.08G352200.2.p	Medtr7g010000.1	Phvul.007G049000.1.p	gi|1044556138|ref|XP_017414216.1|		Vigun05g179800.1.p
	Glyma.08G352300.1.p	Medtr7g013680.1	Phvul.007G049000.2.p	gi|1044556140|ref|XP_017414217.1|		Vigun05g179800.2.p
	Glyma.08G354900.1.p	Medtr7g018200.1	Phvul.007G049100.1.p	gi|1044557099|ref|XP_017414693.1|		Vigun05g179800.3.p
	Glyma.08G355000.1.p	Medtr7g018200.2	Phvul.007G049400.1.p	gi|1044557804|ref|XP_017415061.1|		Vigun05g179900.1.p
	Glyma.08G355100.1.p	Medtr7g021570.1	Phvul.007G049500.1.p	gi|1044558928|ref|XP_017415630.1|		Vigun05g179900.2.p
	Glyma.08G355200.1.p	Medtr7g021570.2	Phvul.007G049600.1.p	gi|1044560570|ref|XP_017416477.1|		Vigun05g179900.3.p
	Glyma.09G003100.1.p	Medtr7g028432.1	Phvul.007G050200.1.p	gi|1044562737|ref|XP_017417625.1|		Vigun05g180500.1.p
	Glyma.09G099100.1.p	Medtr7g030070.1	Phvul.007G050300.1.p	gi|1044581578|ref|XP_017427720.1|		Vigun05g180600.1.p
	Glyma.09G099100.2.p	Medtr7g031470.1	Phvul.007G050400.1.p	gi|1044581580|ref|XP_017427722.1|		Vigun05g180600.2.p
	Glyma.09G099200.1.p	Medtr7g038690.1	Phvul.007G050500.1.p	gi|1044581582|ref|XP_017427723.1|		Vigun05g198200.1.p
	Glyma.10G100600.1.p	Medtr7g038690.2	Phvul.007G050600.1.p	gi|1044588939|ref|XP_017431695.1|		Vigun05g253900.1.p
	Glyma.10G228900.1.p	Medtr7g045710.1	Phvul.007G050700.1.p	gi|1044589065|ref|XP_017431769.1|		Vigun05g278000.1.p
	Glyma.11G036700.1.p	Medtr7g050990.1	Phvul.007G051000.1.p	gi|1044589069|ref|XP_017431771.1|		Vigun05g278400.1.p
	Glyma.11G152200.1.p	Medtr7g051040.1	Phvul.007G051100.1.p	gi|1044590457|ref|XP_017432560.1|		Vigun05g278600.1.p
	Glyma.12G104100.1.p	Medtr7g057170.1	Phvul.007G051200.1.p	gi|1044590515|ref|XP_017432592.1|		Vigun05g278700.1.p
	Glyma.12G140200.1.p	Medtr7g057170.2	Phvul.007G051300.1.p	gi|1044590688|ref|XP_017432684.1|		Vigun05g278800.1.p
	Glyma.12G140300.1.p	Medtr7g059225.1	Phvul.007G051500.1.p	gi|1044590698|ref|XP_017432690.1|		Vigun06g139800.1.p
	Glyma.12G142200.1.p	Medtr7g070200.1	Phvul.007G052500.1.p	gi|1044590728|ref|XP_017432703.1|		Vigun06g185100.1.p
	Glyma.12G142200.4.p	Medtr7g073710.1	Phvul.008G058600.1.p	gi|1044590730|ref|XP_017432704.1|		Vigun06g185100.2.p
	Glyma.12G142200.5.p	Medtr7g074010.1	Phvul.008G058600.2.p	gi|1044591486|ref|XP_017433091.1|		Vigun07g079100.1.p
	Glyma.12G142300.1.p	Medtr7g081410.1	Phvul.008G058600.3.p	gi|1044591490|ref|XP_017433093.1|		Vigun07g156100.1.p
	Glyma.12G142400.1.p	Medtr7g081410.2	Phvul.008G058600.4.p	gi|1044591492|ref|XP_017433094.1|		Vigun07g222700.1.p
	Glyma.12G142800.1.p	Medtr7g081480.1	Phvul.008G058600.5.p	gi|1044593967|ref|XP_017434410.1|		Vigun07g222700.2.p
	Glyma.12G143200.1.p	Medtr7g081570.1	Phvul.008G058600.6.p	gi|1044594046|ref|XP_017434454.1|		Vigun07g222700.3.p
	Glyma.12G143200.2.p	Medtr7g081780.1	Phvul.008G058600.7.p	gi|1044594457|ref|XP_017434696.1|		Vigun07g222700.4.p
	Glyma.12G143900.1.p	Medtr7g082110.1	Phvul.008G058700.1.p	gi|1044595218|ref|XP_017435106.1|		Vigun10g049200.1.p
	Glyma.12G143900.2.p	Medtr7g082280.1	Phvul.008G058700.2.p	gi|1044596611|ref|XP_017435841.1|		Vigun11g063400.1.p
	Glyma.12G144100.1.p	Medtr7g084220.1	Phvul.008G077800.1.p	gi|1044596640|ref|XP_017435856.1|		Vigun11g150300.1.p
	Glyma.12G144100.2.p	Medtr7g086420.1	Phvul.008G156400.1.p	gi|1044596882|ref|XP_017435984.1|		Vigun11g150300.2.p
	Glyma.12G144400.1.p	Medtr7g086420.2	Phvul.008G156400.2.p	gi|1044596909|ref|XP_017435999.1|		Vigun01g128800.1.p
	Glyma.12G144400.2.p	Medtr7g086420.3	Phvul.011G193300.1.p	gi|1044596958|ref|XP_017436022.1|		Vigun01g129000.1.p
	Glyma.12G144400.5.p	Medtr7g086420.4	Phvul.011G193300.2.p	gi|1044521847|ref|XP_017442828.1|		Vigun01g198100.1.p
	Glyma.12G144400.6.p	Medtr7g091680.1	Phvul.011G194401.1.p	gi|1044528727|ref|XP_017408926.1|		Vigun01g198100.2.p
	Glyma.12G144400.7.p	Medtr7g092910.1	Phvul.011G194401.2.p	gi|1044528991|ref|XP_017409066.1|		Vigun01g198100.3.p
	Glyma.12G144500.1.p	Medtr7g096980.1	Phvul.011G194600.1.p	gi|1044528993|ref|XP_017409067.1|		Vigun02g034700.1.p
	Glyma.12G144500.3.p	Medtr7g106210.1	Phvul.011G194700.1.p	gi|1044528995|ref|XP_017409068.1|		Vigun02g067400.1.p
	Glyma.12G145300.1.p	Medtr7g407090.1	Phvul.011G196200.1.p	gi|1044530337|ref|XP_017409789.1|		Vigun02g080500.1.p
	Glyma.12G145400.1.p	Medtr7g407130.1	Phvul.001G047900.1.p	gi|1044530694|ref|XP_017409985.1|		Vigun02g138500.1.p
	Glyma.12G198000.1.p	Medtr8g010180.1	Phvul.001G048050.1.p	gi|1044532526|ref|XP_017410998.1|		Vigun02g138500.2.p
	Glyma.12G198100.1.p	Medtr8g010180.2	Phvul.001G048200.1.p	gi|1044532544|ref|XP_017411008.1|		Vigun03g120300.1.p
	Glyma.12G198100.2.p	Medtr8g010180.3	Phvul.001G048600.1.p	gi|1044547265|ref|XP_017439797.1|		Vigun03g188100.1.p
	Glyma.12G198100.3.p	Medtr8g014690.1	Phvul.001G048800.1.p	gi|1044557515|ref|XP_017414910.1|		Vigun03g211800.1.p
	Glyma.12G198100.4.p	Medtr8g014690.2	Phvul.001G048900.1.p	gi|1044561022|ref|XP_017416727.1|		Vigun03g237300.1.p
	Glyma.12G198100.5.p	Medtr8g014700.1	Phvul.001G049000.1.p	gi|1044561509|ref|XP_017416989.1|		Vigun03g271100.1.p
	Glyma.12G198600.1.p	Medtr8g014700.2	Phvul.001G075600.1.p	gi|1044583531|ref|XP_017428794.1|		Vigun03g271100.3.p
	Glyma.12G198800.1.p	Medtr8g014700.3	Phvul.001G075800.2.p	gi|1044583537|ref|XP_017428797.1|		Vigun03g271100.4.p
	Glyma.12G240300.1.p	Medtr8g014730.1	Phvul.001G076200.1.p	gi|1044584374|ref|XP_017429261.1|		Vigun03g280400.1.p
	Glyma.13G166900.1.p	Medtr8g014760.1	Phvul.001G184100.1.p	gi|1044584400|ref|XP_017429276.1|		Vigun03g435500.1.p
	Glyma.13G248300.2.p	Medtr8g014760.2	Phvul.001G236600.1.p	gi|1044584717|ref|XP_017429447.1|		Vigun04g024400.1.p
	Glyma.13G248800.1.p	Medtr8g014760.4	Phvul.002G080400.1.p	gi|1044584719|ref|XP_017429448.1|		Vigun04g024900.1.p
	Glyma.13G248900.1.p	Medtr8g014930.1	Phvul.002G182500.1.p	gi|1044584837|ref|XP_017429508.1|		Vigun04g024900.2.p
	Glyma.13G249000.1.p	Medtr8g014930.2	Phvul.002G318200.1.p	gi|1044585922|ref|XP_017430081.1|		Vigun04g025000.1.p
	Glyma.13G249200.1.p	Medtr8g014930.3	Phvul.002G318300.1.p	gi|1044585924|ref|XP_017430082.1|		Vigun05g020600.1.p
	Glyma.13G249200.3.p	Medtr8g014930.4	Phvul.003G249300.1.p	gi|1044585926|ref|XP_017430083.1|		Vigun05g020600.2.p
	Glyma.13G249200.5.p	Medtr8g015010.1	Phvul.004G154800.1.p	gi|1044585928|ref|XP_017430084.1|		Vigun05g247100.1.p
	Glyma.13G249200.6.p	Medtr8g015040.1	Phvul.004G155600.1.p	gi|1044585930|ref|XP_017430085.1|		Vigun05g247100.2.p
	Glyma.13G249300.1.p	Medtr8g015150.1	Phvul.006G137300.1.p	gi|1044586018|ref|XP_017430131.1|		Vigun05g247100.3.p
	Glyma.13G249300.2.p	Medtr8g015150.2	Phvul.007G031100.2.p	gi|1044587966|ref|XP_017431169.1|		Vigun05g247100.4.p
	Glyma.13G249300.3.p	Medtr8g015150.4	Phvul.007G031300.1.p	gi|1044588148|ref|XP_017431268.1|		Vigun05g248800.1.p
	Glyma.13G283100.1.p	Medtr8g015190.1	Phvul.007G138200.1.p	gi|1044593926|ref|XP_017434389.1|		Vigun05g275300.1.p
	Glyma.13G283200.1.p	Medtr8g023560.1	Phvul.008G007900.1.p	gi|1044593928|ref|XP_017434390.1|		Vigun05g298100.1.p
	Glyma.13G283400.1.p	Medtr8g028110.1	Phvul.008G007900.2.p	gi|1044593930|ref|XP_017434391.1|		Vigun06g010700.1.p
	Glyma.13G303800.1.p	Medtr8g047210.1	Phvul.008G007900.3.p	gi|1044593971|ref|XP_017434413.1|		Vigun06g076600.1.p
	Glyma.13G303800.2.p	Medtr8g047220.1	Phvul.008G115500.1.p	gi|1044594002|ref|XP_017434427.1|		Vigun06g119200.1.p
	Glyma.13G365400.1.p	Medtr8g047230.1	Phvul.008G174900.2.p	gi|1044594545|ref|XP_017434744.1|		Vigun06g119200.2.p
	Glyma.13G365400.2.p	Medtr8g058250.1	Phvul.008G175100.1.p			Vigun06g144700.1.p
	Glyma.14G054300.1.p	Medtr8g058250.2	Phvul.009G259800.1.p			Vigun06g149200.1.p
	Glyma.14G054500.1.p	Medtr8g059605.1	Phvul.011G197500.1.p			Vigun06g158300.1.p
	Glyma.14G116500.1.p	Medtr8g059615.1	Phvul.011G197700.1.p			Vigun06g158300.2.p
	Glyma.15G007800.1.p	Medtr8g059615.2	Phvul.011G197700.2.p			Vigun06g205900.1.p
	Glyma.15G007800.2.p	Medtr8g068540.1	Phvul.011G198500.1.p			Vigun06g233300.1.p
	Glyma.15G064900.1.p	Medtr8g070880.1	Phvul.011G200400.1.p			Vigun07g033200.1.p
	Glyma.15G065100.1.p	Medtr8g083240.1				Vigun07g070000.1.p
	Glyma.15G213700.1.p	Medtr8g086490.1				Vigun07g089000.1.p
	Glyma.15G214400.2.p	Medtr8g087420.1				Vigun07g089000.2.p
	Glyma.15G214400.4.p	Medtr8g089210.1				Vigun07g114300.1.p
	Glyma.15G221800.1.p	Medtr8g090140.1				Vigun07g126400.1.p
	Glyma.16G034900.1.p	Medtr8g090140.2				Vigun07g266600.2.p
	Glyma.16G157400.1.p	Medtr8g090140.3				Vigun07g266700.1.p
	Glyma.17G211200.1.p	Medtr8g098510.1				Vigun07g266700.2.p
	Glyma.19G141400.1.p	Medtr8g098510.2				Vigun07g266800.1.p
	Glyma.20G164200.1.p	Medtr8g098510.4				Vigun07g266900.1.p
	Glyma.20G173600.1.p	Medtr8g099195.1				Vigun07g267300.2.p
	Glyma.15G015100.1.p	Medtr8g099195.2				Vigun08g050600.1.p
	Glyma.15G015100.2.p	Medtr8g101260.1				Vigun08g067700.1.p
	Glyma.15G015100.3.p	Medtr8g107470.1				Vigun08g072800.1.p
	Glyma.20G035400.1.p	Medtr8g445800.1				Vigun08g073100.1.p
	Glyma.20G035400.2.p	Medtr8g461110.1				Vigun08g074000.1.p
	Glyma.07G173000.1.p	Medtr8g461110.2				Vigun08g074100.1.p
	Glyma.01G101000.1.p	Medtr8g465340.1				Vigun08g074500.1.p
	Glyma.01G155600.1.p	Medtr1g021845.1				Vigun08g074600.1.p
	Glyma.01G155600.2.p	Medtr2g024290.1				Vigun08g081300.1.p
	Glyma.02G221900.1.p	Medtr2g024290.2				Vigun08g101800.1.p
	Glyma.03G051100.1.p	Medtr4g058570.1				Vigun08g175300.1.p
	Glyma.03G069300.1.p	Medtr5g042440.1				Vigun09g033200.1.p
	Glyma.06G292100.1.p	Medtr5g085790.1				Vigun09g033200.2.p
	Glyma.07G135400.1.p	Medtr7g029650.1				Vigun09g033200.3.p
	Glyma.07G135600.1.p	Medtr8g014500.1				Vigun09g033200.4.p
	Glyma.07G154100.1.p	Medtr8g014500.2				Vigun09g078800.2.p
	Glyma.07G184000.1.p	Medtr8g014500.3				Vigun09g083400.1.p
	Glyma.08G075200.1.p	Medtr8g014500.4				Vigun09g187900.1.p
	Glyma.10G227000.1.p	Medtr8g014500.5				Vigun09g213400.1.p
	Glyma.11G089100.1.p	Medtr8g078300.1				Vigun09g213400.2.p
	Glyma.11G213100.1.p	Medtr1g040073.1				Vigun09g242900.1.p
	Glyma.11G220900.1.p	Medtr1g040077.1				Vigun09g242900.2.p
	Glyma.12G114100.1.p	Medtr2g030310.1				Vigun09g242900.3.p
	Glyma.13G238700.1.p	Medtr2g030310.2				Vigun10g025900.1.p
	Glyma.13G296200.1.p	Medtr2g073650.1				Vigun10g025900.2.p
	Glyma.13G296300.1.p	Medtr2g073650.2				Vigun10g025900.3.p
	Glyma.14G013300.1.p	Medtr2g074980.1				Vigun10g025900.4.p
	Glyma.14G100400.1.p	Medtr2g074990.1				Vigun10g025900.5.p
	Glyma.14G100600.1.p	Medtr2g075060.1				Vigun10g025900.6.p
	Glyma.14G100700.1.p	Medtr2g096160.1				Vigun10g173300.1.p
	Glyma.14G211200.1.p	Medtr3g086120.1				Vigun10g173300.2.p
	Glyma.15G074600.1.p	Medtr3g086120.2				Vigun11g140700.1.p
	Glyma.16G119800.1.p	Medtr4g095012.1				Vigun01g014500.1.p
	Glyma.17G218500.1.p	Medtr4g095018.1				Vigun01g014700.1.p
	Glyma.17G224200.1.p	Medtr4g095042.1				Vigun02g079700.1.p
	Glyma.17G224500.1.p	Medtr4g111925.1				Vigun02g079700.2.p
	Glyma.17G224600.1.p	Medtr5g047060.1				Vigun02g079700.3.p
	Glyma.18G043500.1.p	Medtr5g047110.1				Vigun02g079700.4.p
	Glyma.18G185400.1.p	Medtr6g015805.1				Vigun02g199100.1.p
	Glyma.18G185500.1.p	Medtr6g048090.1				Vigun02g199200.1.p
	Glyma.18G205000.1.p	Medtr7g015230.1				Vigun02g199300.1.p
	Glyma.20G072500.1.p	Medtr7g015240.1				Vigun03g234000.1.p
	Glyma.01G001800.1.p	Medtr7g015250.1				Vigun03g234000.2.p
	Glyma.01G004800.1.p	Medtr7g015280.1				Vigun03g234000.3.p
	Glyma.01G004800.2.p	Medtr7g015320.1				Vigun03g234000.4.p
	Glyma.01G007400.1.p	Medtr7g015390.1				Vigun03g234000.5.p
	Glyma.01G007500.1.p	Medtr7g015420.1				Vigun03g234100.1.p
	Glyma.01G020100.1.p	Medtr7g015510.1				Vigun03g234100.2.p
	Glyma.01G028700.1.p	Medtr7g015550.1				Vigun03g234100.3.p
	Glyma.01G071700.1.p	Medtr7g073660.1				Vigun03g234100.4.p
	Glyma.01G118900.1.p	Medtr7g100630.1				Vigun03g322800.1.p
	Glyma.01G118900.2.p	Medtr7g115300.1				Vigun04g165100.1.p
	Glyma.01G118900.3.p	Medtr8g014790.1				Vigun04g165100.2.p
	Glyma.01G125200.1.p	Medtr8g467150.1				Vigun04g165100.3.p
	Glyma.01G150700.1.p	Medtr1g026940.1				Vigun04g165100.4.p
	Glyma.01G150700.2.p	Medtr1g027040.1				Vigun04g165200.1.p
	Glyma.01G150700.3.p	Medtr1g027150.1				Vigun05g060900.1.p
	Glyma.01G168100.1.p	Medtr1g027370.1				Vigun05g060900.2.p
	Glyma.01G197600.1.p	Medtr1g027420.1				Vigun05g081100.1.p
	Glyma.01G197800.1.p	Medtr1g027440.1				Vigun05g081100.2.p
	Glyma.01G211900.1.p	Medtr1g027500.1				Vigun05g081500.1.p
	Glyma.01G213600.1.p	Medtr1g027740.1				Vigun06g011000.1.p
	Glyma.01G213600.2.p	Medtr1g027820.1				Vigun06g094200.1.p
	Glyma.01G224000.2.p	Medtr1g027960.1				Vigun06g094400.1.p
	Glyma.02G036500.1.p	Medtr1g028220.1				Vigun06g094500.1.p
	Glyma.02G036500.2.p	Medtr1g028290.1				Vigun06g094600.1.p
	Glyma.02G050300.1.p	Medtr1g029610.1				Vigun06g094700.1.p
	Glyma.02G076100.1.p	Medtr1g033040.1				Vigun07g090100.1.p
	Glyma.02G097400.1.p	Medtr1g064560.1				Vigun07g245500.1.p
	Glyma.02G097400.2.p	Medtr1g069340.1				Vigun07g245600.1.p
	Glyma.02G127800.1.p	Medtr1g086870.1				Vigun07g245700.1.p
	Glyma.02G127800.2.p	Medtr1g089600.1				Vigun07g245800.1.p
	Glyma.02G127800.3.p	Medtr1g110120.1				Vigun07g245900.1.p
	Glyma.02G127800.4.p	Medtr1g110180.1				Vigun07g246000.1.p
	Glyma.02G175500.1.p	Medtr2g006910.1				Vigun07g246400.1.p
	Glyma.02G177000.1.p	Medtr2g006910.2				Vigun07g246500.1.p
	Glyma.02G177000.2.p	Medtr2g012670.1				Vigun07g246600.1.p
	Glyma.02G197000.1.p	Medtr2g014960.1				Vigun07g246700.1.p
	Glyma.02G203600.1.p	Medtr2g039290.1				Vigun07g246800.1.p
	Glyma.02G207400.1.p	Medtr2g039290.2				Vigun07g246900.1.p
	Glyma.02G207400.2.p	Medtr2g039290.3				Vigun07g247000.1.p
	Glyma.02G207400.3.p	Medtr2g104790.1				Vigun07g247000.2.p
	Glyma.02G219800.1.p	Medtr3g028650.1				Vigun07g247000.3.p
	Glyma.02G229500.1.p	Medtr3g070800.1				Vigun07g247100.1.p
	Glyma.02G244400.1.p	Medtr3g080050.1				Vigun07g247200.1.p
	Glyma.02G261400.1.p	Medtr3g080170.1				Vigun07g247600.1.p
	Glyma.02G274500.1.p	Medtr3g110840.1				Vigun07g247700.1.p
	Glyma.02G274500.11.p	Medtr3g111510.1				Vigun07g248000.1.p
	Glyma.02G274500.2.p	Medtr3g464080.1				Vigun07g248100.1.p
	Glyma.02G274500.3.p	Medtr4g058710.1				Vigun07g248200.1.p
	Glyma.02G274500.4.p	Medtr4g058710.2				Vigun07g248500.1.p
	Glyma.02G302600.1.p	Medtr4g058710.3				Vigun07g248600.1.p
	Glyma.03G023700.1.p	Medtr4g058710.4				Vigun11g020800.1.p
	Glyma.03G027200.1.p	Medtr4g058710.5				Vigun11g020900.1.p
	Glyma.03G049300.1.p	Medtr4g073230.1				Vigun11g021500.1.p
	Glyma.03G137300.1.p	Medtr4g074080.1				Vigun11g021700.1.p
	Glyma.03G140700.1.p	Medtr4g085810.1				Vigun11g021800.1.p
	Glyma.03G165800.1.p	Medtr4g092550.1				Vigun11g022000.1.p
	Glyma.03G166200.1.p	Medtr4g094462.1				Vigun11g022000.2.p
	Glyma.03G166300.1.p	Medtr4g094885.1				Vigun11g022100.1.p
	Glyma.03G167500.1.p	Medtr5g018570.1				Vigun11g022200.1.p
	Glyma.03G177600.1.p	Medtr5g019040.1				Vigun11g022400.1.p
	Glyma.03G177600.2.p	Medtr5g024510.3				Vigun01g114200.1.p
	Glyma.03G189800.1.p	Medtr5g033490.1				Vigun01g167100.1.p
	Glyma.03G202000.1.p	Medtr5g037410.1				Vigun01g221200.1.p
	Glyma.03G262500.1.p	Medtr5g055310.1				Vigun03g015300.1.p
	Glyma.03G262700.1.p	Medtr5g059910.1				Vigun03g015400.1.p
	Glyma.04G012800.1.p	Medtr5g086040.1				Vigun03g015400.2.p
	Glyma.04G012800.2.p	Medtr5g086090.1				Vigun03g160100.1.p
	Glyma.04G012800.3.p	Medtr5g086120.1				Vigun04g024500.1.p
	Glyma.04G026700.1.p	Medtr5g086130.1				Vigun04g025100.1.p
	Glyma.04G041400.1.p	Medtr5g086130.2				Vigun05g008200.1.p
	Glyma.04G041400.2.p	Medtr5g086540.1				Vigun05g008500.1.p
	Glyma.04G041400.3.p	Medtr6g009370.1				Vigun05g008600.1.p
	Glyma.04G041400.4.p	Medtr6g445600.1				Vigun05g114100.1.p
	Glyma.04G041400.5.p	Medtr7g059285.1				Vigun05g114100.2.p
	Glyma.04G085200.1.p	Medtr7g082510.1				Vigun05g114100.3.p
	Glyma.04G086700.1.p	Medtr7g094100.1				Vigun06g136600.1.p
	Glyma.04G088800.1.p	Medtr7g094100.2				Vigun07g185700.1.p
	Glyma.04G115700.1.p	Medtr7g099220.1				Vigun08g051600.1.p
	Glyma.04G165400.1.p	Medtr7g103440.1				Vigun08g052300.1.p
	Glyma.04G174700.1.p	Medtr7g117520.1				Vigun08g052400.1.p
	Glyma.04G218300.1.p	Medtr8g016330.1				Vigun08g053000.1.p
	Glyma.04G220400.1.p	Medtr8g044230.1				Vigun08g053100.1.p
	Glyma.04G222800.1.p	Medtr8g078940.1				Vigun08g053300.1.p
	Glyma.04G223800.1.p	Medtr8g078940.2				Vigun08g064800.1.p
	Glyma.04G223800.2.p	Medtr8g088760.1				Vigun08g072400.1.p
	Glyma.04G223800.3.p	Medtr8g088780.1				Vigun08g072900.1.p
	Glyma.04G223800.4.p	Medtr0007s0020.1				Vigun08g073000.1.p
	Glyma.04G230500.1.p	Medtr0074s0060.1				Vigun08g081400.1.p
	Glyma.04G239000.1.p	Medtr0341s0020.1				Vigun08g082000.1.p
	Glyma.04G239000.2.p	Medtr1g021610.1				Vigun08g101200.1.p
	Glyma.04G239700.1.p	Medtr1g021630.1				Vigun08g101400.1.p
	Glyma.05G011600.1.p	Medtr1g021632.1				Vigun08g101700.1.p
	Glyma.05G030100.1.p	Medtr1g021635.1				Vigun08g101900.1.p
	Glyma.05G039900.1.p	Medtr1g021642.1				Vigun08g102000.1.p
	Glyma.05G052700.1.p	Medtr1g105585.1				Vigun08g102100.1.p
	Glyma.05G075800.1.p	Medtr1g105615.1				Vigun09g004000.1.p
	Glyma.05G097400.1.p	Medtr1g105615.2				Vigun11g015000.1.p
	Glyma.05G110400.1.p	Medtr1g105640.1
	Glyma.05G119500.1.p	Medtr1g105640.2
	Glyma.05G119500.2.p	Medtr1g105640.3
	Glyma.05G119600.1.p	Medtr1g105650.1
	Glyma.05G119600.2.p	Medtr1g105655.1
	Glyma.05G119600.3.p	Medtr1g105700.1
	Glyma.05G119600.4.p	Medtr1g105710.1
	Glyma.05G119600.5.p	Medtr1g105750.1
	Glyma.05G128200.1.p	Medtr1g105755.1
	Glyma.05G134800.1.p	Medtr1g105800.1
	Glyma.05G150800.1.p	Medtr1g105820.1
	Glyma.05G158800.1.p	Medtr1g105840.1
	Glyma.05G158800.2.p	Medtr3g064080.1
	Glyma.05G158800.3.p	Medtr3g064090.1
	Glyma.05G159200.1.p	Medtr3g064110.1
	Glyma.05G162800.1.p	Medtr3g079850.1
	Glyma.05G162800.2.p	Medtr3g079850.2
	Glyma.05G170600.1.p	Medtr4g105540.1
	Glyma.05G177500.1.p	Medtr5g005450.1
	Glyma.05G177500.2.p	Medtr5g005480.1
	Glyma.05G177500.3.p	Medtr5g005520.1
	Glyma.05G177500.4.p	Medtr5g005520.2
	Glyma.05G177500.5.p	Medtr5g005530.1
	Glyma.05G206300.1.p	Medtr5g033690.1
	Glyma.05G214300.1.p	Medtr5g065130.1
	Glyma.05G214300.2.p	Medtr5g068190.1
	Glyma.05G214300.3.p	Medtr5g068260.1
	Glyma.05G220900.1.p	Medtr6g053000.1
	Glyma.05G247300.1.p	Medtr6g055960.1
	Glyma.06G012700.1.p	Medtr6g057750.1
	Glyma.06G012700.2.p	Medtr6g057770.1
	Glyma.06G026600.1.p	Medtr6g463700.1
	Glyma.06G056400.2.p	Medtr6g463710.1
	Glyma.06G086800.1.p	Medtr6g463830.1
	Glyma.06G086800.2.p	Medtr8g028065.1
	Glyma.06G088400.1.p	Medtr8g041650.1
	Glyma.06G090800.1.p	Medtr8g041660.1
	Glyma.06G124200.1.p	Medtr8g041660.2
	Glyma.06G124700.1.p	Medtr8g041690.1
	Glyma.06G124700.2.p	Medtr8g041710.1
	Glyma.06G134700.1.p	Medtr8g041880.1
	Glyma.06G141100.1.p	Medtr8g041890.1
	Glyma.06G141100.2.p	Medtr8g041910.1
	Glyma.06G141100.3.p	Medtr1g027690.1
	Glyma.06G142500.1.p	Medtr1g027970.1
	Glyma.06G145500.1.p	Medtr1g027990.1
	Glyma.06G147600.1.p	Medtr1g028080.1
	Glyma.06G171700.1.p	Medtr1g028130.1
	Glyma.06G171700.2.p	Medtr1g028280.1
	Glyma.06G171700.3.p	Medtr1g028280.2
	Glyma.06G175100.1.p	Medtr1g031280.1
	Glyma.06G190000.1.p	Medtr1g031450.1
	Glyma.06G211600.1.p	Medtr1g031510.1
	Glyma.06G221400.1.p	Medtr1g031520.1
	Glyma.06G226700.1.p	Medtr1g031540.1
	Glyma.06G226700.2.p	Medtr1g031560.1
	Glyma.06G238700.1.p	Medtr1g031580.1
	Glyma.06G288600.1.p	Medtr1g115485.1
	Glyma.06G296800.1.p	Medtr2g031520.1
	Glyma.07G001100.1.p	Medtr2g031530.1
	Glyma.07G013700.1.p	Medtr3g069050.1
	Glyma.07G046800.1.p	Medtr6g082870.1
	Glyma.07G127100.1.p	Medtr6g083760.1
	Glyma.07G127100.2.p	Medtr7g082430.1
	Glyma.07G130700.1.p	Medtr7g082460.1
	Glyma.07G147800.1.p	Medtr7g103180.1
	Glyma.07G147800.2.p	Medtr8g024060.1
	Glyma.07G155800.1.p	Medtr8g104520.1
	Glyma.07G156000.1.p
	Glyma.07G173100.1.p
	Glyma.07G192200.1.p
	Glyma.07G201600.1.p
	Glyma.08G013200.1.p
	Glyma.08G013200.2.p
	Glyma.08G020800.1.p
	Glyma.08G020800.2.p
	Glyma.08G020800.3.p
	Glyma.08G020800.4.p
	Glyma.08G020800.5.p
	Glyma.08G020800.6.p
	Glyma.08G020800.7.p
	Glyma.08G020800.8.p
	Glyma.08G027400.1.p
	Glyma.08G048700.1.p
	Glyma.08G055700.1.p
	Glyma.08G062900.1.p
	Glyma.08G074500.1.p
	Glyma.08G083300.1.p
	Glyma.08G090000.1.p
	Glyma.08G092200.1.p
	Glyma.08G116600.1.p
	Glyma.08G116600.2.p
	Glyma.08G116600.3.p
	Glyma.08G116600.4.p
	Glyma.08G117000.1.p
	Glyma.08G123800.1.p
	Glyma.08G128800.1.p
	Glyma.08G128900.1.p
	Glyma.08G134600.1.p
	Glyma.08G134600.2.p
	Glyma.08G134600.3.p
	Glyma.08G134600.4.p
	Glyma.08G134600.5.p
	Glyma.08G180800.1.p
	Glyma.08G180800.2.p
	Glyma.08G198500.1.p
	Glyma.08G198800.1.p
	Glyma.08G198900.1.p
	Glyma.08G199400.1.p
	Glyma.08G225900.1.p
	Glyma.08G235800.1.p
	Glyma.08G235900.1.p
	Glyma.08G235900.2.p
	Glyma.08G246100.1.p
	Glyma.08G255300.1.p
	Glyma.08G266100.1.p
	Glyma.08G297400.1.p
	Glyma.08G333200.1.p
	Glyma.08G357200.1.p
	Glyma.09G007200.1.p
	Glyma.09G024900.1.p
	Glyma.09G024900.2.p
	Glyma.09G024900.3.p
	Glyma.09G048300.1.p
	Glyma.09G097500.1.p
	Glyma.09G099900.1.p
	Glyma.09G099900.2.p
	Glyma.09G115300.1.p
	Glyma.09G115300.2.p
	Glyma.09G154600.1.p
	Glyma.09G161100.1.p
	Glyma.09G202300.1.p
	Glyma.09G202300.2.p
	Glyma.09G215700.1.p
	Glyma.09G215700.2.p
	Glyma.09G215700.3.p
	Glyma.09G215700.4.p
	Glyma.09G243600.1.p
	Glyma.09G246600.1.p
	Glyma.09G246600.2.p
	Glyma.09G272300.1.p
	Glyma.09G272300.2.p
	Glyma.09G272300.3.p
	Glyma.09G272300.4.p
	Glyma.09G272300.5.p
	Glyma.09G272300.6.p
	Glyma.09G272300.7.p
	Glyma.09G272300.8.p
	Glyma.09G272900.1.p
	Glyma.09G272900.2.p
	Glyma.09G272900.3.p
	Glyma.09G274600.1.p
	Glyma.10G040500.1.p
	Glyma.10G069500.1.p
	Glyma.10G081300.1.p
	Glyma.10G091400.1.p
	Glyma.10G126700.1.p
	Glyma.10G126700.2.p
	Glyma.10G126700.3.p
	Glyma.10G177300.1.p
	Glyma.10G195700.1.p
	Glyma.10G218800.1.p
	Glyma.10G218800.2.p
	Glyma.10G218800.3.p
	Glyma.10G220700.1.p
	Glyma.10G220700.2.p
	Glyma.10G237900.1.p
	Glyma.10G242300.1.p
	Glyma.10G242300.2.p
	Glyma.10G261600.1.p
	Glyma.10G270600.1.p
	Glyma.10G271900.1.p
	Glyma.11G019100.1.p
	Glyma.11G028300.1.p
	Glyma.11G030000.1.p
	Glyma.11G075200.1.p
	Glyma.11G105000.1.p
	Glyma.11G105000.2.p
	Glyma.11G114100.1.p
	Glyma.11G179200.1.p
	Glyma.11G200300.1.p
	Glyma.11G200300.2.p
	Glyma.11G214400.1.p
	Glyma.11G232200.1.p
	Glyma.11G240900.1.p
	Glyma.11G240900.2.p
	Glyma.11G240900.3.p
	Glyma.11G240900.4.p
	Glyma.11G254000.1.p
	Glyma.12G002500.1.p
	Glyma.12G002500.2.p
	Glyma.12G007000.1.p
	Glyma.12G007300.1.p
	Glyma.12G040000.1.p
	Glyma.12G094200.1.p
	Glyma.12G152400.1.p
	Glyma.12G155900.1.p
	Glyma.12G188100.2.p
	Glyma.12G188100.3.p
	Glyma.12G206800.1.p
	Glyma.12G225800.1.p
	Glyma.12G231800.1.p
	Glyma.12G231800.2.p
	Glyma.12G233000.1.p
	Glyma.12G233000.2.p
	Glyma.12G233000.3.p
	Glyma.12G233300.1.p
	Glyma.13G039700.1.p
	Glyma.13G050200.1.p
	Glyma.13G050200.2.p
	Glyma.13G050200.3.p
	Glyma.13G111800.1.p
	Glyma.13G127100.1.p
	Glyma.13G150000.1.p
	Glyma.13G184200.1.p
	Glyma.13G184200.2.p
	Glyma.13G224500.1.p
	Glyma.13G224500.2.p
	Glyma.13G228000.1.p
	Glyma.13G228000.2.p
	Glyma.13G228000.3.p
	Glyma.13G228000.4.p
	Glyma.13G228000.5.p
	Glyma.13G228700.1.p
	Glyma.13G228700.2.p
	Glyma.13G228700.3.p
	Glyma.13G228700.4.p
	Glyma.13G228700.5.p
	Glyma.13G228700.6.p
	Glyma.13G235000.1.p
	Glyma.13G253300.1.p
	Glyma.13G266100.1.p
	Glyma.13G266300.1.p
	Glyma.13G268100.1.p
	Glyma.13G268100.2.p
	Glyma.13G275100.1.p
	Glyma.13G294100.1.p
	Glyma.13G352700.1.p
	Glyma.13G352900.1.p
	Glyma.13G352900.2.p
	Glyma.13G352900.3.p
	Glyma.13G352900.4.p
	Glyma.13G352900.7.p
	Glyma.13G371200.1.p
	Glyma.13G371200.2.p
	Glyma.14G011500.1.p
	Glyma.14G026300.1.p
	Glyma.14G033500.1.p
	Glyma.14G041600.1.p
	Glyma.14G047900.1.p
	Glyma.14G048100.1.p
	Glyma.14G055900.1.p
	Glyma.14G060300.1.p
	Glyma.14G074700.1.p
	Glyma.14G124400.1.p
	Glyma.14G124700.1.p
	Glyma.14G137700.1.p
	Glyma.14G144300.1.p
	Glyma.14G187900.1.p
	Glyma.14G187900.2.p
	Glyma.14G187900.3.p
	Glyma.14G197000.1.p
	Glyma.14G206200.1.p
	Glyma.14G206200.2.p
	Glyma.14G206300.1.p
	Glyma.14G206300.2.p
	Glyma.14G212100.1.p
	Glyma.14G214700.1.p
	Glyma.15G000600.1.p
	Glyma.15G001500.1.p
	Glyma.15G021300.1.p
	Glyma.15G021300.2.p
	Glyma.15G021700.1.p
	Glyma.15G021700.2.p
	Glyma.15G021800.1.p
	Glyma.15G021900.1.p
	Glyma.15G051600.1.p
	Glyma.15G084200.1.p
	Glyma.15G111600.1.p
	Glyma.15G130900.1.p
	Glyma.15G155600.1.p
	Glyma.15G179300.1.p
	Glyma.15G215600.1.p
	Glyma.15G237200.1.p
	Glyma.16G015000.1.p
	Glyma.16G015400.1.p
	Glyma.16G015400.2.p
	Glyma.16G037500.1.p
	Glyma.16G037500.2.p
	Glyma.16G037500.3.p
	Glyma.16G037500.4.p
	Glyma.16G037500.5.p
	Glyma.16G047300.1.p
	Glyma.16G059700.2.p
	Glyma.16G059700.3.p
	Glyma.16G059700.4.p
	Glyma.16G059700.5.p
	Glyma.16G064100.1.p
	Glyma.16G064200.1.p
	Glyma.16G064900.1.p
	Glyma.16G065000.1.p
	Glyma.16G065200.1.p
	Glyma.16G065400.1.p
	Glyma.16G065500.1.p
	Glyma.16G065600.1.p
	Glyma.16G065700.1.p
	Glyma.16G078800.1.p
	Glyma.16G078900.1.p
	Glyma.16G092600.2.p
	Glyma.16G092600.3.p
	Glyma.16G101800.1.p
	Glyma.16G101800.2.p
	Glyma.16G130400.1.p
	Glyma.16G156100.1.p
	Glyma.16G156100.2.p
	Glyma.16G156200.1.p
	Glyma.16G205100.1.p
	Glyma.16G210500.1.p
	Glyma.17G047900.1.p
	Glyma.17G047900.2.p
	Glyma.17G070300.1.p
	Glyma.17G071700.1.p
	Glyma.17G087000.1.p
	Glyma.17G096500.1.p
	Glyma.17G096500.3.p
	Glyma.17G103400.1.p
	Glyma.17G119800.1.p
	Glyma.17G135000.1.p
	Glyma.17G156300.1.p
	Glyma.17G167600.1.p
	Glyma.17G187200.1.p
	Glyma.17G187200.2.p
	Glyma.17G187200.3.p
	Glyma.17G196200.1.p
	Glyma.17G250800.1.p
	Glyma.17G250800.2.p
	Glyma.18G003000.1.p
	Glyma.18G003000.2.p
	Glyma.18G016400.1.p
	Glyma.18G025100.1.p
	Glyma.18G050700.1.p
	Glyma.18G050700.2.p
	Glyma.18G050700.3.p
	Glyma.18G073600.1.p
	Glyma.18G073600.2.p
	Glyma.18G124500.1.p
	Glyma.18G175700.1.p
	Glyma.18G198800.1.p
	Glyma.18G199200.1.p
	Glyma.18G206400.1.p
	Glyma.18G206400.2.p
	Glyma.18G216200.1.p
	Glyma.18G216200.2.p
	Glyma.18G216800.1.p
	Glyma.18G216800.2.p
	Glyma.18G217000.1.p
	Glyma.18G217000.2.p
	Glyma.18G217000.3.p
	Glyma.18G217000.4.p
	Glyma.18G246400.1.p
	Glyma.18G249700.1.p
	Glyma.18G249900.1.p
	Glyma.18G250500.1.p
	Glyma.18G250900.1.p
	Glyma.18G254000.1.p
	Glyma.18G254600.1.p
	Glyma.18G254700.1.p
	Glyma.18G267000.1.p
	Glyma.18G278200.1.p
	Glyma.18G278200.2.p
	Glyma.18G278200.3.p
	Glyma.18G284100.1.p
	Glyma.19G030400.1.p
	Glyma.19G039100.1.p
	Glyma.19G039100.2.p
	Glyma.19G070600.1.p
	Glyma.19G074900.1.p
	Glyma.19G074900.2.p
	Glyma.19G081200.1.p
	Glyma.19G115800.1.p
	Glyma.19G115800.2.p
	Glyma.19G115800.3.p
	Glyma.19G115800.4.p
	Glyma.19G115800.5.p
	Glyma.19G115800.6.p
	Glyma.19G140100.1.p
	Glyma.19G140100.2.p
	Glyma.19G143300.1.p
	Glyma.19G167300.1.p
	Glyma.19G167400.1.p
	Glyma.19G178400.1.p
	Glyma.19G178400.2.p
	Glyma.19G261700.1.p
	Glyma.20G078100.1.p
	Glyma.20G129200.1.p
	Glyma.20G151800.1.p
	Glyma.20G151800.4.p
	Glyma.20G151800.5.p
	Glyma.20G156700.1.p
	Glyma.20G170900.1.p
	Glyma.20G173000.1.p
	Glyma.20G194400.1.p
	Glyma.20G212800.1.p
	Glyma.U022900.1.p
	Glyma.U025000.1.p
	Glyma.U025000.2.p
	Glyma.01G027100.1.p
	Glyma.02G000400.1.p
	Glyma.02G059700.1.p
	Glyma.02G269600.1.p
	Glyma.07G015300.1.p
	Glyma.08G200800.1.p
	Glyma.08G283300.1.p
	Glyma.09G253200.1.p
	Glyma.11G063200.1.p
	Glyma.13G354400.1.p
	Glyma.13G354400.2.p
	Glyma.14G077700.1.p
	Glyma.15G019800.1.p
	Glyma.15G019800.2.p
	Glyma.15G019800.3.p
	Glyma.15G019800.4.p
	Glyma.17G247800.1.p
	Glyma.18G239600.1.p
	Glyma.19G088300.1.p
	Glyma.03G247800.1.p
	Glyma.05G099900.1.p
	Glyma.05G100000.1.p
	Glyma.05G144400.1.p
	Glyma.05G144400.2.p
	Glyma.05G144400.3.p
	Glyma.05G144400.4.p
	Glyma.08G100800.1.p
	Glyma.08G100800.2.p
	Glyma.08G100800.3.p
	Glyma.08G249200.1.p
	Glyma.09G024700.1.p
	Glyma.09G024700.2.p
	Glyma.09G133000.1.p
	Glyma.09G273300.1.p
	Glyma.10G048800.1.p
	Glyma.10G163200.1.p
	Glyma.10G231500.1.p
	Glyma.11G246200.1.p
	Glyma.11G246200.6.p
	Glyma.11G246200.8.p
	Glyma.11G246200.9.p
	Glyma.12G074600.1.p
	Glyma.12G074600.10.p
	Glyma.12G074600.2.p
	Glyma.12G074600.3.p
	Glyma.12G074600.4.p
	Glyma.12G074600.5.p
	Glyma.12G074600.6.p
	Glyma.12G074600.7.p
	Glyma.12G220400.1.p
	Glyma.12G233100.1.p
	Glyma.13G053600.1.p
	Glyma.13G053600.2.p
	Glyma.13G053700.1.p
	Glyma.13G053800.1.p
	Glyma.13G054200.1.p
	Glyma.13G054300.1.p
	Glyma.13G054400.1.p
	Glyma.13G136700.2.p
	Glyma.13G136700.3.p
	Glyma.13G266000.1.p
	Glyma.13G352800.1.p
	Glyma.13G352900.5.p
	Glyma.13G352900.6.p
	Glyma.15G021400.1.p
	Glyma.15G042900.1.p
	Glyma.15G042900.2.p
	Glyma.15G266400.1.p
	Glyma.16G179600.1.p
	Glyma.17G166200.1.p
	Glyma.18G011000.1.p
	Glyma.18G215800.1.p
	Glyma.18G269900.1.p
	Glyma.18G270100.1.p
	Glyma.18G270700.1.p
	Glyma.18G270900.1.p
	Glyma.18G271200.1.p
	Glyma.19G033100.1.p
	Glyma.20G225800.1.p
	Glyma.U027000.1.p
	Glyma.U027100.1.p
	Glyma.U033500.1.p
	Glyma.01G179100.1.p
	Glyma.02G024400.1.p
	Glyma.02G061700.1.p
	Glyma.02G061700.2.p
	Glyma.02G061700.3.p
	Glyma.02G061700.4.p
	Glyma.02G061700.5.p
	Glyma.02G061700.6.p
	Glyma.02G102600.1.p
	Glyma.02G150600.1.p
	Glyma.02G270700.1.p
	Glyma.02G270800.1.p
	Glyma.03G055000.1.p
	Glyma.03G149000.1.p
	Glyma.03G220500.3.p
	Glyma.04G063100.1.p
	Glyma.04G063100.2.p
	Glyma.04G063100.3.p
	Glyma.04G088700.1.p
	Glyma.05G085500.1.p
	Glyma.05G104200.1.p
	Glyma.05G124200.1.p
	Glyma.06G064400.1.p
	Glyma.06G064400.2.p
	Glyma.06G064400.3.p
	Glyma.06G090700.1.p
	Glyma.06G184400.1.p
	Glyma.07G009800.1.p
	Glyma.07G009800.2.p
	Glyma.07G094200.1.p
	Glyma.07G095500.1.p
	Glyma.07G213900.1.p
	Glyma.07G270700.1.p
	Glyma.07G270800.1.p
	Glyma.08G079400.1.p
	Glyma.08G187400.1.p
	Glyma.08G187400.2.p
	Glyma.08G229100.1.p
	Glyma.08G229100.2.p
	Glyma.08G257700.1.p
	Glyma.08G302900.1.p
	Glyma.09G018800.1.p
	Glyma.09G018800.2.p
	Glyma.09G063200.1.p
	Glyma.09G063200.4.p
	Glyma.09G063200.5.p
	Glyma.09G063200.6.p
	Glyma.10G023400.1.p
	Glyma.10G041300.1.p
	Glyma.10G041300.2.p
	Glyma.10G052600.1.p
	Glyma.10G069500.2.p
	Glyma.10G271200.4.p
	Glyma.10G271200.7.p
	Glyma.10G271400.1.p
	Glyma.11G063100.1.p
	Glyma.11G144800.1.p
	Glyma.11G144800.10.p
	Glyma.11G144800.11.p
	Glyma.11G144800.12.p
	Glyma.11G144800.13.p
	Glyma.11G144800.2.p
	Glyma.11G144800.3.p
	Glyma.11G144800.4.p
	Glyma.11G144800.5.p
	Glyma.11G144800.6.p
	Glyma.11G144800.7.p
	Glyma.11G144800.8.p
	Glyma.11G144800.9.p
	Glyma.11G196800.1.p
	Glyma.11G211100.1.p
	Glyma.12G030000.1.p
	Glyma.12G030000.2.p
	Glyma.12G030000.3.p
	Glyma.12G077300.1.p
	Glyma.12G077300.10.p
	Glyma.12G077300.2.p
	Glyma.12G077300.3.p
	Glyma.12G077300.4.p
	Glyma.12G077300.5.p
	Glyma.12G077300.6.p
	Glyma.12G077300.7.p
	Glyma.12G077300.8.p
	Glyma.12G077300.9.p
	Glyma.12G077500.1.p
	Glyma.12G172700.1.p
	Glyma.12G172700.2.p
	Glyma.12G172700.3.p
	Glyma.12G172700.4.p
	Glyma.12G175300.1.p
	Glyma.12G175300.10.p
	Glyma.12G175300.11.p
	Glyma.12G175300.12.p
	Glyma.12G175300.2.p
	Glyma.12G175300.3.p
	Glyma.12G175300.4.p
	Glyma.12G175300.5.p
	Glyma.12G175300.6.p
	Glyma.12G175300.7.p
	Glyma.12G175300.8.p
	Glyma.12G175300.9.p
	Glyma.13G031800.1.p
	Glyma.13G032000.1.p
	Glyma.13G032100.1.p
	Glyma.13G032700.1.p
	Glyma.13G033200.1.p
	Glyma.13G033900.1.p
	Glyma.13G039900.1.p
	Glyma.13G104300.1.p
	Glyma.13G104300.10.p
	Glyma.13G104300.11.p
	Glyma.13G104300.12.p
	Glyma.13G104300.13.p
	Glyma.13G104300.14.p
	Glyma.13G104300.15.p
	Glyma.13G104300.16.p
	Glyma.13G104300.17.p
	Glyma.13G104300.18.p
	Glyma.13G104300.2.p
	Glyma.13G104300.3.p
	Glyma.13G104300.4.p
	Glyma.13G104300.5.p
	Glyma.13G104300.6.p
	Glyma.13G104300.7.p
	Glyma.13G104300.8.p
	Glyma.13G104300.9.p
	Glyma.13G128200.1.p
	Glyma.13G128200.2.p
	Glyma.13G128200.3.p
	Glyma.13G139800.1.p
	Glyma.13G161700.1.p
	Glyma.13G161700.2.p
	Glyma.13G161700.3.p
	Glyma.13G244200.1.p
	Glyma.13G326100.1.p
	Glyma.13G326100.2.p
	Glyma.13G326100.4.p
	Glyma.13G350000.1.p
	Glyma.13G369100.1.p
	Glyma.14G046200.1.p
	Glyma.14G111900.1.p
	Glyma.14G111900.2.p
	Glyma.14G111900.3.p
	Glyma.14G111900.4.p
	Glyma.15G004700.1.p
	Glyma.15G004700.2.p
	Glyma.15G024300.1.p
	Glyma.15G024300.2.p
	Glyma.15G045600.1.p
	Glyma.15G111300.1.p
	Glyma.16G079200.1.p
	Glyma.17G109600.1.p
	Glyma.17G109600.2.p
	Glyma.17G109600.3.p
	Glyma.17G109600.4.p
	Glyma.17G109600.5.p
	Glyma.17G169300.1.p
	Glyma.17G214600.1.p
	Glyma.17G214600.8.p
	Glyma.17G214600.9.p
	Glyma.17G215900.1.p
	Glyma.18G116800.1.p
	Glyma.19G152200.1.p
	Glyma.19G152300.1.p
	Glyma.19G217300.1.p
	Glyma.19G217300.2.p
	Glyma.20G054500.1.p
	Glyma.20G054500.2.p
	Glyma.20G118300.1.p
	Glyma.20G118500.1.p
	Glyma.20G118600.1.p
	Glyma.20G118900.1.p
	Glyma.20G118900.2.p
	Glyma.20G118900.3.p
	Glyma.20G119400.1.p
	Glyma.20G119600.1.p
	Glyma.20G119700.1.p
	Glyma.20G120100.1.p
	Glyma.20G120200.3.p
	Glyma.20G120200.4.p
	Glyma.01G013500.1.p
	Glyma.01G028000.1.p
	Glyma.01G028100.1.p
	Glyma.01G028100.2.p
	Glyma.01G028100.3.p
	Glyma.01G028100.4.p
	Glyma.01G240800.1.p
	Glyma.01G240900.1.p
	Glyma.01G241000.1.p
	Glyma.01G241000.2.p
	Glyma.01G241000.3.p
	Glyma.02G037100.1.p
	Glyma.02G037100.2.p
	Glyma.02G037100.3.p
	Glyma.02G037100.4.p
	Glyma.02G037100.5.p
	Glyma.02G037100.6.p
	Glyma.02G037100.7.p
	Glyma.02G037100.8.p
	Glyma.02G037200.1.p
	Glyma.04G127100.1.p
	Glyma.04G127100.2.p
	Glyma.04G127100.3.p
	Glyma.08G284100.1.p
	Glyma.08G284100.2.p
	Glyma.09G150500.1.p
	Glyma.09G151400.1.p
	Glyma.09G151400.2.p
	Glyma.09G151400.3.p
	Glyma.09G151400.4.p
	Glyma.09G151400.5.p
	Glyma.09G151400.6.p
	Glyma.09G151400.7.p
	Glyma.09G151400.8.p
	Glyma.09G151400.9.p
	Glyma.09G151700.1.p
	Glyma.09G151700.2.p
	Glyma.09G151700.3.p
	Glyma.09G151700.4.p
	Glyma.10G109200.1.p
	Glyma.10G109200.3.p
	Glyma.10G252700.1.p
	Glyma.10G252700.3.p
	Glyma.10G252800.1.p
	Glyma.10G252800.2.p
	Glyma.10G252800.3.p
	Glyma.10G253000.1.p
	Glyma.10G253100.1.p
	Glyma.10G253200.1.p
	Glyma.10G253300.1.p
	Glyma.10G253300.2.p
	Glyma.10G253800.1.p
	Glyma.10G253900.1.p
	Glyma.10G254300.1.p
	Glyma.11G204500.1.p
	Glyma.11G204700.1.p
	Glyma.11G204800.1.p
	Glyma.11G204800.2.p
	Glyma.11G204800.3.p
	Glyma.11G204800.5.p
	Glyma.11G204800.6.p
	Glyma.11G205200.1.p
	Glyma.11G205300.1.p
	Glyma.11G205400.1.p
	Glyma.11G206300.1.p
	Glyma.11G206400.1.p
	Glyma.11G206400.2.p
	Glyma.11G206700.1.p
	Glyma.11G206700.3.p
	Glyma.11G206700.5.p
	Glyma.11G206700.6.p
	Glyma.11G206900.1.p
	Glyma.11G206900.2.p
	Glyma.11G206900.3.p
	Glyma.11G206900.4.p
	Glyma.11G207000.1.p
	Glyma.11G207000.2.p
	Glyma.11G207300.1.p
	Glyma.11G207500.1.p
	Glyma.13G188900.1.p
	Glyma.13G189000.1.p
	Glyma.15G226500.1.p
	Glyma.15G226500.2.p
	Glyma.15G226800.1.p
	Glyma.15G227000.1.p
	Glyma.15G227000.2.p
	Glyma.16G202200.1.p
	Glyma.16G202200.4.p
	Glyma.16G202400.1.p
	Glyma.17G088000.1.p
	Glyma.18G046100.1.p
	Glyma.18G046100.2.p
	Glyma.18G046200.1.p
	Glyma.18G046300.1.p
	Glyma.18G046400.1.p
	Glyma.18G046600.1.p
	Glyma.18G141500.1.p
	Glyma.18G141700.1.p
	Glyma.18G141700.2.p
	Glyma.18G219300.1.p
	Glyma.18G219300.2.p
	Glyma.18G219300.3.p
	Glyma.18G219600.1.p
	Glyma.18G219600.3.p
	Glyma.18G219700.1.p
	Glyma.18G219800.1.p
	Glyma.18G237900.1.p
	Glyma.18G237900.2.p
	Glyma.19G005700.1.p
	Glyma.19G062300.1.p
	Glyma.20G137300.1.p
	Glyma.20G137300.2.p
	Glyma.20G137300.3.p
	Glyma.20G137500.1.p
	Glyma.20G137700.1.p
	Glyma.20G137900.1.p
	Glyma.20G137900.2.p
	Glyma.20G138100.1.p
	Glyma.20G138400.1.p
	Glyma.20G138400.2.p
	Glyma.20G138500.1.p
	Glyma.20G138600.1.p
	Glyma.20G138600.2.p
	Glyma.20G138800.1.p
	Glyma.20G138900.1.p
	Glyma.20G138900.2.p
	Glyma.20G139000.1.p
	Glyma.20G139000.4.p
	Glyma.20G139000.6.p
	Glyma.20G139100.1.p
	Glyma.20G139200.1.p
	Glyma.20G139200.2.p
	Glyma.20G139300.1.p
	Glyma.20G139400.1.p
	Glyma.20G139500.1.p
	Glyma.20G139500.2.p
	Glyma.20G139500.3.p
	Glyma.20G139600.1.p
	Glyma.20G139600.3.p
	Glyma.20G139600.4.p
	Glyma.20G139600.5.p
	Glyma.20G139600.6.p
	Glyma.20G139600.7.p
	Glyma.20G139600.8.p
	Glyma.20G139700.1.p
	Glyma.20G139900.1.p
	Glyma.20G139900.2.p
	Glyma.20G139900.3.p
	Glyma.20G139900.4.p
	Glyma.20G140100.1.p
	Glyma.20G140400.1.p
	Glyma.20G140600.1.p
	Glyma.20G140700.1.p
	Glyma.20G140700.2.p
	Glyma.02G088700.1.p
	Glyma.02G100300.1.p
	Glyma.02G100400.1.p
	Glyma.03G188700.1.p
	Glyma.04G244100.1.p
	Glyma.06G119200.1.p
	Glyma.07G094100.1.p
	Glyma.07G094500.1.p
	Glyma.07G094500.2.p
	Glyma.07G095900.1.p
	Glyma.07G136900.1.p
	Glyma.07G136900.2.p
	Glyma.07G137000.1.p
	Glyma.08G044300.1.p
	Glyma.08G094400.1.p
	Glyma.09G027600.1.p
	Glyma.09G027700.1.p
	Glyma.09G027800.1.p
	Glyma.09G027900.1.p
	Glyma.09G116300.1.p
	Glyma.09G116300.2.p
	Glyma.11G223200.1.p
	Glyma.13G032600.1.p
	Glyma.13G032600.2.p
	Glyma.13G033000.1.p
	Glyma.13G033000.3.p
	Glyma.13G033000.4.p
	Glyma.13G033000.5.p
	Glyma.13G033400.1.p
	Glyma.13G033500.1.p
	Glyma.13G033500.2.p
	Glyma.13G035700.1.p
	Glyma.14G118700.1.p
	Glyma.17G214100.1.p
	Glyma.17G214200.1.p
	Glyma.17G214400.1.p
	Glyma.17G214400.4.p
	Glyma.17G214500.1.p
	Glyma.17G214700.1.p
	Glyma.17G214900.1.p
	Glyma.18G294400.1.p
	Glyma.18G294400.2.p
	Glyma.18G294800.1.p
	Glyma.19G069300.1.p
	Glyma.19G069300.2.p
	Glyma.19G069400.1.p
	Glyma.19G073200.1.p
	Glyma.19G188900.1.p
	Glyma.20G120200.1.p
	Glyma.20G120200.2.p
