# Supplementary material for: Orthology and synteny analysis of receptor-like kinases “RLK” and receptor-like proteins “RLP” in legumes
Source: BMC Genomics. 2021 Feb 10;22:113. doi: 10.1186/s12864-021-07384-w (PMC7874474; doi:10.1186/s12864-021-07384-w)
Supplement: Supplementary file 18 — Additional file 18: Table S12. RLK-nonRD IDs identified among the species evaluated. [file 12864_2021_7384_MOESM18_ESM.xlsx]

## Sheet: Sheet1
Table S12: RLK-nonRD IDs identified among the species evaluated
at	cc	gm	mt	pv	sl	va	vr	vu	vv
AT5G20480.1	KYP51453.1	Glyma.14G060300.1.p	Medtr5g024450.1	Phvul.002G318200.1.p	Solyc07g005920.1.1	gi|1044542655|ref|XP_017412055.1|	XP_014514948.1	Vigun06g011000.1.p	GSVIVT01016080001
AT3G47110.1	KYP50432.1	Glyma.05G128200.1.p	Medtr4g094610.1	Phvul.002G215100.1.p	Solyc10g085110.1.1	gi|1044539315|ref|XP_017435142.1|	XP_014511080.1	Vigun08g158900.1.p	GSVIVT01019205001
AT5G05160.1	KYP37606.1	Glyma.14G060400.1.p	Medtr8g068540.1	Phvul.002G251400.1.p	Solyc08g075610.1.1	gi|1044538336|ref|XP_017430087.1|	XP_014489574.1	Vigun08g159500.1.p	GSVIVT01010376001
AT2G45590.1	KYP63624.1	Glyma.01G125200.1.p	Medtr8g089210.1	Phvul.008G093000.1.p	Solyc08g075590.1.1	gi|1044558845|ref|XP_017415595.1|	XP_014508105.1	Vigun08g159400.1.p	GSVIVT01019727001
AT5G51350.1	KYP59535.1	Glyma.03G049300.1.p	Medtr3g079850.2	Phvul.008G224900.1.p	Solyc04g009040.2.1	gi|1044553187|ref|XP_017412597.1|	XP_014506697.1	Vigun08g159100.1.p	GSVIVT01026551001
AT3G47090.1	KYP48687.1	Glyma.20G152800.1.p	Medtr3g079850.1	Phvul.008G225000.1.p	Solyc07g018190.2.1	gi|1044552814|ref|XP_017412395.1|	XP_014506148.1	Vigun08g159600.1.p	GSVIVT01026547001
AT5G39390.1	KYP32335.1	Glyma.10G241500.1.p	Medtr5g025860.1	Phvul.008G093200.3.p	Solyc10g085120.1.1	gi|1044552816|ref|XP_017412396.1|	XP_014498341.1	Vigun08g159200.1.p	GSVIVT01025346001
AT1G80870.1	KYP37049.1	Glyma.08G128800.1.p	Medtr8g089200.1	Phvul.008G093200.2.p	Solyc03g006100.2.1	gi|1044552818|ref|XP_017412397.1|	XP_014496650.1	Vigun08g158400.1.p	GSVIVT01020730001
AT4G25390.2	KYP75389.1	Glyma.08G083300.1.p	Medtr5g082460.1	Phvul.008G105600.1.p	Solyc06g076910.1.1	gi|1044557767|ref|XP_017415041.1|	XP_014490154.1	Vigun08g159700.1.p	GSVIVT01028785001
AT4G25390.1	KYP75388.1	Glyma.08G044300.1.p	Medtr6g036780.1	Phvul.008G118500.1.p	Solyc11g005630.1.1	gi|1044557468|ref|XP_017414886.1|	XP_014506127.1	Vigun08g158500.1.p	GSVIVT01014328001
AT1G68400.1	KYP55693.1	Glyma.08G128900.1.p	Medtr1g029950.1	Phvul.008G093200.1.p	Solyc01g006530.1.1	gi|1044557471|ref|XP_017414887.1|	XP_014490717.1	Vigun03g084000.1.p	GSVIVT01036817001
AT5G46330.1	KYP50158.1	Glyma.05G170600.1.p	Medtr5g082270.1	Phvul.002G055600.1.p	Solyc01g006520.2.1	gi|1044555047|ref|XP_017413644.1|	XP_014522921.1	Vigun03g145600.1.p	GSVIVT01028787001
AT3G47570.1	KYP76928.1	Glyma.13G371200.2.p	Medtr5g082920.1	Phvul.002G000200.1.p	Solyc03g078370.1.1	gi|1044554285|ref|XP_017413222.1|	XP_014520481.1	Vigun03g373900.1.p	GSVIVT01028783001
AT3G47580.1	KYP76668.1	Glyma.13G371200.1.p	Medtr5g025890.1	Phvul.008G124300.1.p	Solyc09g075920.1.1	gi|1044554287|ref|XP_017413223.1|	XP_014516009.1	Vigun08g159000.1.p	GSVIVT01011620001
AT1G34300.1	KYP55692.1	Glyma.17G071700.1.p	Medtr5g025950.1	Phvul.011G214400.1.p	Solyc01g094020.2.1	gi|1044554289|ref|XP_017413224.1|	XP_014515487.1	Vigun08g158800.1.p	GSVIVT01001679001
AT4G00340.1	KYP51907.1	Glyma.02G206300.1.p	Medtr7g067530.1	Phvul.010G057000.1.p	Solyc03g006920.2.1	gi|1044553541|ref|XP_017412781.1|	XP_014497362.1	Vigun08g158500.2.p	GSVIVT01012686001
AT4G32300.1	KYP40903.1	Glyma.18G199200.1.p	Medtr4g114270.1	Phvul.010G057300.1.p	Solyc03g098400.1.1	gi|1044565748|ref|XP_017419173.1|	XP_014497291.1	Vigun08g158600.1.p	GSVIVT01011842001
AT2G19130.1	KYP66135.1	Glyma.07G147800.2.p	Medtr4g094858.1	Phvul.010G057600.1.p	Solyc03g019980.1.1	gi|1044562695|ref|XP_017417603.1|	XP_014496727.1	Vigun08g159300.1.p	GSVIVT01021645001
AT5G24080.1	KYP46138.1	Glyma.07G147800.1.p	Medtr6g036870.1	Phvul.010G057100.1.p	Solyc12g008400.1.1	gi|1044565601|ref|XP_017419095.1|	XP_014496724.1	Vigun05g103400.1.p	GSVIVT01021635001
AT5G38260.1	KYP34144.1	Glyma.07G155800.1.p	Medtr1g088930.1	Phvul.010G057500.1.p	Solyc02g070890.2.1	gi|1044565603|ref|XP_017419096.1|	XP_014491057.1	Vigun05g095400.1.p	GSVIVT01020735001
AT5G39030.1	KYP34018.1	Glyma.18G206400.1.p	Medtr1g088940.1	Phvul.010G031900.1.p	Solyc07g062170.1.1	gi|1044559542|ref|XP_017415950.1|	XP_014512982.1	Vigun02g085300.1.p	GSVIVT01029148001
AT5G38280.1	KYP74831.1	Glyma.10G270600.1.p	Medtr5g019070.1	Phvul.006G033300.1.p	Solyc02g072470.2.1	gi|1044567017|ref|XP_017419838.1|	XP_014492624.1	Vigun02g085100.1.p	GSVIVT01021407001
AT5G39020.1	KYP55186.1	Glyma.05G126400.2.p	Medtr5g026760.1	Phvul.008G124800.1.p	Solyc02g072480.2.1	gi|1044569326|ref|XP_017421107.1|	XP_014515497.1	Vigun02g085000.1.p	GSVIVT01017518001
AT5G35370.1	KYP50005.1	Glyma.05G126400.1.p	Medtr5g026000.1	Phvul.010G032000.1.p	Solyc02g068820.1.1	gi|1044569119|ref|XP_017420997.1|	XP_014505406.1	Vigun02g084800.1.p	GSVIVT01010040001
AT4G18250.1	KYP47214.1	Glyma.03G020700.1.p	Medtr5g013130.1	Phvul.002G196200.1.p	Solyc02g072400.1.1	gi|1044567519|ref|XP_017420097.1|	XP_014522912.1	Vigun02g085200.1.p	GSVIVT01009415001
AT4G36180.1	KYP47204.1	Glyma.13G370700.1.p	Medtr5g026010.1	Phvul.002G318300.1.p	Solyc08g075600.1.1	gi|1044567587|ref|XP_017420133.1|	XP_014519431.1	Vigun03g084100.1.p	GSVIVT01009414001
AT5G06820.1	KYP45644.1	Glyma.15G002900.1.p	Medtr5g025850.1	Phvul.002G127800.1.p	Solyc03g006030.2.1	gi|1044569992|ref|XP_017421471.1|	XP_014519429.1	Vigun03g015400.2.p	GSVIVT01009412001
AT1G07150.1	KYP45645.1	Glyma.07G082600.1.p	Medtr5g013070.1	Phvul.001G048050.1.p	Solyc02g031790.1.1	gi|1044572161|ref|XP_017422615.1|	XP_014515582.1	Vigun03g015400.1.p	GSVIVT01017953001
AT1G75640.1	KYP33714.1	Glyma.09G150100.4.p	Medtr5g025930.1	Phvul.001G048600.1.p	Solyc02g068830.1.1	gi|1044570046|ref|XP_017421496.1|	XP_014510590.1	Vigun05g095200.1.p	GSVIVT01012107001
AT1G66910.1	KYP32785.1	Glyma.09G150100.3.p	Medtr7g058550.1	Phvul.001G075800.2.p	Solyc03g006080.2.1	gi|1044567801|ref|XP_017420257.1|	XP_014498515.1	Vigun06g040300.1.p	GSVIVT01021647001
AT1G66980.1	KYP61784.1	Glyma.09G150100.2.p	Medtr7g058860.1	Phvul.001G048200.1.p	Solyc06g006010.1.1	gi|1044567393|ref|XP_017420033.1|	XP_014521139.1	VigunL088600.1.p	GSVIVT01017326001
AT1G67000.1	KYP56802.1	Glyma.09G150100.1.p	Medtr7g058830.1	Phvul.001G075600.1.p	Solyc11g020260.1.1	gi|1044567395|ref|XP_017420034.1|	XP_014520316.1	Vigun10g029600.1.p	GSVIVT01015977001
AT2G13800.1	KYP38183.1	Glyma.12G240300.1.p	Medtr7g053050.1	Phvul.001G048800.1.p	Solyc05g008860.2.1	gi|1044569229|ref|XP_017421053.1|	XP_014519535.1	Vigun10g003400.1.p	GSVIVT01000058001
AT1G66930.1	KYP58767.1	Glyma.08G355200.1.p	Medtr7g058530.1	Phvul.001G049000.1.p	Solyc07g053220.1.1	gi|1044572639|ref|XP_017422871.1|	XP_014516826.1	Vigun10g003100.1.p	GSVIVT01038723001
AT5G56040.1	KYP50310.1	Glyma.08G355000.1.p	Medtr8g011370.1	Phvul.001G047900.1.p	Solyc05g015150.2.1	gi|1044576953|ref|XP_017425215.1|	XP_014516721.1	Vigun05g127700.1.p	GSVIVT01038721001
AT5G56040.2	KYP57042.1	Glyma.08G355100.1.p	Medtr8g465340.1	Phvul.001G048900.1.p	Solyc01g094830.2.1	gi|1044575680|ref|XP_017424544.1|	XP_014516601.1	Vigun05g127800.1.p	GSVIVT01038720001
AT4G26540.1	KYP37300.1	Glyma.08G354900.1.p	Medtr2g067990.1	Phvul.007G030300.1.p	Solyc03g005130.1.1	gi|1044576168|ref|XP_017424796.1|	XP_014514619.1	Vigun05g128100.1.p	GSVIVT01038718001
AT2G30040.1	KYP75139.1	Glyma.11G036700.1.p	Medtr2g067980.1	Phvul.007G030000.1.p	Solyc03g007790.2.1	gi|1044576166|ref|XP_017424795.1|	XP_014501401.1	Vigun05g127600.1.p	GSVIVT01038703001
AT2G41910.1	KYP72155.1	Glyma.03G090200.1.p	Medtr3g031480.1	Phvul.007G252500.1.p	Solyc04g078410.2.1	gi|1044572751|ref|XP_017422934.1|	XP_014501400.1	Vigun02g162700.1.p	GSVIVT01030995001
AT5G20050.1	KYP75140.1	Glyma.03G003000.1.p	Medtr3g070220.1	Phvul.004G155400.2.p	Solyc04g014650.2.1	gi|1044572753|ref|XP_017422935.1|	XP_014501399.1	Vigun11g002600.1.p	GSVIVT01011854001
AT3G26700.1	KYP72152.1	Glyma.03G090500.1.p	Medtr3g031490.1	Phvul.004G155000.1.p	Solyc06g036470.1.1	gi|1044572755|ref|XP_017422936.1|	XP_014501398.1	Vigun10g117700.1.p	GSVIVT01038699001
AT2G41820.1	KYP69721.1	Glyma.03G002900.1.p	Medtr3g031580.1	Phvul.004G155300.1.p	Solyc03g122230.1.1	gi|1044573257|ref|XP_017423206.1|	XP_014500351.1	Vigun05g128000.1.p	GSVIVT01023349001
AT2G18530.1	KYP63285.1	Glyma.03G002700.1.p	Medtr3g031640.1	Phvul.004G154900.1.p	Solyc01g014520.1.1	gi|1044574247|ref|XP_017423770.1|	XP_014499374.1	Vigun02g162600.1.p	GSVIVT01018814001
AT2G30940.1	KYP34388.1	Glyma.02G000400.1.p	Medtr3g031600.1	Phvul.004G155600.1.p	Solyc05g008980.2.1	gi|1044579756|ref|XP_017426749.1|	XP_014498848.1	Vigun02g105900.1.p	GSVIVT01009829001
AT2G30940.2	KYP46128.1	Glyma.13G268100.2.p	Medtr3g031610.1	Phvul.008G175100.1.p	Solyc05g008960.2.1	gi|1044578902|ref|XP_017426275.1|	XP_014513881.1	Vigun09g054500.1.p	GSVIVT01020778001
AT5G37350.2	KYP46649.1	Glyma.13G268100.1.p	Medtr3g031470.1	Phvul.008G174900.2.p	Solyc04g012100.1.1	gi|1044581878|ref|XP_017427886.1|	XP_014494611.1	Vigun02g103200.1.p	GSVIVT01008328001
AT4G09760.3	KYP66886.1	Glyma.07G080700.1.p	Medtr4g029710.1	Phvul.011G197700.2.p	Solyc05g008950.2.1	gi|1044582659|ref|XP_017428292.1|	XP_014494610.1	Vigun02g107100.1.p	GSVIVT01024382001
AT4G18640.1	KYP58768.1	Glyma.07G108400.1.p	Medtr6g036790.1	Phvul.011G197700.1.p	Solyc06g048740.1.1	gi|1044587874|ref|XP_017431121.1|	XP_014522660.1	Vigun07g265700.1.p	GSVIVT01005163001
	KYP55455.1	Glyma.09G003100.1.p	Medtr6g040210.1	Phvul.011G198500.1.p	Solyc04g015460.2.1	gi|1044583111|ref|XP_017428538.1|	XP_014521802.1	Vigun10g003300.1.p	GSVIVT01014750001
	KYP40783.1	Glyma.01G090500.1.p	Medtr6g036890.1	Phvul.011G200400.1.p	Solyc09g011330.1.1	gi|1044586124|ref|XP_017430187.1|	XP_014513045.1	Vigun04g165100.2.p	GSVIVT01027831001
	KYP51141.1	Glyma.01G083200.1.p	Medtr6g036840.1	Phvul.011G197500.1.p	Solyc07g006770.2.1	gi|1044582906|ref|XP_017428420.1|	XP_014512822.1	Vigun04g165100.3.p	GSVIVT01015489001
	KYP33015.1	Glyma.01G206500.1.p	Medtr1g088935.1	Phvul.002G123200.1.p	Solyc08g059730.1.1	gi|1044582908|ref|XP_017428421.1|	XP_014511990.1	Vigun04g165100.4.p	GSVIVT01008436001
	KYP60951.1	Glyma.05G071100.1.p	Medtr1g088940.2	Phvul.001G069248.1.p	Solyc04g015980.2.1	gi|1044582902|ref|XP_017428418.1|	XP_014506794.1	Vigun04g165100.1.p	GSVIVT01019038001
	KYP62748.1	Glyma.20G246600.1.p	Medtr5g026160.1	Phvul.001G068800.1.p	Solyc04g009640.2.1	gi|1044582904|ref|XP_017428419.1|	XP_014504460.1	Vigun10g115700.1.p	GSVIVT01001044001
	KYP38129.1	Glyma.03G096600.1.p	Medtr5g026200.1	Phvul.001G070200.1.p	Solyc04g012090.1.1	gi|1044583531|ref|XP_017428794.1|	XP_014504026.1	Vigun04g164700.1.p	GSVIVT01035532001
	KYP63286.1	Glyma.15G258400.1.p	Medtr5g044680.2	Phvul.001G076100.1.p	Solyc03g117550.1.1	gi|1044585323|ref|XP_017429772.1|	XP_014503878.1	Vigun05g300400.1.p	GSVIVT01032970001
	KYP45708.1	Glyma.15G202700.1.p	Medtr5g044680.1	Phvul.001G048500.1.p	Solyc09g083210.2.1	gi|1044583537|ref|XP_017428797.1|	XP_014503375.1	Vigun09g234800.1.p	GSVIVT01028400001
	KYP33136.1	Glyma.09G050300.1.p	Medtr5g026150.1	Phvul.001G069216.1.p	Solyc02g081500.2.1	gi|1044584400|ref|XP_017429276.1|	XP_014503367.1	Vigun09g234900.1.p	GSVIVT01027459001
	KYP57429.1	Glyma.09G217500.1.p	Medtr5g025180.1	Phvul.004G124400.1.p	Solyc04g012190.1.1	gi|1044585930|ref|XP_017430085.1|	XP_014502724.1	Vigun09g234700.1.p	GSVIVT01015513001
	KYP70523.1	Glyma.09G216400.2.p	Medtr5g026090.1	Phvul.011G198200.1.p	Solyc07g055650.1.1	gi|1044585926|ref|XP_017430083.1|	XP_014494509.1	Vigun09g235000.1.p
	KYP50376.1	Glyma.09G216400.1.p	Medtr0070s0020.1	Phvul.011G198500.3.p	Solyc02g084370.1.1	gi|1044585922|ref|XP_017430081.1|	XP_014513343.1	Vigun05g294900.4.p
		Glyma.09G217200.1.p	Medtr8g470400.1	Phvul.011G198500.2.p	Solyc04g081080.1.1	gi|1044585924|ref|XP_017430082.1|	XP_014505242.1	Vigun05g294900.3.p
		Glyma.16G034900.1.p	Medtr8g470950.1	Phvul.005G182900.1.p	Solyc03g033610.1.1	gi|1044584719|ref|XP_017429448.1|	XP_014503819.1	Vigun05g294900.2.p
		Glyma.16G157400.1.p	Medtr8g469650.1	Phvul.009G209200.1.p	Solyc02g086210.2.1	gi|1044584717|ref|XP_017429447.1|	XP_014502686.1	Vigun05g294900.1.p
		Glyma.20G164200.1.p	Medtr8g470560.1	Phvul.010G086600.1.p	Solyc05g009050.2.1	gi|1044584133|ref|XP_017429136.1|	XP_014502685.1	Vigun02g196000.1.p
		Glyma.02G075600.1.p	Medtr8g469780.1	Phvul.010G028300.1.p	Solyc05g009090.1.1	gi|1044584382|ref|XP_017429267.1|	XP_014514832.1	Vigun10g003000.1.p
		Glyma.07G173000.1.p	Medtr8g470370.1	Phvul.007G280200.1.p	Solyc03g083470.2.1	gi|1044584384|ref|XP_017429268.1|	XP_014520378.1	Vigun02g195800.1.p
		Glyma.07G069000.1.p	Medtr8g469600.1	Phvul.007G077300.1.p	Solyc05g009040.2.1	gi|1044586018|ref|XP_017430131.1|	XP_014519536.1	Vigun09g168700.1.p
		Glyma.10G228900.1.p	Medtr8g011440.1	Phvul.004G085800.1.p	Solyc01g008500.2.1	gi|1044584837|ref|XP_017429508.1|	XP_014519533.1	Vigun10g131300.1.p
		Glyma.06G110700.1.p	Medtr2g016530.1	Phvul.009G068300.1.p	Solyc03g007210.2.1	gi|1044588148|ref|XP_017431268.1|	XP_014504395.1	Vigun04g118800.1.p
		Glyma.19G064600.1.p	Medtr2g067970.1	Phvul.009G068100.1.p	Solyc02g072070.2.1	gi|1044584374|ref|XP_017429261.1|	XP_014502230.1	Vigun02g017200.1.p
		Glyma.10G228900.3.p	Medtr2g040910.1	Phvul.009G122600.1.p	Solyc02g072440.2.1	gi|1044587966|ref|XP_017431169.1|	XP_014500914.1	Vigun07g219900.1.p
		Glyma.10G228900.2.p	Medtr2g068650.1	Phvul.003G164800.1.p	Solyc07g005010.2.1	gi|1044592977|ref|XP_017433882.1|	XP_014494441.1	Vigun11g015000.1.p
		Glyma.20G118900.2.p	Medtr3g449540.1	Phvul.003G015900.1.p	Solyc07g064820.1.1	gi|1044592979|ref|XP_017433883.1|	XP_014499569.1	Vigun07g267300.2.p
		Glyma.20G118900.3.p	Medtr3g031500.1	Phvul.010G100400.1.p	Solyc06g008890.2.1	gi|1044588377|ref|XP_017431394.1|	XP_014510285.1	Vigun07g033200.1.p
		Glyma.20G118900.1.p	Medtr5g082290.1	Phvul.005G177900.1.p	Solyc07g065860.2.1	gi|1044594046|ref|XP_017434454.1|	XP_014517209.1	Vigun04g024900.2.p
		Glyma.20G118500.1.p	Medtr5g082420.1	Phvul.002G046100.2.p	Solyc02g065520.1.1	gi|1044594048|ref|XP_017434455.1|	XP_014520139.1	Vigun04g024900.1.p
		Glyma.20G118300.1.p	Medtr4g114250.1	Phvul.002G046100.1.p	Solyc04g015600.2.1	gi|1044595731|ref|XP_017435372.1|	XP_014517386.1	Vigun04g024500.1.p
		Glyma.20G118600.1.p	Medtr5g006160.1	Phvul.005G165900.1.p	Solyc02g089900.1.1	gi|1044593264|ref|XP_017434039.1|	XP_014519669.1	Vigun04g024400.1.p
		Glyma.19G069300.2.p	Medtr2g103810.1	Phvul.005G165900.2.p	Solyc10g079170.1.1	gi|1044594573|ref|XP_017434759.1|	XP_014523141.1	Vigun04g025000.1.p
		Glyma.19G069300.1.p	Medtr3g102400.1	Phvul.002G215200.1.p	Solyc02g076660.2.1	gi|1044593971|ref|XP_017434413.1|	XP_014494299.1	Vigun08g052400.1.p
		Glyma.02G100300.1.p	Medtr1g029940.1	Phvul.006G137300.1.p	Solyc02g069750.1.1	gi|1044594575|ref|XP_017434760.1|	XP_014494297.1	Vigun08g102100.1.p
		Glyma.13G354400.2.p	Medtr1g104555.1	Phvul.010G064900.1.p	Solyc08g075620.1.1	gi|1044593926|ref|XP_017434389.1|	XP_014494300.1	Vigun08g101400.1.p
		Glyma.13G354400.1.p	Medtr6g043510.1	Phvul.009G046900.1.p		gi|1044593928|ref|XP_017434390.1|	XP_014521522.1	Vigun08g072900.1.p
		Glyma.13G033000.4.p	Medtr6g043790.1	Phvul.009G046600.1.p		gi|1044593930|ref|XP_017434391.1|	XP_014498850.1	Vigun08g081400.1.p
		Glyma.13G033000.3.p	Medtr1g032930.1	Phvul.007G220700.1.p		gi|1044593513|ref|XP_017434173.1|	XP_014492796.1	Vigun08g051600.1.p
		Glyma.13G033000.5.p	Medtr1g109580.1	Phvul.005G110400.1.p		gi|1044594625|ref|XP_017434787.1|	XP_014492785.1	Vigun08g053100.1.p
		Glyma.13G033000.1.p	Medtr7g070200.1	Phvul.005G110300.1.p		gi|1044543931|ref|XP_017437949.1|	XP_014492769.1	Vigun08g064800.1.p
		Glyma.13G033500.2.p	Medtr8g030500.1	Phvul.011G109100.2.p		gi|1044543859|ref|XP_017437908.1|	XP_014491686.1	Vigun08g101200.1.p
		Glyma.13G033500.1.p	Medtr2g089440.1	Phvul.005G110300.3.p		gi|1044543933|ref|XP_017437950.1|	XP_014492813.1	Vigun08g101900.1.p
		Glyma.13G032600.2.p	Medtr3g072800.1	Phvul.005G110300.2.p		gi|1044544959|ref|XP_017438575.1|	XP_014511529.1	Vigun08g052300.1.p
		Glyma.13G032600.1.p	Medtr1g099400.1	Phvul.002G046500.2.p		gi|1044548728|ref|XP_017440580.1|	XP_014511397.1	Vigun08g073000.1.p
		Glyma.13G033400.1.p	Medtr2g089440.2	Phvul.001G051100.1.p		gi|1044547852|ref|XP_017440111.1|	XP_014507736.1	Vigun08g053000.1.p
		Glyma.07G094200.1.p	Medtr8g066700.1	Phvul.009G092900.1.p		gi|1044549307|ref|XP_017440889.1|	XP_014495699.1	Vigun08g101700.1.p
		Glyma.07G094100.1.p	Medtr4g014350.1	Phvul.002G123500.1.p		gi|1044549165|ref|XP_017440816.1|	XP_014504562.1	Vigun08g053300.1.p
		Glyma.07G095500.1.p	Medtr8g035560.1	Phvul.003G260300.1.p		gi|1044549957|ref|XP_017441275.1|	XP_014503164.1	Vigun03g015300.1.p
		Glyma.07G094500.2.p	Medtr2g105260.1	Phvul.009G014500.1.p		gi|1044552347|ref|XP_017442568.1|	XP_014503161.1	Vigun11g015000.2.p
		Glyma.07G094500.1.p	Medtr6g082870.1	Phvul.002G025700.1.p		gi|1044549993|ref|XP_017441296.1|	XP_014502648.1	Vigun07g267400.1.p
		Glyma.17G214600.8.p	Medtr6g083760.1	Phvul.009G239700.1.p		gi|1044551017|ref|XP_017441857.1|	XP_014502561.1	Vigun07g266500.1.p
		Glyma.17G214600.9.p	Medtr1g031520.1	Phvul.009G239500.1.p		gi|1044549347|ref|XP_017440912.1|	XP_014502560.1	Vigun07g267500.1.p
		Glyma.17G214600.1.p	Medtr1g031540.1	Phvul.004G039400.1.p		gi|1044522253|ref|XP_017405392.1|	XP_014504462.1	Vigun07g267800.1.p
		Glyma.17G214100.1.p	Medtr1g031510.1	Phvul.004G039501.1.p		gi|1044523405|ref|XP_017406017.1|	XP_014502589.1	Vigun04g024700.2.p
		Glyma.17G214900.1.p	Medtr1g027990.1	Phvul.005G183300.1.p		gi|1044523692|ref|XP_017406177.1|	XP_014502586.1	Vigun04g024700.1.p
		Glyma.17G214400.4.p	Medtr1g028280.1	Phvul.009G239800.1.p		gi|1044523704|ref|XP_017406183.1|	XP_014503376.1	Vigun08g081900.1.p
		Glyma.17G214400.1.p	Medtr1g028280.2	Phvul.001G069232.1.p		gi|1044523702|ref|XP_017406182.1|	XP_014517408.1	Vigun08g073400.1.p
		Glyma.08G044200.1.p	Medtr1g031280.1	Phvul.001G076200.1.p		gi|1044524490|ref|XP_017406616.1|	XP_014502194.1	Vigun08g081600.1.p
		Glyma.14G113200.1.p	Medtr1g027440.1	Phvul.001G069264.1.p		gi|1044524977|ref|XP_017406882.1|	XP_014518743.1	Vigun08g082200.1.p
		Glyma.14G118800.1.p	Medtr1g028290.1	Phvul.001G070000.1.p		gi|1044526539|ref|XP_017407735.1|	XP_014521803.1	Vigun08g072200.1.p
		Glyma.05G237100.1.p	Medtr1g031560.1	Phvul.001G068500.1.p		gi|1044526719|ref|XP_017407835.1|	XP_014503708.1	Vigun07g001200.1.p
		Glyma.20G119000.1.p	Medtr8g104520.1	Phvul.001G069600.1.p		gi|1044526819|ref|XP_017407890.1|	XP_014495984.1	Vigun02g136300.1.p
		Glyma.20G118700.1.p	Medtr4g073220.1	Phvul.001G069300.1.p		gi|1044526823|ref|XP_017407892.1|	XP_014495982.1	Vigun09g142500.1.p
		Glyma.13G033800.1.p	Medtr6g045030.1	Phvul.009G198800.1.p		gi|1044527750|ref|XP_017408387.1|	XP_014505288.1	Vigun09g142300.1.p
		Glyma.13G033400.2.p	Medtr6g083780.1	Phvul.003G161500.1.p		gi|1044529338|ref|XP_017409251.1|	XP_014513586.1	Vigun09g142700.1.p
		Glyma.07G095800.2.p	Medtr6g082950.1	Phvul.008G281500.3.p		gi|1044529429|ref|XP_017409301.1|		Vigun09g209900.1.p
		Glyma.07G095400.1.p	Medtr1g031540.2	Phvul.009G208500.1.p		gi|1044529431|ref|XP_017409302.1|		Vigun08g055100.1.p
		Glyma.07G094500.6.p	Medtr1g027680.1	Phvul.006G148000.1.p		gi|1044531629|ref|XP_017410502.1|		Vigun05g221900.1.p
		Glyma.07G094500.4.p	Medtr1g031200.1	Phvul.006G069600.1.p		gi|1044531641|ref|XP_017410509.1|		Vigun02g195700.1.p
		Glyma.07G094500.3.p	Medtr1g027410.1	Phvul.008G174300.1.p		gi|1044531637|ref|XP_017410506.1|		Vigun02g104600.1.p
		Glyma.17G214600.2.p	Medtr1g027540.1	Phvul.008G175200.1.p		gi|1044531643|ref|XP_017410510.1|		Vigun02g195500.1.p
		Glyma.17G214600.3.p	Medtr1g028100.1	Phvul.008G259700.1.p		gi|1044532526|ref|XP_017410998.1|		Vigun02g196100.1.p
		Glyma.17G214600.7.p	Medtr1g110230.1	Phvul.001G134600.3.p		gi|1044532544|ref|XP_017411008.1|		Vigun11g112200.1.p
		Glyma.17G214600.6.p	Medtr1g110260.1	Phvul.001G134600.1.p		gi|1044532649|ref|XP_017411066.1|		Vigun05g183100.1.p
		Glyma.17G214600.5.p	Medtr1g028170.1	Phvul.001G134600.2.p				Vigun02g106700.1.p
		Glyma.17G214600.4.p	Medtr1g028020.1	Phvul.007G093900.1.p				Vigun10g087500.1.p
		Glyma.17G214100.4.p	Medtr5g025840.1					Vigun10g042900.1.p
		Glyma.17G214100.3.p	Medtr3g092420.1					Vigun03g123200.1.p
		Glyma.17G214900.2.p	Medtr8g469830.1					Vigun07g070000.1.p
		Glyma.17G214900.3.p	Medtr8g469980.1					Vigun10g042400.1.p
		Glyma.17G214400.2.p	Medtr2g016580.1					Vigun07g247100.1.p
		Glyma.17G214400.3.p	Medtr1g012550.1					Vigun09g251200.1.p
		Glyma.10G271600.1.p	Medtr0280s0040.1					Vigun05g214800.1.p
		Glyma.18G142100.1.p	Medtr2g080080.1					Vigun05g300900.1.p
		Glyma.06G043200.1.p	Medtr2g089360.1					Vigun04g062100.1.p
		Glyma.04G042400.1.p	Medtr2g073250.1					Vigun09g025100.1.p
		Glyma.04G042500.1.p	Medtr3g107070.1					Vigun09g025000.1.p
		Glyma.13G139800.1.p	Medtr0007s0390.1					Vigun09g025400.1.p
		Glyma.U027000.1.p	Medtr1g031580.1					Vigun09g055100.1.p
		Glyma.13G054200.1.p	Medtr2g072640.1					Vigun09g025200.1.p
		Glyma.10G052600.1.p	Medtr2g072620.1					Vigun08g082000.1.p
		Glyma.06G300600.1.p	Medtr4g073230.1					Vigun08g101800.1.p
		Glyma.12G104100.1.p	Medtr5g042440.1					Vigun08g081300.1.p
		Glyma.12G198600.1.p	Medtr1g064560.1					Vigun08g072800.1.p
		Glyma.08G307400.1.p	Medtr4g044393.1					Vigun08g072400.1.p
		Glyma.08G307300.1.p	Medtr5g021670.1					Vigun08g073100.1.p
		Glyma.20G173600.1.p	Medtr7g082430.1					Vigun08g081300.2.p
		Glyma.13G365400.2.p	Medtr7g082510.1					Vigun08g081300.3.p
		Glyma.13G365400.1.p	Medtr7g082110.1					Vigun08g101500.1.p
		Glyma.15G007800.2.p	Medtr7g082460.1					Vigun08g212500.1.p
		Glyma.15G007800.1.p	Medtr3g113140.1					Vigun09g064000.1.p
		Glyma.07G108200.1.p	Medtr7g082470.1					Vigun03g352400.1.p
		Glyma.18G110400.1.p	Medtr7g082300.1					Vigun06g159800.1.p
		Glyma.12G198600.2.p	Medtr5g096530.1					Vigun07g032800.1.p
		Glyma.12G198600.3.p	Medtr3g092390.1					Vigun03g260600.2.p
		Glyma.08G307400.2.p	Medtr5g087360.1					Vigun03g260600.1.p
		Glyma.06G134700.1.p	Medtr5g087360.2					Vigun08g102000.1.p
		Glyma.12G198800.1.p	Medtr2g080090.1					Vigun08g121500.1.p
		Glyma.13G303400.1.p	Medtr2g080100.1					Vigun01g116700.1.p
		Glyma.06G068100.1.p	Medtr6g445600.1					Vigun07g203100.1.p
		Glyma.14G116500.1.p	Medtr1g027150.1
		Glyma.04G066700.1.p	Medtr2g054870.1
		Glyma.17G211200.1.p	Medtr2g036460.1
		Glyma.13G127100.1.p	Medtr2g036490.1
		Glyma.13G127100.2.p	Medtr2g036500.1
		Glyma.16G130400.1.p	Medtr2g036440.1
		Glyma.02G050300.1.p	Medtr2g036430.1
		Glyma.15G019800.3.p	Medtr5g019050.1
		Glyma.15G019800.2.p	Medtr1g027960.1
		Glyma.15G019800.4.p	Medtr1g028220.1
		Glyma.15G019800.1.p	Medtr1g027500.1
		Glyma.06G026600.1.p	Medtr1g027040.1
		Glyma.01G168100.1.p	Medtr1g027820.1
		Glyma.11G075200.1.p	Medtr1g026940.1
		Glyma.04G026700.1.p	Medtr1g027970.1
		Glyma.15G161600.1.p	Medtr1g028130.1
		Glyma.15G162000.1.p	Medtr1g027740.1
		Glyma.15G161500.1.p	Medtr1g027690.1
		Glyma.09G055900.2.p	Medtr1g027420.1
		Glyma.09G055900.1.p	Medtr3g028650.1
		Glyma.19G033100.1.p	Medtr4g113710.1
		Glyma.07G156000.1.p	Medtr1g027890.1
		Glyma.07G095100.1.p	Medtr1g027200.1
		Glyma.13G224300.22.p	Medtr6g012810.2
		Glyma.04G230500.1.p	Medtr6g012810.1
		Glyma.09G097500.1.p	Medtr1g115485.1
		Glyma.09G097500.2.p	Medtr1g021845.1
		Glyma.11G063200.1.p	Medtr3g060880.1
		Glyma.02G059700.1.p	Medtr1g028080.1
		Glyma.01G179000.1.p	Medtr1g027370.1
		Glyma.15G161700.1.p	Medtr7g091680.1
		Glyma.14G100700.1.p	Medtr2g029010.1
		Glyma.06G215600.1.p	Medtr2g449790.1
		Glyma.05G009900.1.p	Medtr4g094615.3
		Glyma.04G149800.1.p	Medtr3g071480.1
		Glyma.17G117800.1.p	Medtr6g040230.1
		Glyma.19G069400.1.p
		Glyma.18G073600.2.p
		Glyma.18G073600.1.p
		Glyma.08G333200.1.p
		Glyma.14G011500.1.p
		Glyma.02G302600.1.p
		Glyma.14G118700.1.p
		Glyma.02G100400.1.p
		Glyma.13G033900.1.p
		Glyma.13G032700.1.p
		Glyma.13G033200.1.p
		Glyma.17G214200.1.p
		Glyma.17G214500.1.p
		Glyma.17G214700.1.p
		Glyma.17G214800.1.p
		Glyma.04G230300.1.p
		Glyma.15G203600.1.p
		Glyma.03G137300.1.p
		Glyma.19G140100.1.p
		Glyma.19G140100.2.p
		Glyma.14G195300.1.p
		Glyma.02G228300.1.p
		Glyma.06G216800.2.p
		Glyma.13G228700.2.p
		Glyma.13G228700.3.p
		Glyma.13G228700.4.p
		Glyma.13G228700.5.p
		Glyma.13G228700.6.p
		Glyma.13G228700.1.p
